# Supplementary material for: Identification of Prognostic Stromal-Immune Score–Based Genes in Hepatocellular Carcinoma Microenvironment
Source: Front Genet. 2021 Feb 11;12:625236. doi: 10.3389/fgene.2021.625236 (PMC7905188; doi:10.3389/fgene.2021.625236)
Supplement: Supplementary file 5 [file Table_1.XLSX]

## Sheet: Supplementary Table 1
Supplementary Table 1. The clinical data of LIHC
submitter_id	adjacent_hepatic_tissue_inflammation_extent_type	age_at_initial_pathologic_diagnosis	child_pugh_classification_grade	fetoprotein_outcome_value	fibrosis_ishak_score	lost_follow_up	neoplasm_histologic_grade	other_dx	pathologic_M	pathologic_N	pathologic_T	person_neoplasm_cancer_status	post_op_ablation_embolization_tx	postoperative_rx_tx	prothrombin_time_result_value	relative_family_cancer_history	vascular_tumor_cell_type	weight	year_of_form_completion	year_of_initial_pathologic_diagnosis	days_to_death.demographic	ethnicity.demographic	gender.demographic	race.demographic	vital_status.demographic	year_of_death.demographic	age_at_diagnosis.diagnoses	days_to_last_follow_up.diagnoses	tumor_stage.diagnoses	year_of_diagnosis.diagnoses	disease_type	bmi.exposures	height.exposures	weight.exposures	primary_site	initial_weight.samples	sample_type.samples	patient.viral_hepatitis_serologies	patient.history_hepato_carcinoma_risk_factors	OS.time	OS	PFI.1	PFI.time
TCGA-2Y-A9GS	None	58	NA	74	NA	NA	G2	No	MX	NX	T2	NA			9.9	NA	NA	92		2006	724	hispanic or latino	male	white	Dead	2007	21318		NA	2006	Adenomas and Adenocarcinomas	35.0556	162	92	Liver and intrahepatic bile ducts	80	Primary Tumor	NA	NA	1.98356	1	1	0.279452
TCGA-2Y-A9GT	None	51	C	17	NA	NA	G2	No	MX	NX	T1	NA			9.8	YES	None	122		2006	1624	not hispanic or latino	male	white	Dead	2010	18768		stage i	2006	Adenomas and Adenocarcinomas	36.8313	182	122	Liver and intrahepatic bile ducts	60	Primary Tumor	hepatitis b,c	NA	4.44932	1	1	2.96712
TCGA-2Y-A9GU	None	55	NA	304	NA	NO	G2	No	MX	NX	T1	TUMOR FREE	NO	NO	10.8	YES	NA	78	2014	2009		not hispanic or latino	female	white	Alive		20187	1939	stage i	2009	Adenomas and Adenocarcinomas	32.8892	154	78	Liver and intrahepatic bile ducts	120	Primary Tumor	NA	NA	5.31233	0	0	5.31233
TCGA-2Y-A9GV	NA	54	NA	6	NA	NA	G1	Yes	MX	NX	T1	NA			9.5	NO	NA	85		2007	2532	not hispanic or latino	female	white	Dead	2013	20011		stage i	2007	Adenomas and Adenocarcinomas	30.478	167	85	Liver and intrahepatic bile ducts	120	Primary Tumor	NA	NA	6.93699	1	0	6.93699
TCGA-2Y-A9GW	None	64	NA	2	NA	NA	G2	No	MX	N0	T1	NA			9.7	YES	NA	139		2007	1271	not hispanic or latino	male	white	Dead	2010	23587		stage i	2007	Adenomas and Adenocarcinomas	41.9635	182	139	Liver and intrahepatic bile ducts	80	Primary Tumor	NA	NA	3.48219	1	1	3.36712
TCGA-2Y-A9GX	None	68	NA	1	NA	NO	G2	No	MX	NX	T1	WITH TUMOR	NO	NO	10.3	NO	NA	104	2014	2007		not hispanic or latino	male	white	Alive		24963	2442	stage i	2007	Adenomas and Adenocarcinomas	33.9592	175	104	Liver and intrahepatic bile ducts	90	Primary Tumor	NA	NA	6.69041	0	0	5.84384
TCGA-2Y-A9GY	None	64	NA	27600	NA	NA	G3	No	MX	NX	T2	NA			9.5	YES	NA	92		2007	757	not hispanic or latino	female	white	Dead	2009	23435		stage ii	2007	Adenomas and Adenocarcinomas	35.4925	161	92	Liver and intrahepatic bile ducts	140	Primary Tumor	NA	NA	2.07397	1	1	1.74521
TCGA-2Y-A9GZ	None	82	A	7	NA	NA	G2	No	MX	NX	T2	NA			9.9	YES	NA	51		2007	848	not hispanic or latino	female	white	Dead	2009	30082		stage ii	2007	Adenomas and Adenocarcinomas	21.7865	153	51	Liver and intrahepatic bile ducts	80	Primary Tumor	NA	NA	2.32329	1	1	1.96986
TCGA-2Y-A9H0	None	49	NA	7598	NA	NO	G1	No	M0	N0	T3	TUMOR FREE	NO	NO	12.2	NA	NA	89	2014	2004		hispanic or latino	male	white	Alive		18109	3675	stage iiia	2004	Adenomas and Adenocarcinomas	27.4691	180	89	Liver and intrahepatic bile ducts	130	Primary Tumor	hepatitis b,c	NA	10.0685	0	0	10.0685
TCGA-2Y-A9H1	NA	58	NA	3	1,2 - Portal Fibrosis	NA	G2	No	MX	NX	T1	NA			10	NO	NA	89		2010	1229	not hispanic or latino	male	white	Dead	2013	21222		stage i	2010	Adenomas and Adenocarcinomas	30.4367	171	89	Liver and intrahepatic bile ducts	110	Primary Tumor	hepatitis c	NA	3.36712	1	1	0.879452
TCGA-2Y-A9H2	None	64	NA	2	NA	NO	G3	No	MX	N0	T1	TUMOR FREE	NO	NO	10.8	NO	None	55	2014	2010		not hispanic or latino	female	white	Alive		23653	1731	stage i	2010	Adenomas and Adenocarcinomas	17.7557	176	55	Liver and intrahepatic bile ducts	80	Primary Tumor	NA	NA	4.74247	0	0	4.74247
TCGA-2Y-A9H3	None	45	NA	5640	1,2 - Portal Fibrosis	NO	G1	No	MX	NX	T2	TUMOR FREE		NO	10.5	YES	Micro	105	2014	2010		hispanic or latino	male	white	Alive		16443	1516	stage ii	2010	Adenomas and Adenocarcinomas	32.7705	179	105	Liver and intrahepatic bile ducts	90	Primary Tumor	NA	non-alcoholic fatty liver disease	4.15342	0	1	0.060274
TCGA-2Y-A9H4	NA	68	A	11	NA	NO	G2	No	MX	N0	T1	TUMOR FREE	NO	NO	11	YES	None	61	2014	2010		not hispanic or latino	male	black or african american	Alive		25096	1452	stage i	2010	Adenomas and Adenocarcinomas	21.8724	167	61	Liver and intrahepatic bile ducts	100	Primary Tumor	hepatitis b	NA	3.97808	0	0	3.97808
TCGA-2Y-A9H5	NA	59	NA	11700	1,2 - Portal Fibrosis	NA	G3	No	MX	N0	T1	NA			10.2	YES	None	69		2010	555	not hispanic or latino	female	white	Dead	2011	21818		stage i	2010	Adenomas and Adenocarcinomas	27.993	157	69	Liver and intrahepatic bile ducts	30	Primary Tumor	hepatitis c	NA	1.52055	1	1	0.706849
TCGA-2Y-A9H6	None	68	NA	114	NA	YES	G2	Yes	MX	NX	T1	NA			10.5	YES	Macro	99	2014	2011		not hispanic or latino	female	white	Alive		24982	357	stage i	2011	Adenomas and Adenocarcinomas	40.6805	156	99	Liver and intrahepatic bile ducts	100	Primary Tumor	NA	NA	0.978082	0	0	0.978082
TCGA-2Y-A9H7	None	81	A	6	3,4 - Fibrous Speta	NO	G2	Yes	MX	N0	T1	WITH TUMOR		NO	10.8	NO	None	104	2014	2011		not hispanic or latino	female	white	Alive		29752	1168	stage i	2011	Adenomas and Adenocarcinomas	42.1924	157	104	Liver and intrahepatic bile ducts	140	Primary Tumor	NA	NA	3.2	0	1	3.06027
TCGA-2Y-A9H8	NA	85	NA	234000	NA	NA	G2	No	MX	NX	T1	NA			10.3	YES	NA	40		2011	633	not hispanic or latino	female	white	Dead	2012	31322		NA	2011	Adenomas and Adenocarcinomas	17.7778	150	40	Liver and intrahepatic bile ducts	80	Primary Tumor	NA	NA	1.73425	1	1	1.09041
TCGA-2Y-A9H9	None	70	A	12	NA	NO	G2	No	MX	N0	T1	WITH TUMOR			11	YES	NA	88	2014	2011		not hispanic or latino	male	white	Alive		25670	697	stage i	2011	Adenomas and Adenocarcinomas	27.7743	178	88	Liver and intrahepatic bile ducts	120	Primary Tumor	hepatitis c	NA	1.90959	0	1	0.161644
TCGA-2Y-A9HA	None	70	A	114	3,4 - Fibrous Speta	NA	G2	No	MX	NX	T2	NA			10.6	NO	NA	69		2012	36	not hispanic or latino	male	white	Dead	2012	25892		stage ii	2012	Adenomas and Adenocarcinomas	24.1588	169	69	Liver and intrahepatic bile ducts	90	Primary Tumor	hepatitis c	NA	0.0986301	1	1	0.0986301
TCGA-2Y-A9HB	None	66	NA	21	NA	YES	G2	No	MX	NX	T1	NA			11.1	NO	None	74	2014	2012		hispanic or latino	male	not reported	Alive		24359	260	stage i	2012	Adenomas and Adenocarcinomas	26.5338	167	74	Liver and intrahepatic bile ducts	80	Primary Tumor	NA	NA	0.712329	0	0	0.712329
TCGA-3K-AAZ8	NA	65	NA	NA	5 - Nodular Formation and Incomplete Cirrhosis	NO	G1	No	MX	NX	T3b	WITH TUMOR	NO	YES		NO	NA	84	2015	2013		not hispanic or latino	male	black or african american	Alive		24046	396	stage iiib	2013	Adenomas and Adenocarcinomas	28.3937	172	84	Liver and intrahepatic bile ducts	230	Primary Tumor	hepatitis c	NA	1.08493	0	1	0.413699
TCGA-4R-AA8I	None	66	A	5	6 - Established Cirrhosis	NO	G2	Yes	MX	NX	T2	WITH TUMOR	NO	NO	1.1	NO	Micro	103	2014	2013	262	not hispanic or latino	male	white	Dead		24279	216	stage ii	2013	Adenomas and Adenocarcinomas	35.2245	171	103	Liver and intrahepatic bile ducts	210	Primary Tumor	NA	non-alcoholic fatty liver disease	0.717808	1	1	0.432877
TCGA-5C-A9VG	None	58	A	NA	NA	NO	G2	No	M0	N0	T2	TUMOR FREE	NO	NO		NO	Micro	73	2014	2013		not hispanic or latino	male	white	Alive		21273	328	stage ii	2013	Adenomas and Adenocarcinomas	25.2595	170	73	Liver and intrahepatic bile ducts	170	Primary Tumor	NA	NA	0.89863	0	0	0.89863
TCGA-5C-A9VH	None	70	A	NA	NA	NO	G2	No	M0	N0	T1	TUMOR FREE	NO	NO		NO	None	69	2014	2013		not hispanic or latino	male	white	Alive		25608	322	stage i	2013	Adenomas and Adenocarcinomas	25.3444	165	69	Liver and intrahepatic bile ducts	90	Primary Tumor	NA	NA	0.882192	0	0	0.882192
TCGA-5C-AAPD	None	61	A	NA	NA	NO	G1	No	M0	N0	T2	TUMOR FREE	NO	NO		NO	None	69	2014	2013		not hispanic or latino	male	asian	Alive		22552	20	stage ii	2013	Adenomas and Adenocarcinomas	23.3234	172	69	Liver and intrahepatic bile ducts	140	Primary Tumor	hepatitis b	NA	0.0547945	0	0	0.0547945
TCGA-5R-AA1C	None	57	B	2	1,2 - Portal Fibrosis	NO	G2	No	M0	N0	T2	TUMOR FREE	NO	NO	18	NO	Micro	90	2014	2013		not hispanic or latino	male	white	Alive		21073	520	stage ii	2013	Adenomas and Adenocarcinomas	29.7265	174	90	Liver and intrahepatic bile ducts	750	Primary Tumor	NA	NA	1.42466	0	0	1.42466
TCGA-5R-AA1D	None	17	B	5	0 - No Fibrosis	NO	G3	No	M0	N0	T3a	TUMOR FREE	NO	NO	19	NO	Micro	59	2014	2013		not hispanic or latino	female	white	Alive		6545	449	stage iiia	2013	Adenomas and Adenocarcinomas	22.7615	161	59	Liver and intrahepatic bile ducts	750	Primary Tumor	NA	NA	1.23014	0	0	1.23014
TCGA-5R-AAAM	Severe	65	A	32	6 - Established Cirrhosis	NA	G2	No	M0	N0	T2	NA				NO	Micro	80		2013	46	not hispanic or latino	female	white	Dead	2013	24020		stage ii	2013	Adenomas and Adenocarcinomas	30.1103	163	80	Liver and intrahepatic bile ducts	730	Primary Tumor	NA	NA	0.126027	1	0	0.126027
TCGA-BC-4072	NA	74	NA	NA	NA	NA	G3	No	M0	N0	T3	WITH TUMOR	NO	NO	1	YES	Macro		2010	2005	1490	not hispanic or latino	female	white	Dead	2009	27162		stage iiia	2005	Adenomas and Adenocarcinomas				Liver and intrahepatic bile ducts	270	Primary Tumor	NA	NA	4.08219	1	1	1.30137
TCGA-BC-4073	NA	73	NA	NA	NA	NA	G3	No	MX	N0	T3	WITH TUMOR	NO	NO	1	YES	Macro		2010	2009		not hispanic or latino	male	white	Alive		26795	849	stage iiia	2009	Adenomas and Adenocarcinomas				Liver and intrahepatic bile ducts	230	Primary Tumor	NA	NA	2.32603	0	0	2.32603
TCGA-BC-A10Q	NA	72	NA	NA	NA	NA	NA	No	MX	NX	T2	WITH TUMOR	YES	YES	0.9	YES	None		2011	1998	1135	not hispanic or latino	female	white	Dead	2001	26400		NA	1998	Adenomas and Adenocarcinomas				Liver and intrahepatic bile ducts	340	Primary Tumor	NA	NA	3.10959	1	1	0.931507
TCGA-BC-A10R	Mild	66	NA	27	NA	NA	G2	No	MX	NX	T3	WITH TUMOR	NO	NO	0.9	YES	Micro		2011	1999	308	not hispanic or latino	female	white	Dead	1999	24274		NA	1999	Adenomas and Adenocarcinomas				Liver and intrahepatic bile ducts	180	Primary Tumor	NA	NA	0.843836	1	1	0.545205
TCGA-BC-A10S	None	81	NA	NA	NA	NA	G1	No	MX	NX	T3	WITH TUMOR	NO	NO	1.1	NO	Micro	74	2011	1999	1423	not hispanic or latino	male	white	Dead	2002	29842		NA	1999	Adenomas and Adenocarcinomas			74	Liver and intrahepatic bile ducts	550	Primary Tumor	NA	NA	3.89863	1	1	3.09589
TCGA-BC-A10T	NA	76	NA	NA	1,2 - Portal Fibrosis	NA	G1	No	MX	NX	T4	WITH TUMOR	NO	NO	1.1	NO	None	86	2011	2000	837	not hispanic or latino	male	white	Dead	2002	27944		NA	2000	Adenomas and Adenocarcinomas			86	Liver and intrahepatic bile ducts	1000	Primary Tumor	NA	NA	2.29315	1	1	1.63836
TCGA-BC-A10U	NA	69	NA	38	NA	NA	G2	No	MX	NX	T2	WITH TUMOR	NO	NO	1.1	YES	NA		2011	2000	837	not hispanic or latino	male	white	Dead	2002	25305		NA	2000	Adenomas and Adenocarcinomas				Liver and intrahepatic bile ducts	510	Primary Tumor	NA	NA	2.29315	1	1	1.60548
TCGA-BC-A10W	NA	50	NA	79	NA	NA	G3	No	MX	NX	T4	WITH TUMOR	NO	YES	0.9	YES	NA	71	2011	2002	91	not hispanic or latino	male	asian	Dead	2002	18562		NA	2002	Adenomas and Adenocarcinomas			71	Liver and intrahepatic bile ducts	460	Primary Tumor	hepatitis b	NA	0.249315	1	1	0.249315
TCGA-BC-A10X	None	52	NA	264	NA	NA	G2	No	MX	N0	T3a	TUMOR FREE	NO	NO	1	YES	Micro	65	2011	2002	770	not hispanic or latino	female	white	Dead	2004	19140		stage iiia	2002	Adenomas and Adenocarcinomas			65	Liver and intrahepatic bile ducts	520	Primary Tumor	NA	NA	2.10959	1	0	2.10959
TCGA-BC-A10Y	None	76	NA	10575	NA	NA	G3	No	MX	NX	T4	WITH TUMOR	YES	NO	1	NO	Micro	77	2011	2002	711	not hispanic or latino	male	white	Dead	2003	28049		NA	2002	Adenomas and Adenocarcinomas	25.1429	175	77	Liver and intrahepatic bile ducts	340	Primary Tumor	NA	NA	1.94795	1	1	1.09589
TCGA-BC-A10Z	None	62	NA	779	NA	NA	G2	No	MX	N0	T1	TUMOR FREE	NO	NO	0.9	YES	None	79	2011	2003	34	not hispanic or latino	female	white	Dead	2003	22913		stage i	2003	Adenomas and Adenocarcinomas			79	Liver and intrahepatic bile ducts	160	Primary Tumor	NA	NA	0.0931507	1	0	0.0931507
TCGA-BC-A110	NA	51	NA	NA	NA	NA	G1	Yes	MX	NX	T1	WITH TUMOR	NO	YES	0.9	YES	None	91	2011	2003	2116	not hispanic or latino	female	black or african american	Dead	2008	18951		NA	2003	Adenomas and Adenocarcinomas	37.8772	155	91	Liver and intrahepatic bile ducts	280	Primary Tumor	NA	NA	5.79726	1	0	5.63562
TCGA-BC-A112	NA	80	NA	233	0 - No Fibrosis	NA	G2	Yes	MX	NX	T3	TUMOR FREE	NO	NO	1.1	NO	None	97	2011	2009	153	not hispanic or latino	male	white	Dead	2009	29511		NA	2009	Adenomas and Adenocarcinomas	35.629	165	97	Liver and intrahepatic bile ducts	70	Primary Tumor	NA	NA	0.419178	1	0	0.419178
TCGA-BC-A216	Mild	62	NA	831	0 - No Fibrosis	NA	G2	No	M0	NX	T3	TUMOR FREE	NO	NO	1.4	YES	None	151	2012	2008		not reported	female	white	Alive		22968	1351	stage iiia	2008	Adenomas and Adenocarcinomas	56.1422	164	151	Liver and intrahepatic bile ducts	100	Primary Tumor	NA	NA	3.70137	0	0	3.70137
TCGA-BC-A217	None	75	NA	28	0 - No Fibrosis	NA	G3	No	M0	NX	T2	TUMOR FREE	NO	NO	1	NO	Micro	81	2012	2010	1397	not reported	female	white	Dead		27411	421	stage ii	2010	Adenomas and Adenocarcinomas	30.4867	163	81	Liver and intrahepatic bile ducts	240	Primary Tumor	NA	NA	3.8274	1	0	3.8274
TCGA-BC-A3KF	NA	66	NA	NA	NA	YES	G2	No	M0	NX	T1	NA			1	YES	None	58	2012	2011		not reported	female	white	Alive		24328	8	stage i	2011	Adenomas and Adenocarcinomas	19.3792	173	58	Liver and intrahepatic bile ducts	340	Primary Tumor	NA	NA	0.0219178	0	0	0.0219178
TCGA-BC-A3KG	NA	68	NA	618	NA	NO	G3	No	M0	N0	T2	WITH TUMOR	NO	NO	1.1	NO	Micro	64	2012	2011		not hispanic or latino	female	white	Alive		25061	680	stage ii	2011	Adenomas and Adenocarcinomas	25.3155	159	64	Liver and intrahepatic bile ducts	790	Primary Tumor	NA	NA	1.86301	0	1	0.572603
TCGA-BC-A5W4	None	69	A	NA	NA	NO	G3	Yes	M0	NX	T3a	TUMOR FREE	NO	NO	12.9	NO	Micro	106	2014	2012	547	not hispanic or latino	male	white	Dead		25503	289	stage iiia	2012	Adenomas and Adenocarcinomas	31.6522	183	106	Liver and intrahepatic bile ducts	540	Primary Tumor	NA	NA	1.49863	1	1	1.05205
TCGA-BC-A69H	None	64	A	103900	NA	NO	G3	No	M0	NX	T2	TUMOR FREE	NO	NO	10.7	NO	Micro	70	2014	2013		not hispanic or latino	male	white	Alive		23380	444	stage ii	2013	Adenomas and Adenocarcinomas	23.3887	173	70	Liver and intrahepatic bile ducts	610	Primary Tumor	NA	NA	1.21644	0	0	1.21644
TCGA-BC-A69I	None	69	NA	2	NA	NO	G1	No	M0	N0	T1	TUMOR FREE	NO	NO	10.4	YES	None	95	2014	2013		not reported	male	white	Alive		25370	387	stage i	2013	Adenomas and Adenocarcinomas	29.321	180	95	Liver and intrahepatic bile ducts	500	Primary Tumor	NA	NA	1.06027	0	0	1.06027
TCGA-BC-A8YO	None	66	NA	NA	NA	NO	G3	No	M0	N0	T4	WITH TUMOR	NO	YES	1	YES	Macro	74	2015	2013		not hispanic or latino	female	white	Alive		24189	562	stage iiic	2013	Adenomas and Adenocarcinomas	25.6055	170	74	Liver and intrahepatic bile ducts	680	Primary Tumor	NA	NA	1.53973	0	1	0.60274
TCGA-BD-A2L6	None	69	A	53	3,4 - Fibrous Speta	NO	G2	No	MX	NX	T2	WITH TUMOR	NO	NO	1	NA	Micro	110	2012	2011		not reported	male	white	Alive		25489	1363	NA	2011	Adenomas and Adenocarcinomas	38.9739	168	110	Liver and intrahepatic bile ducts	480	Primary Tumor	NA	NA	3.73425	0	1	1.13699
TCGA-BD-A3EP	Mild	75	A	17	1,2 - Portal Fibrosis	YES	G2	No	M0	N0	T1	TUMOR FREE	NO	NO	1	NO	None	71	2014	2010		not hispanic or latino	female	black or african american	Alive		27756	409	stage i	2010	Adenomas and Adenocarcinomas	25.1559	168	71	Liver and intrahepatic bile ducts	140	Primary Tumor	NA	NA	1.12055	0	0	1.12055
TCGA-BD-A3ER	Mild	62	A	5	6 - Established Cirrhosis	NO	G2	Yes	MX	NX	T2	WITH TUMOR	NO	NO	1.2	NO	None	111	2014	2011		not hispanic or latino	male	white	Alive		22657	1115	stage ii	2011	Adenomas and Adenocarcinomas	31.4056	188	111	Liver and intrahepatic bile ducts	90	Primary Tumor	hepatitis c	NA	3.05479	0	1	0.619178
TCGA-BW-A5NO	NA	50	NA	NA	3,4 - Fibrous Speta	NA	G2	No	MX	NX	T3a	NA				NA	None			2010		not hispanic or latino	male	black or african american	Alive		18510	20	stage iiia	2010	Adenomas and Adenocarcinomas				Liver and intrahepatic bile ducts	110	Primary Tumor	NA	NA	0.0547945	0	0	0.0547945
TCGA-CC-5258	NA	48	NA	NA	NA	NA	G2	No	M0	N0	T2	TUMOR FREE	NO	NO		NO	None	55	2012	2010	129	not hispanic or latino	male	asian	Dead		17586	0	stage ii	2010	Adenomas and Adenocarcinomas			55	Liver and intrahepatic bile ducts	1700	Primary Tumor	NA	NA	0.353425	1	0	0.353425
TCGA-CC-5259	NA	60	NA	NA	NA	NO	G2	No	M0	N0	T4	WITH TUMOR	NO	NO		NO	NA	49	2015	2010		not hispanic or latino	female	asian	Alive		21946	250	stage iiic	2010	Adenomas and Adenocarcinomas	20.9321	153	49	Liver and intrahepatic bile ducts	400	Primary Tumor	NA	NA	0.684932	0	1	0.493151
TCGA-CC-5260	NA	61	NA	NA	NA	NA	G1	No	M0	N0	T4	TUMOR FREE	NO	NO		NO	None	46	2012	2010	87	not hispanic or latino	female	asian	Dead		22345	0	stage iiic	2010	Adenomas and Adenocarcinomas	19.6506	153	46	Liver and intrahepatic bile ducts	600	Primary Tumor	NA	NA	0.238356	1	0	0.238356
TCGA-CC-5261	NA	44	NA	NA	NA	NA	G2	No	M0	N0	T2	TUMOR FREE	NO	NO		NA	None	58	2012	2010	97	not hispanic or latino	male	asian	Dead		16373	12	stage ii	2010	Adenomas and Adenocarcinomas	18.9388	175	58	Liver and intrahepatic bile ducts	450	Primary Tumor	NA	NA	0.265753	1	0	0.265753
TCGA-CC-5262	NA	67	NA	NA	NA	NA	G1	No	M0	N0	T4	TUMOR FREE	NO	NO		NO	NA	62	2012	2010	103	not hispanic or latino	male	asian	Dead		24787	0	stage iiic	2010	Adenomas and Adenocarcinomas	21.4533	170	62	Liver and intrahepatic bile ducts	800	Primary Tumor	NA	NA	0.282192	1	0	0.282192
TCGA-CC-5263	NA	35	NA	NA	NA	NA	G1	No	M0	N0	T3	TUMOR FREE	NO	NO		NO	None	59	2012	2010	129	not hispanic or latino	male	asian	Dead	2010	12863		stage iiia	2010	Adenomas and Adenocarcinomas	22.2063	163	59	Liver and intrahepatic bile ducts	900	Primary Tumor	NA	NA	0.353425	1	0	0.353425
TCGA-CC-5264	NA	71	NA	NA	NA	NA	G2	No	M0	N0	T3	TUMOR FREE	NO	NO		NA	None	52	2012	2010	102	not hispanic or latino	male	asian	Dead		25979	0	stage iiia	2010	Adenomas and Adenocarcinomas	20.3125	160	52	Liver and intrahepatic bile ducts	550	Primary Tumor	NA	NA	0.279452	1	0	0.279452
TCGA-CC-A123	NA	24	NA	NA	NA	NO	G1	No	M0	N0	T3	WITH TUMOR	NO	NO		NA	None		2015	2010		not hispanic or latino	female	asian	Alive		9107	219	stage iiia	2010	Adenomas and Adenocarcinomas				Liver and intrahepatic bile ducts	280	Primary Tumor	NA	NA	0.6	0	0	0.6
TCGA-CC-A1HT	NA	50	NA	NA	NA	NA	G3	No	M0	N0	T3	TUMOR FREE	NO	NO		NO	NA	54	2012	2010	101	not hispanic or latino	male	asian	Dead		18553	0	stage iiia	2010	Adenomas and Adenocarcinomas	20.3244	163	54	Liver and intrahepatic bile ducts	470	Primary Tumor	NA	NA	0.276712	1	0	0.276712
TCGA-CC-A3M9	NA	45	NA	NA	NA	NO	G3	No	M0	N0	T3	WITH TUMOR	NO	NO		NO	NA	61	2015	2011	300	not hispanic or latino	male	asian	Dead		16460	3	stage iiia	2011	Adenomas and Adenocarcinomas	20.148	174	61	Liver and intrahepatic bile ducts	200	Primary Tumor	NA	NA	0.821918	1	1	0.6
TCGA-CC-A3MA	NA	61	NA	NA	NA	NO	G2	No	M0	N0	T3	WITH TUMOR	NO	NO		NO	NA	66	2015	2011	303	not hispanic or latino	male	asian	Dead		22375	2	stage iiia	2011	Adenomas and Adenocarcinomas	23.3844	168	66	Liver and intrahepatic bile ducts	530	Primary Tumor	NA	NA	0.830137	1	1	0.715068
TCGA-CC-A3MB	NA	36	NA	NA	NA	NO	G1	No	M0	N0	T3	WITH TUMOR	NO	NO		NO	NA	58	2015	2011	315	not hispanic or latino	male	asian	Dead		13255	3	stage iiia	2011	Adenomas and Adenocarcinomas	18.7242	176	58	Liver and intrahepatic bile ducts	460	Primary Tumor	NA	NA	0.863014	1	0	0.863014
TCGA-CC-A3MC	NA	54	NA	NA	NA	NO	G2	No	M0	N0	T3	WITH TUMOR	NO	NO		NO	NA	52	2015	2011		not hispanic or latino	male	asian	Alive		20067	363	stage iiia	2011	Adenomas and Adenocarcinomas	19.5717	163	52	Liver and intrahepatic bile ducts	400	Primary Tumor	NA	NA	0.994521	0	1	0.813699
TCGA-CC-A5UC	NA	63	NA	NA	NA	NO	G3	No	M0	N0	T3	WITH TUMOR	NO	NO		NO	NA	57	2015	2012	347	not hispanic or latino	male	asian	Dead		23156	0	stage iiia	2012	Adenomas and Adenocarcinomas	20.9366	165	57	Liver and intrahepatic bile ducts	210	Primary Tumor	NA	NA	0.950685	1	0	0.950685
TCGA-CC-A5UD	NA	45	NA	NA	NA	NO	G2	No	M0	N0	T3	WITH TUMOR	NO	NO		NO	NA	62	2015	2012	304	not hispanic or latino	male	asian	Dead		16702	0	stage iiia	2012	Adenomas and Adenocarcinomas	21.4533	170	62	Liver and intrahepatic bile ducts	310	Primary Tumor	NA	NA	0.832877	1	1	0.49863
TCGA-CC-A5UE	NA	48	NA	NA	NA	NO	G2	No	M0	N0	T4	WITH TUMOR	NO	NO		NO	NA	65	2015	2012	272	not hispanic or latino	male	asian	Dead		17805	0	stage iiib	2012	Adenomas and Adenocarcinomas	21.2245	175	65	Liver and intrahepatic bile ducts	300	Primary Tumor	NA	NA	0.745205	1	1	0.479452
TCGA-CC-A7IE	NA	57	NA	NA	NA	NO	G2	No	M0	N0	T3	WITH TUMOR	NO	NO		NO	NA	62	2015	2012	217	not hispanic or latino	male	asian	Dead		20985	0	stage iiia	2012	Adenomas and Adenocarcinomas	20.9573	172	62	Liver and intrahepatic bile ducts	290	Primary Tumor	NA	NA	0.594521	1	0	0.594521
TCGA-CC-A7IF	NA	59	NA	NA	NA	NO	G1	No	M0	N0	T3	WITH TUMOR	NO	NO		NO	NA	58	2015	2013	649	not hispanic or latino	male	asian	Dead		21845	0	stage iiia	2013	Adenomas and Adenocarcinomas	20.3074	169	58	Liver and intrahepatic bile ducts	380	Primary Tumor	NA	NA	1.77808	1	0	1.77808
TCGA-CC-A7IG	NA	47	NA	NA	NA	NO	G2	No	M0	N0	T2	WITH TUMOR	NO	NO		NO	NA	62	2015	2013	299	not hispanic or latino	male	asian	Dead		17453	0	stage ii	2013	Adenomas and Adenocarcinomas	20.4783	174	62	Liver and intrahepatic bile ducts	210	Primary Tumor	NA	NA	0.819178	1	1	0.534247
TCGA-CC-A7IH	NA	58	NA	NA	NA	NO	G1	No	M0	N0	T3	TUMOR FREE	NO	NO		NO	NA	56	2015	2013		not hispanic or latino	male	asian	Alive		21381	365	stage iiia	2013	Adenomas and Adenocarcinomas	18.2857	175	56	Liver and intrahepatic bile ducts	190	Primary Tumor	NA	NA	1	0	0	1
TCGA-CC-A7II	NA	54	NA	NA	NA	NO	G3	No	M0	N0	T3	WITH TUMOR	NO	NO		NO	NA	52	2015	2013		not hispanic or latino	male	asian	Alive		20079	399	stage iiia	2013	Adenomas and Adenocarcinomas	18.424	168	52	Liver and intrahepatic bile ducts	400	Primary Tumor	NA	NA	1.09315	0	1	0.761644
TCGA-CC-A7IJ	NA	56	NA	NA	NA	NO	G3	No	M0	N0	T2	TUMOR FREE	NO	NO		NO	NA	54	2015	2013		not hispanic or latino	male	asian	Alive		20751	382	stage ii	2013	Adenomas and Adenocarcinomas	19.8347	165	54	Liver and intrahepatic bile ducts	270	Primary Tumor	NA	NA	1.04658	0	0	1.04658
TCGA-CC-A7IK	NA	59	NA	NA	NA	NO	G3	No	M0	N0	T3	WITH TUMOR	NO	NO		NO	NA	57	2015	2013	262	not hispanic or latino	male	asian	Dead		21552	0	stage iiia	2013	Adenomas and Adenocarcinomas	20.1956	168	57	Liver and intrahepatic bile ducts	470	Primary Tumor	NA	NA	0.717808	1	1	0.410959
TCGA-CC-A7IL	NA	61	NA	NA	NA	NO	G1	No	M0	N0	T3	WITH TUMOR	NO	NO		NO	NA	63	2015	2013	278	not hispanic or latino	male	asian	Dead		22319	0	stage iiia	2013	Adenomas and Adenocarcinomas	20.8086	174	63	Liver and intrahepatic bile ducts	230	Primary Tumor	NA	NA	0.761644	1	1	0.490411
TCGA-CC-A8HS	NA	18	NA	NA	NA	NO	G1	No	M0	N1	T3	WITH TUMOR	NO	NO		NO	NA	62	2015	2013	300	not hispanic or latino	male	asian	Dead		6617	0	stage iiic	2013	Adenomas and Adenocarcinomas	20.9573	172	62	Liver and intrahepatic bile ducts	240	Primary Tumor	NA	NA	0.821918	1	1	0.550685
TCGA-CC-A8HT	NA	74	NA	NA	NA	NO	G2	No	M0	N0	T3	WITH TUMOR	NO	NO		NO	NA	48	2015	2013	140	not hispanic or latino	male	asian	Dead		27334	0	stage iiia	2013	Adenomas and Adenocarcinomas	18.9866	159	48	Liver and intrahepatic bile ducts	170	Primary Tumor	NA	NA	0.383562	1	1	0.227397
TCGA-CC-A8HU	NA	39	NA	NA	NA	NO	G3	No	M0	N0	T3	WITH TUMOR	NO	NO		NO	NA	42	2015	2013	344	not hispanic or latino	female	asian	Dead		14367	0	stage iiia	2013	Adenomas and Adenocarcinomas	15.8079	163	42	Liver and intrahepatic bile ducts	360	Primary Tumor	NA	NA	0.942466	1	1	0.824658
TCGA-CC-A8HV	NA	51	NA	NA	NA	NO	G2	No	M0	N0	T2	WITH TUMOR	NO	NO		NO	NA	51	2015	2013	279	not hispanic or latino	female	asian	Dead		18935	0	stage ii	2013	Adenomas and Adenocarcinomas	20.1733	159	51	Liver and intrahepatic bile ducts	230	Primary Tumor	NA	NA	0.764384	1	1	0.408219
TCGA-CC-A9FS	NA	55	NA	NA	NA	NO	G2	No	M0	N0	T2	WITH TUMOR	NO	NO		NO	NA	72	2015	2013		not hispanic or latino	male	asian	Alive		20157	211	stage ii	2013	Adenomas and Adenocarcinomas	23.7812	174	72	Liver and intrahepatic bile ducts	190	Primary Tumor	NA	NA	0.578082	0	0	0.578082
TCGA-CC-A9FW	NA	68	NA	NA	NA	NO	G2	No	M0	N0	T3	WITH TUMOR	NO	NO		NO	NA	67	2015	2013		not hispanic or latino	male	asian	Alive		24891	248	stage iiia	2013	Adenomas and Adenocarcinomas	21.8776	175	67	Liver and intrahepatic bile ducts	300	Primary Tumor	NA	NA	0.679452	0	1	0.419178
TCGA-DD-A113	None	55	A	133	0 - No Fibrosis	NO	G3	No	M0	N0	T2	WITH TUMOR	NO	NO	0.9	NA	Micro	56	2012	2006		not hispanic or latino	female	white	Alive		20188	2425	stage ii	2006	Adenomas and Adenocarcinomas	23.6128	154	56	Liver and intrahepatic bile ducts	110	Primary Tumor	NA	NA	6.64384	0	1	4.59178
TCGA-DD-A114	Mild	42	A	21	5 - Nodular Formation and Incomplete Cirrhosis	NO	G3	No	M0	NA	T2	TUMOR FREE	NO	NO	1	NO	Micro	74	2012	2005	1149	not hispanic or latino	male	black or african american	Dead	2008	15410		stage ii	2005	Adenomas and Adenocarcinomas	24.7252	173	74	Liver and intrahepatic bile ducts	250	Primary Tumor	hepatitis c	NA	3.14795	1	0	3.14795
TCGA-DD-A115	None	53	A	10	0 - No Fibrosis	NO	G2	No	M0	N0	T3	WITH TUMOR	NO	NO	1	NO	None	79	2012	2002	2542	not reported	male	white	Dead	2008	19697		stage iiia	2002	Adenomas and Adenocarcinomas	27.9904	168	79	Liver and intrahepatic bile ducts	230	Primary Tumor	NA	NA	6.96438	1	1	1.28493
TCGA-DD-A116	NA	68	A	24	3,4 - Fibrous Speta	NO	G3	No	M0	N0	T3	NA	NO	NO	1	NO	NA	73	2012	2002	1622	not hispanic or latino	male	asian	Dead	2006	24934		stage iiia	2002	Adenomas and Adenocarcinomas	23.8367	175	73	Liver and intrahepatic bile ducts	170	Primary Tumor	hepatitis b	NA	4.44384	1	1	2.26849
TCGA-DD-A118	None	77	A	85150	0 - No Fibrosis	NO	G2	No	M0	N0	T2	NA	NO	NO	1	NO	None	75	2012	2003		not hispanic or latino	female	white	Alive		28406	3437	stage ii	2003	Adenomas and Adenocarcinomas	26.2596	169	75	Liver and intrahepatic bile ducts	30	Primary Tumor	NA	NA	9.41644	0	1	1.80274
TCGA-DD-A119	None	40	A	1836	0 - No Fibrosis	NO	G3	No	M1	N0	T3a	NA			1	YES	Micro	58	2012	2003	223	not hispanic or latino	male	asian	Dead	2003	14613		stage iv	2003	Adenomas and Adenocarcinomas	22.6562	160	58	Liver and intrahepatic bile ducts	160	Primary Tumor	hepatitis b	NA	0.610959	1	0	0.610959
TCGA-DD-A11A	None	67	NA	223	0 - No Fibrosis	YES	G3	No	M0	N0	T1	NA			1	NO	None	67	2012	2004		not hispanic or latino	male	black or african american	Not Reported		24646	79	stage i	2004	Adenomas and Adenocarcinomas	27.5312	156	67	Liver and intrahepatic bile ducts	260	Primary Tumor	NA	NA	0.216438	1	0	0.216438
TCGA-DD-A11B	Mild	73	A	15	6 - Established Cirrhosis	NO	G2	No	M0	N0	T1	TUMOR FREE	NO	NO	10.2	NO	None	134	2012	2005	14	not hispanic or latino	male	white	Dead	2005	26857		stage i	2005	Adenomas and Adenocarcinomas	40.9023	181	134	Liver and intrahepatic bile ducts	280	Primary Tumor	NA	non-alcoholic fatty liver disease	0.0383562	1	0	0.0383562
TCGA-DD-A11C	None	69	A	11	0 - No Fibrosis	YES	G3	No	M0	N0	T1	TUMOR FREE	NO	NO	1	YES	None	123	2012	2006		not hispanic or latino	male	white	Alive		25403	662	stage i	2006	Adenomas and Adenocarcinomas	35.5532	186	123	Liver and intrahepatic bile ducts	220	Primary Tumor	NA	NA	1.8137	0	0	1.8137
TCGA-DD-A11D	None	57	A	8	6 - Established Cirrhosis	NO	G2	No	M0	N0	T1	WITH TUMOR	NO	NO	0.9	YES	None	73	2012	2006	1560	not hispanic or latino	female	white	Dead	2010	21003		stage i	2006	Adenomas and Adenocarcinomas	27.4756	163	73	Liver and intrahepatic bile ducts	300	Primary Tumor	NA	non-alcoholic fatty liver disease	4.27397	1	1	1.36438
TCGA-DD-A1EA	Mild	68	A	3	1,2 - Portal Fibrosis	NO	G2	No	M0	N0	T2	NA	NO	NO	10.2	YES	Micro	94	2013	2002		not hispanic or latino	male	asian	Alive		24925	2415	stage ii	2002	Adenomas and Adenocarcinomas	33.305	168	94	Liver and intrahepatic bile ducts	80	Primary Tumor	hepatitis b	NA	6.61644	0	1	2.06575
TCGA-DD-A1EB	None	72	B	7	0 - No Fibrosis	YES	G2	No	M0	N0	T1	NA	NO	NO	8.7	YES	None	57	2013	2001		not reported	female	not reported	Alive		26471	2017	stage i	2001	Adenomas and Adenocarcinomas	21.1927	164	57	Liver and intrahepatic bile ducts	180	Primary Tumor	NA	NA	5.52603	0	1	1.38356
TCGA-DD-A1EC	None	20	A	2	0 - No Fibrosis	YES	G3	No	M0	N0	T1	NA	NO	NO	11	NO	None	50	2013	2004		not hispanic or latino	female	white	Alive		7363	602	stage i	2004	Adenomas and Adenocarcinomas	20.2848	157	50	Liver and intrahepatic bile ducts	110	Primary Tumor	NA	NA	1.64932	0	1	0.819178
TCGA-DD-A1ED	None	68	A	3	0 - No Fibrosis	NO	G1	No	M0	N0	T1	TUMOR FREE	NO	NO	8.9	NO	None	85	2013	2006		not hispanic or latino	male	white	Alive		25039	2301	stage i	2006	Adenomas and Adenocarcinomas	30.1162	168	85	Liver and intrahepatic bile ducts	60	Primary Tumor	NA	NA	6.30411	0	0	6.30411
TCGA-DD-A1EE	Severe	73	B	3	6 - Established Cirrhosis	NO	G3	No	M0	N0	T3	WITH TUMOR	NO	NO	14.3	NO	None	77	2013	2006	349	not hispanic or latino	male	white	Dead		26858	204	stage iiia	2006	Adenomas and Adenocarcinomas	25.1429	175	77	Liver and intrahepatic bile ducts	110	Primary Tumor	hepatitis c	NA	0.956164	1	1	0.120548
TCGA-DD-A1EF	Mild	57	B	16211	3,4 - Fibrous Speta	NO	G3	No	M0	N0	T1	NA			8.5	YES	None	81	2013	2007	394	not hispanic or latino	female	white	Dead	2008	21165		stage i	2007	Adenomas and Adenocarcinomas	30.116	164	81	Liver and intrahepatic bile ducts	190	Primary Tumor	NA	NA	1.07945	1	1	1.07945
TCGA-DD-A1EG	Mild	76	A	16	1,2 - Portal Fibrosis	NO	G3	No	M0	N0	T1	WITH TUMOR	YES	YES	9.1	YES	None	82	2013	2007	1372	not hispanic or latino	male	white	Dead	2010	28108		stage i	2007	Adenomas and Adenocarcinomas	29.0533	168	82	Liver and intrahepatic bile ducts	20	Primary Tumor	NA	non-alcoholic fatty liver disease	3.7589	1	1	2.39726
TCGA-DD-A1EH	None	23	B	94340	3,4 - Fibrous Speta	NO	G3	No	M0	N0	T3	WITH TUMOR	YES	YES	10.4	YES	Macro	70	2013	2008		not hispanic or latino	male	white	Alive		8499	1495	stage iii	2008	Adenomas and Adenocarcinomas	21.847	179	70	Liver and intrahepatic bile ducts	220	Primary Tumor	hepatitis b	NA	4.09589	0	1	0.328767
TCGA-DD-A1EI	Mild	46	B	24	6 - Established Cirrhosis	YES	G2	No	M0	N0	T1	NA			10.9	NO	None	69	2013	2008		not hispanic or latino	male	asian	Alive		17097	183	stage i	2008	Adenomas and Adenocarcinomas	22.5306	175	69	Liver and intrahepatic bile ducts	80	Primary Tumor	hepatitis b	NA	0.50137	0	0	0.50137
TCGA-DD-A1EJ	Mild	71	B	18840	0 - No Fibrosis	NO	G2	No	M0	N1	T1	WITH TUMOR	NO	NO	10.2	YES	None	64	2013	2008	1005	not hispanic or latino	female	white	Dead		26009	887	stage iiic	2008	Adenomas and Adenocarcinomas	26.986	154	64	Liver and intrahepatic bile ducts	290	Primary Tumor	NA	NA	2.75342	1	1	0.720548
TCGA-DD-A1EK	Mild	64	A	19	0 - No Fibrosis	NO	G2	No	M1	N0	T4	WITH TUMOR	YES	NO	10.3	YES	None	97	2013	2008	558	not hispanic or latino	female	white	Dead	2009	23437		stage ivb	2008	Adenomas and Adenocarcinomas	38.3687	159	97	Liver and intrahepatic bile ducts	40	Primary Tumor	NA	NA	1.52877	1	1	0.457534
TCGA-DD-A1EL	Mild	23	A	5	0 - No Fibrosis	NO	G3	No	M0	N0	T2	WITH TUMOR	YES	NO	10.8	NO	None	54	2013	2009	415	not hispanic or latino	male	black or african american	Dead	2010	8573		stage ii	2009	Adenomas and Adenocarcinomas	16.3024	182	54	Liver and intrahepatic bile ducts	130	Primary Tumor	hepatitis b	NA	1.13699	1	1	1.13699
TCGA-DD-A39V	None	77	A	NA	0 - No Fibrosis	NO	G3	No	M0	NX	T2	NA	NO	NO	11.4	YES	None	79	2013	2000	643	not hispanic or latino	male	white	Dead	2001	28254		stage ii	2000	Adenomas and Adenocarcinomas	26.0933	174	79	Liver and intrahepatic bile ducts	180	Primary Tumor	NA	NA	1.76164	1	1	1.24658
TCGA-DD-A39W	NA	29	NA	NA	NA	NO	G2	No	M0	N0	T3	NA				NA	None	74	2013	1995	827	not hispanic or latino	female	white	Dead	1997	10699		stage iii	1995	Adenomas and Adenocarcinomas	23.6203	177	74	Liver and intrahepatic bile ducts	180	Primary Tumor	NA	NA	2.26575	1	0	2.26575
TCGA-DD-A39X	None	78	A	10	0 - No Fibrosis	NO	G2	No	M0	NX	T1	NA	YES	NO	9.8	YES	None	48	2013	1998	1694	not hispanic or latino	female	white	Dead	2002	28528		stage i	1998	Adenomas and Adenocarcinomas	20.7756	152	48	Liver and intrahepatic bile ducts	120	Primary Tumor	NA	NA	4.6411	1	1	2.8274
TCGA-DD-A39Y	None	67	A	5600	0 - No Fibrosis	NO	G3	No	M0	NX	T1	TUMOR FREE	NO	NO	10.2	YES	None	85	2013	2002	171	not hispanic or latino	male	asian	Dead	2002	24769		stage i	2002	Adenomas and Adenocarcinomas	27.4406	176	85	Liver and intrahepatic bile ducts	220	Primary Tumor	NA	NA	0.468493	1	0	0.468493
TCGA-DD-A39Z	NA	43	B	NA	NA	NO	G2	No	M0	NX	T2	TUMOR FREE			12.6	YES	None	61	2013	1996	601	not reported	female	not reported	Dead	1997	15930		stage ii	1996	Adenomas and Adenocarcinomas	22.4059	165	61	Liver and intrahepatic bile ducts	250	Primary Tumor	NA	NA	1.64658	1	0	1.64658
TCGA-DD-A3A1	None	65	A	6	0 - No Fibrosis	NO	G2	No	M0	N0	T3b	TUMOR FREE	NO	NO	11.2	YES	Macro	78	2013	2001	233	not reported	male	not reported	Dead	2001	24046		stage iiia	2001	Adenomas and Adenocarcinomas	22.7904	185	78	Liver and intrahepatic bile ducts	240	Primary Tumor	NA	NA	0.638356	1	0	0.638356
TCGA-DD-A3A2	None	76	A	NA	0 - No Fibrosis	NO	G1	No	M0	N0	T1	TUMOR FREE	NO	NO	8.8	NO	None	85	2013	1998	2131	not hispanic or latino	female	white	Dead	2003	27930		stage i	1998	Adenomas and Adenocarcinomas	26.8274	178	85	Liver and intrahepatic bile ducts	250	Primary Tumor	NA	NA	5.83836	1	0	5.83836
TCGA-DD-A3A3	None	45	B	6	0 - No Fibrosis	NO	G2	No	M0	N0	T1	NA			8.8	NO	Macro	71	2013	1999	535	not hispanic or latino	male	asian	Dead	2000	16708		stage i	1999	Adenomas and Adenocarcinomas	25.4581	167	71	Liver and intrahepatic bile ducts	250	Primary Tumor	NA	NA	1.46575	1	0	1.46575
TCGA-DD-A3A4	None	37	B	NA	0 - No Fibrosis	NO	G3	No	M0	N0	T3	WITH TUMOR	YES	NO	11	YES	None	65	2013	1998	612	not hispanic or latino	male	white	Dead	1999	13739		stage iiia	1998	Adenomas and Adenocarcinomas	18.1966	189	65	Liver and intrahepatic bile ducts	160	Primary Tumor	NA	NA	1.67671	1	1	0.238356
TCGA-DD-A3A5	None	66	A	55	0 - No Fibrosis	NO	G2	No	M0	N0	T3	WITH TUMOR	NO	NO	8.7	NO	None	58	2013	1996	3125	not hispanic or latino	female	white	Dead	2004	24288		stage iii	1996	Adenomas and Adenocarcinomas	20.0692	170	58	Liver and intrahepatic bile ducts	250	Primary Tumor	NA	NA	8.56164	1	1	0.230137
TCGA-DD-A3A6	None	72	A	NA	0 - No Fibrosis	NO	G2	No	M0	N0	T2	TUMOR FREE	NO	NO	9.3	NO	Micro	52	2013	1997	3258	not hispanic or latino	female	white	Dead	2005	26319		stage ii	1997	Adenomas and Adenocarcinomas	16.9796	175	52	Liver and intrahepatic bile ducts	150	Primary Tumor	NA	NA	8.92603	1	0	8.92603
TCGA-DD-A3A7	Mild	67	NA	120	0 - No Fibrosis	NO	G3	No	M0	N0	T3b	WITH TUMOR	NO	NO	10.6	YES	Micro	80	2013	1998	419	not reported	male	not reported	Dead	1999	24599		stage iiib	1998	Adenomas and Adenocarcinomas	22.6347	188	80	Liver and intrahepatic bile ducts	130	Primary Tumor	NA	NA	1.14795	1	1	0.394521
TCGA-DD-A3A8	None	75	A	4	0 - No Fibrosis	NO	G2	Yes	M0	N0	T2	TUMOR FREE	NO	NO		YES	None	99	2013	2001	11	not hispanic or latino	male	white	Dead	2001	27524		stage ii	2001	Adenomas and Adenocarcinomas	31.6001	177	99	Liver and intrahepatic bile ducts	290	Primary Tumor	NA	NA	0.030137	1	0	0.030137
TCGA-DD-A3A9	None	64	A	19930	0 - No Fibrosis	NO	G2	No	M1	N0	T4	WITH TUMOR			9.3	NO	None	62	2013	2001	931	not hispanic or latino	female	white	Dead	2003	23526		stage ivb	2001	Adenomas and Adenocarcinomas	21.9671	168	62	Liver and intrahepatic bile ducts	230	Primary Tumor	NA	NA	2.55068	1	1	0.791781
TCGA-DD-A4NA	None	67	NA	3	5 - Nodular Formation and Incomplete Cirrhosis	YES	G3	No	M0	N1	T2	TUMOR FREE	NO	NO	9.6	YES	NA	93	2013	2009		not hispanic or latino	female	white	Alive		24603	1008	stage iiic	2009	Adenomas and Adenocarcinomas	33.7495	166	93	Liver and intrahepatic bile ducts	110	Primary Tumor	NA	NA	2.76164	0	0	2.76164
TCGA-DD-A4NB	Mild	25	NA	3	NA	NO	G2	No	M0	N0	T1	TUMOR FREE	NO	NO	13.9	YES	None	69	2013	2011		not hispanic or latino	male	white	Alive		9426	989	stage i	2011	Adenomas and Adenocarcinomas	20.1607	185	69	Liver and intrahepatic bile ducts	180	Primary Tumor	NA	NA	2.70959	0	1	2.49863
TCGA-DD-A4ND	None	56	A	NA	0 - No Fibrosis	NO	G3	Yes	M0	N0	T1	WITH TUMOR	NO	NO	8.8	YES	None	89	2013	2007		not hispanic or latino	female	white	Alive		20782	2746	stage i	2007	Adenomas and Adenocarcinomas	33.9125	162	89	Liver and intrahepatic bile ducts	140	Primary Tumor	NA	NA	7.52329	0	0	7.52329
TCGA-DD-A4NE	None	75	A	28	0 - No Fibrosis	NO	G3	No	M0	N0	T3a	WITH TUMOR	NO	NO	10.2	YES	None	79	2013	2011	660	hispanic or latino	female	white	Dead	2012	27549		stage iiia	2011	Adenomas and Adenocarcinomas	27.3356	170	79	Liver and intrahepatic bile ducts	200	Primary Tumor	NA	NA	1.80822	1	1	0.520548
TCGA-DD-A4NF	Mild	72	A	6	6 - Established Cirrhosis	NO	G2	No	M0	N0	T1	TUMOR FREE	NO	NO	12.7	NO	None	86	2013	2011		not hispanic or latino	male	white	Alive		26330	942	stage i	2011	Adenomas and Adenocarcinomas	28.7347	173	86	Liver and intrahepatic bile ducts	200	Primary Tumor	hepatitis c	NA	2.58082	0	1	1.79726
TCGA-DD-A4NG	None	77	A	3	NA	NO	G2	No	M0	NX	T3a	WITH TUMOR	NO	NO	10.6	YES	Micro	94	2013	2011	802	not hispanic or latino	male	white	Dead		28234	445	stage iiia	2011	Adenomas and Adenocarcinomas	34.9494	164	94	Liver and intrahepatic bile ducts	280	Primary Tumor	NA	NA	2.19726	1	1	1.17808
TCGA-DD-A4NH	None	65	A	92889	1,2 - Portal Fibrosis	NO	G3	No	M0	N0	T3b	WITH TUMOR	NO	NO	11.8	YES	Macro	81	2013	2011		not hispanic or latino	female	white	Alive		23865	917	stage iiib	2011	Adenomas and Adenocarcinomas	32.8614	157	81	Liver and intrahepatic bile ducts	270	Primary Tumor	NA	NA	2.51233	0	1	0.441096
TCGA-DD-A4NI	NA	67	A	6	0 - No Fibrosis	NO	G2	Yes	M0	NX	T2	TUMOR FREE	NO	NO	12.4	YES	None	99	2013	2011		not hispanic or latino	male	white	Alive		24516	816	stage ii	2011	Adenomas and Adenocarcinomas	33.464	172	99	Liver and intrahepatic bile ducts	130	Primary Tumor	NA	non-alcoholic fatty liver disease	2.23562	0	0	2.23562
TCGA-DD-A4NJ	Mild	54	A	5	1,2 - Portal Fibrosis	NO	G2	No	M0	N0	T2	WITH TUMOR	NO	NO	11.5	YES	None	88	2013	2011		not hispanic or latino	female	white	Alive		19964	928	stage ii	2011	Adenomas and Adenocarcinomas	32.7186	164	88	Liver and intrahepatic bile ducts	140	Primary Tumor	NA	non-alcoholic fatty liver disease	2.54247	0	1	1.50411
TCGA-DD-A4NK	None	80	A	3	0 - No Fibrosis	NO	G2	No	M0	N0	T3	WITH TUMOR	YES	NO	8.7	YES	None	84	2013	2004	1210	not hispanic or latino	female	white	Dead	2007	29244		stage iiia	2004	Adenomas and Adenocarcinomas			84	Liver and intrahepatic bile ducts	130	Primary Tumor	NA	NA	3.31507	1	1	0.243836
TCGA-DD-A4NL	None	46	NA	2	0 - No Fibrosis	NO	G1	No	M0	N0	T1	TUMOR FREE	NO	NO		NO	None	113	2013	2007		not hispanic or latino	male	white	Alive		16874	1711	stage i	2007	Adenomas and Adenocarcinomas	37.756	173	113	Liver and intrahepatic bile ducts	80	Primary Tumor	NA	NA	4.68767	0	0	4.68767
TCGA-DD-A4NN	NA	56	A	4223	0 - No Fibrosis	NO	G3	No	M0	N0	T1	WITH TUMOR	NO	NO	8.8	YES	None	59	2013	2004	899	not hispanic or latino	female	white	Dead	2006	20548		stage i	2004	Adenomas and Adenocarcinomas	22.2063	163	59	Liver and intrahepatic bile ducts	240	Primary Tumor	NA	NA	2.46301	1	1	0.454795
TCGA-DD-A4NO	Mild	65	A	3	0 - No Fibrosis	NO	G1	No	M0	N0	T1	WITH TUMOR	NO	NO	9.9	NO	None	109	2013	2007		not hispanic or latino	male	white	Alive		24090	2245	stage i	2007	Adenomas and Adenocarcinomas	35.1885	176	109	Liver and intrahepatic bile ducts	190	Primary Tumor	hepatitis c	NA	6.15068	0	1	2.71233
TCGA-DD-A4NP	None	32	B	2	0 - No Fibrosis	NO	G3	No	M0	N0	T1	TUMOR FREE	NO	NO	8.9	NO	None	79	2013	2005		not hispanic or latino	male	white	Alive		11838	3308	stage i	2005	Adenomas and Adenocarcinomas	25.2163	177	79	Liver and intrahepatic bile ducts	160	Primary Tumor	NA	NA	9.06301	0	1	3.52329
TCGA-DD-A4NQ	Mild	60	A	141	NA	NO	G3	No	M0	N0	T2	WITH TUMOR	NO	NO	10.1	YES	Macro	75	2013	2007	373	hispanic or latino	male	white	Dead	2008	22111		stage ii	2007	Adenomas and Adenocarcinomas	29.6665	159	75	Liver and intrahepatic bile ducts	120	Primary Tumor	hepatitis b	NA	1.02192	1	1	0.345205
TCGA-DD-A4NR	NA	85	A	40250	6 - Established Cirrhosis	NO	G3	No	M0	N0	T1	TUMOR FREE	NO	NO	9.3	YES	None	54	2013	2005	9	not hispanic or latino	female	white	Dead	2005	31386		stage i	2005	Adenomas and Adenocarcinomas	131.836	64	54	Liver and intrahepatic bile ducts	240	Primary Tumor	NA	NA	0.0246575	1	0	0.0246575
TCGA-DD-A4NS	None	61	NA	2	0 - No Fibrosis	NO	G2	No	M0	N0	T1	WITH TUMOR	NO	NO	8.8	YES	None	58	2013	2005	2456	not hispanic or latino	female	white	Dead	2011	22638		stage i	2005	Adenomas and Adenocarcinomas	20.7967	167	58	Liver and intrahepatic bile ducts	140	Primary Tumor	NA	NA	6.72877	1	1	2.44658
TCGA-DD-A4NV	None	61	A	3	0 - No Fibrosis	NO	G1	No	M0	N0	T3	TUMOR FREE	NO	NO	9	YES	None	129	2013	2007		not hispanic or latino	male	white	Alive		22438	2398	stage iiia	2007	Adenomas and Adenocarcinomas	40.2609	179	129	Liver and intrahepatic bile ducts	80	Primary Tumor	NA	non-alcoholic fatty liver disease	6.56986	0	0	6.56986
TCGA-DD-A73A	Mild	71	A	4	3,4 - Fibrous Speta	NO	G2	No	M0	N0	T1	TUMOR FREE	NO	NO	12.8	NO	None	102	2014	2012		not hispanic or latino	male	white	Alive		26136	728	stage i	2012	Adenomas and Adenocarcinomas	33.6901	174	102	Liver and intrahepatic bile ducts	60	Primary Tumor	NA	NA	1.99452	0	0	1.99452
TCGA-DD-A73B	NA	72	B	30	6 - Established Cirrhosis	NA	G2	No	M0	N0	T1	NA			1.1	YES	None	74		2012	283	hispanic or latino	female	white	Dead	2012	26390		stage i	2012	Adenomas and Adenocarcinomas	31.2026	154	74	Liver and intrahepatic bile ducts	150	Primary Tumor	NA	NA	0.775342	1	1	0.657534
TCGA-DD-A73C	None	65	A	3	0 - No Fibrosis	NO	G1	No	M0	N0	T3a	WITH TUMOR	NO	NO	11.7	YES	None	49	2014	2012		not hispanic or latino	female	white	Alive		23782	701	stage iiia	2012	Adenomas and Adenocarcinomas	19.3821	159	49	Liver and intrahepatic bile ducts	160	Primary Tumor	NA	NA	1.92055	0	1	1.55068
TCGA-DD-A73D	Mild	68	A	4	6 - Established Cirrhosis	NO	G1	No	MX	NX	T2	WITH TUMOR	NO	NO	12.5	YES	Micro	102	2014	2012		not hispanic or latino	female	white	Alive		24941	693	stage ii	2012	Adenomas and Adenocarcinomas	35.2941	170	102	Liver and intrahepatic bile ducts	250	Primary Tumor	hepatitis c	NA	1.89863	0	1	1.62192
TCGA-DD-A73E	Mild	66	A	1	0 - No Fibrosis	YES	G1	No	M0	N0	T1	NA	NO	NO	11.5	YES	None	108	2014	2012		not hispanic or latino	male	white	Alive		24377	44	stage i	2012	Adenomas and Adenocarcinomas	36.5062	172	108	Liver and intrahepatic bile ducts	170	Primary Tumor	NA	non-alcoholic fatty liver disease	0.120548	0	0	0.120548
TCGA-DD-A73F	None	77	A	283	0 - No Fibrosis	NO	G1	No	M0	N0	T1	TUMOR FREE	NO	NO	10.9	YES	None	69	2014	2010		not hispanic or latino	female	white	Alive		28234	1085	stage i	2010	Adenomas and Adenocarcinomas	25.6544	164	69	Liver and intrahepatic bile ducts	250	Primary Tumor	NA	NA	2.9726	0	0	2.9726
TCGA-DD-A73G	None	73	A	2035400	0 - No Fibrosis	NO	G3	No	M0	N0	T1	TUMOR FREE	NO	NO	11.7	YES	None	44	2014	2005		not hispanic or latino	female	white	Alive		26949	3478	stage i	2005	Adenomas and Adenocarcinomas	18.3143	155	44	Liver and intrahepatic bile ducts	240	Primary Tumor	NA	NA	9.52877	0	0	9.52877
TCGA-DD-AA3A	None	81	A	1	0 - No Fibrosis	NA	G4	No	MX	N0	T1	NA			1.1	YES	None	60		2009	410	not hispanic or latino	female	white	Dead	2010	29712		stage i	2009	Adenomas and Adenocarcinomas	26.3146	151	60	Liver and intrahepatic bile ducts	100	Primary Tumor	NA	NA	1.12329	1	0	1.12329
TCGA-DD-AAC8	Mild	72	A	1	1,2 - Portal Fibrosis	NA	G3	No	M0	N0	T1	NA			0.9	NO	Micro	57		2008	16	not hispanic or latino	male	asian	Dead	2008	26322		stage i	2008	Adenomas and Adenocarcinomas	23.4221	156	57	Liver and intrahepatic bile ducts	570	Primary Tumor	hepatitis b	NA	0.0438356	1	0	0.0438356
TCGA-DD-AAC9	Mild	51	A	5	6 - Established Cirrhosis	YES	G2	No	M0	N0	T1	NA			0.9	NO	None	81	2014	2008		not hispanic or latino	male	asian	Alive		18911	347	stage i	2008	Adenomas and Adenocarcinomas	26.7539	174	81	Liver and intrahepatic bile ducts	130	Primary Tumor	hepatitis b	NA	0.950685	0	0	0.950685
TCGA-DD-AACA	Mild	65	A	7	6 - Established Cirrhosis	NO	G3	No	M0	N0	T1	WITH TUMOR	NO	NO	0.9	NO	None	70	2014	2008		not hispanic or latino	male	asian	Alive		23973	2301	stage i	2008	Adenomas and Adenocarcinomas	25.7117	165	70	Liver and intrahepatic bile ducts	120	Primary Tumor	hepatitis b	NA	6.30411	0	1	2.12603
TCGA-DD-AACB	Mild	74	A	1902	6 - Established Cirrhosis	NO	G3	No	M0	N0	T1	TUMOR FREE	NO	NO	0.8	NO	Micro	72	2014	2008		not hispanic or latino	female	asian	Alive		27103	2324	stage i	2008	Adenomas and Adenocarcinomas	29.5858	156	72	Liver and intrahepatic bile ducts	410	Primary Tumor	hepatitis b	NA	6.36712	0	0	6.36712
TCGA-DD-AACC	Mild	61	A	24	6 - Established Cirrhosis	NA	G2	No	M0	N0	T1	NA			1	NO	None	61		2008	1685	not hispanic or latino	male	asian	Dead	2012	22499		stage i	2008	Adenomas and Adenocarcinomas	22.4059	165	61	Liver and intrahepatic bile ducts	40	Primary Tumor	hepatitis b	NA	4.61644	1	1	1.47123
TCGA-DD-AACD	Mild	48	A	2	1,2 - Portal Fibrosis	NA	G4	No	M0	N0	T1	NA			6.9	YES	Micro	66		2008	381	not hispanic or latino	male	asian	Dead	2009	17828		stage i	2008	Adenomas and Adenocarcinomas	19.9251	182	66	Liver and intrahepatic bile ducts	230	Primary Tumor	hepatitis b	NA	1.04384	1	1	0.413699
TCGA-DD-AACE	Mild	62	A	2	6 - Established Cirrhosis	NO	G3	No	M0	N0	T1	TUMOR FREE		NO	0.9	NO	None	62	2014	2008		not hispanic or latino	male	asian	Alive		22727	2184	stage i	2008	Adenomas and Adenocarcinomas	23.6244	162	62	Liver and intrahepatic bile ducts	170	Primary Tumor	hepatitis b	NA	5.98356	0	1	3.50411
TCGA-DD-AACF	Mild	68	A	16	6 - Established Cirrhosis	NA	G3	No	M0	N0	T1	NA			1.1	NO	None	60		2008	365	not hispanic or latino	male	asian	Dead	2009	25172		stage i	2008	Adenomas and Adenocarcinomas	21.2585	168	60	Liver and intrahepatic bile ducts	210	Primary Tumor	hepatitis c	NA	1	1	1	0.326027
TCGA-DD-AACG	Mild	52	A	11718	6 - Established Cirrhosis	NA	G4	No	M0	N0	T2	NA			0.9	NO	Micro	65		2008	469	not hispanic or latino	male	asian	Dead	2009	19174		stage ii	2008	Adenomas and Adenocarcinomas	23.03	168	65	Liver and intrahepatic bile ducts	280	Primary Tumor	hepatitis b	NA	1.28493	1	1	0.342466
TCGA-DD-AACH	Mild	69	A	7	6 - Established Cirrhosis	NA	G3	No	M0	N0	T2	NA			0.9	NO	Micro	53		2008	195	not hispanic or latino	male	asian	Dead	2008	25544		stage ii	2008	Adenomas and Adenocarcinomas	20.7031	160	53	Liver and intrahepatic bile ducts	220	Primary Tumor	hepatitis b	NA	0.534247	1	1	0.227397
TCGA-DD-AACI	Mild	69	A	1	5 - Nodular Formation and Incomplete Cirrhosis	NO	G3	No	M0	N0	T2	WITH TUMOR	NO	NO	1	NO	None	48	2014	2008		not hispanic or latino	male	asian	Alive		25236	1618	stage ii	2008	Adenomas and Adenocarcinomas	19.9792	155	48	Liver and intrahepatic bile ducts	320	Primary Tumor	NA	NA	4.43288	0	1	3.92329
TCGA-DD-AACJ	NA	75	A	25	NA	NO	G2	No	M0	N0	T2	WITH TUMOR	NO	NO	0.8	NO	Micro	73	2014	2008		not hispanic or latino	male	asian	Alive		27528	2102	stage ii	2008	Adenomas and Adenocarcinomas	28.8754	159	73	Liver and intrahepatic bile ducts	380	Primary Tumor	NA	NA	5.7589	0	1	0.273973
TCGA-DD-AACK	None	70	A	5	6 - Established Cirrhosis	YES	G2	No	M0	N0	T1	NA			0.9	NO	Micro	68	2014	2008		not hispanic or latino	male	asian	Alive		25796	9	stage i	2008	Adenomas and Adenocarcinomas	22.9854	172	68	Liver and intrahepatic bile ducts	140	Primary Tumor	hepatitis b	NA	0.0246575	0	0	0.0246575
TCGA-DD-AACL	NA	66	A	1368	NA	NO	G3	No	M0	N0	T1	NA	NO	NO	0.9	NO	None	69	2014	2008	107	not hispanic or latino	female	asian	Dead		24355	58	stage i	2008	Adenomas and Adenocarcinomas	30.6667	150	69	Liver and intrahepatic bile ducts	280	Primary Tumor	hepatitis c	NA	0.293151	1	0	0.293151
TCGA-DD-AACN	NA	32	A	699	NA	NO	G3	No	M0	N0	T1	WITH TUMOR	YES	NO	1	NO	None	70	2014	2009		not hispanic or latino	male	asian	Alive		12007	1302	stage i	2009	Adenomas and Adenocarcinomas	23.939	171	70	Liver and intrahepatic bile ducts	40	Primary Tumor	hepatitis b	NA	3.56712	0	1	0.978082
TCGA-DD-AACO	Mild	40	A	5	6 - Established Cirrhosis	NO	G3	No	M0	N0	T1	WITH TUMOR	NO	NO	1	NO	None	43	2014	2009		not hispanic or latino	male	asian	Alive		14796	1876	stage i	2009	Adenomas and Adenocarcinomas	15.9875	164	43	Liver and intrahepatic bile ducts	110	Primary Tumor	hepatitis b	NA	5.13973	0	1	1.31233
TCGA-DD-AACP	None	64	A	227	NA	NO	G3	No	M0	N0	T1	NA	NO	NO	0.9	NO	None	62	2014	2009		not hispanic or latino	male	asian	Alive		23728	415	stage i	2009	Adenomas and Adenocarcinomas	25.8065	155	62	Liver and intrahepatic bile ducts	20	Primary Tumor	NA	NA	1.13699	0	0	1.13699
TCGA-DD-AACQ	NA	50	A	7	NA	NO	G3	No	M0	N0	T2	WITH TUMOR	NO	NO	1	NO	None	64	2014	2009	432	not hispanic or latino	male	asian	Dead		18429	429	stage ii	2009	Adenomas and Adenocarcinomas	22.4082	169	64	Liver and intrahepatic bile ducts	40	Primary Tumor	hepatitis b	NA	1.18356	1	1	0.287671
TCGA-DD-AACS	NA	39	A	1	NA	NO	G3	No	M0	N0	T1	TUMOR FREE	NO	NO	1	NO	None	80	2014	2009		not hispanic or latino	male	asian	Alive		14473	1804	stage i	2009	Adenomas and Adenocarcinomas	27.0416	172	80	Liver and intrahepatic bile ducts	20	Primary Tumor	hepatitis b	NA	4.94247	0	0	4.94247
TCGA-DD-AACT	Mild	69	A	4	NA	NO	G2	No	M0	N0	T1	TUMOR FREE	NO	NO	1	NO	None	62	2014	2010		not hispanic or latino	female	asian	Alive		25292	1562	stage i	2010	Adenomas and Adenocarcinomas	24.8358	158	62	Liver and intrahepatic bile ducts	60	Primary Tumor	hepatitis b	NA	4.27945	0	0	4.27945
TCGA-DD-AACU	NA	59	A	22	NA	NO	G3	No	M0	N0	T1	TUMOR FREE	NO	NO	0.9	NO	None	67	2014	2010		not hispanic or latino	male	asian	Alive		21606	1567	stage i	2010	Adenomas and Adenocarcinomas	24.3141	166	67	Liver and intrahepatic bile ducts	40	Primary Tumor	hepatitis b	NA	4.29315	0	0	4.29315
TCGA-DD-AACV	NA	53	A	9	NA	NO	G3	No	M0	N0	T1	WITH TUMOR	YES	NO	1	NO	Micro	70	2014	2010		not hispanic or latino	male	asian	Alive		19660	1531	stage i	2010	Adenomas and Adenocarcinomas	24.5089	169	70	Liver and intrahepatic bile ducts	40	Primary Tumor	NA	NA	4.19452	0	1	0.942466
TCGA-DD-AACW	NA	43	A	1726	NA	NO	G3	No	M0	N0	T1	TUMOR FREE	NO	NO	1.1	NO	None	65	2014	2010		not hispanic or latino	male	asian	Alive		15872	1424	stage i	2010	Adenomas and Adenocarcinomas	23.5883	166	65	Liver and intrahepatic bile ducts	40	Primary Tumor	hepatitis b	NA	3.90137	0	0	3.90137
TCGA-DD-AACX	Mild	66	A	3	3,4 - Fibrous Speta	NO	G3	No	M0	N0	T2	WITH TUMOR	NO	NO	0.9	NO	None	53	2014	2010		not hispanic or latino	male	asian	Alive		24329	170	stage ii	2010	Adenomas and Adenocarcinomas	22.0604	155	53	Liver and intrahepatic bile ducts	30	Primary Tumor	hepatitis b	NA	0.465753	0	1	0.115068
TCGA-DD-AACY	Mild	61	A	290	3,4 - Fibrous Speta	NO	G3	No	M0	N0	T1	WITH TUMOR	YES	NO	1.1	NO	None	62	2014	2010		not hispanic or latino	male	asian	Alive		22332	1450	stage i	2010	Adenomas and Adenocarcinomas	23.6244	162	62	Liver and intrahepatic bile ducts	60	Primary Tumor	hepatitis b	NA	3.9726	0	1	2.12603
TCGA-DD-AACZ	NA	63	A	25	NA	NA	G4	No	M0	N0	T1	NA			1	NO	Macro	52		2010	171	not hispanic or latino	female	asian	Dead	2010	23230		stage i	2010	Adenomas and Adenocarcinomas	23.4224	149	52	Liver and intrahepatic bile ducts	60	Primary Tumor	NA	NA	0.468493	1	1	0.241096
TCGA-DD-AAD0	Mild	73	A	4	NA	YES	G2	No	M0	N0	T1	WITH TUMOR	NO	NO	1	NO	None	54	2014	2010		not hispanic or latino	female	asian	Alive		26781	137	stage i	2010	Adenomas and Adenocarcinomas	24	150	54	Liver and intrahepatic bile ducts	40	Primary Tumor	hepatitis b	NA	0.375342	0	1	0.128767
TCGA-DD-AAD1	NA	51	A	451	NA	NO	G4	No	M0	N0	T1	WITH TUMOR	NO	NO	0.9	NO	None	44	2014	2010		not hispanic or latino	female	asian	Alive		18794	564	stage i	2010	Adenomas and Adenocarcinomas	16.9747	161	44	Liver and intrahepatic bile ducts	10	Primary Tumor	hepatitis b,c	NA	1.54521	0	1	0.347945
TCGA-DD-AAD2	Mild	66	A	25	1,2 - Portal Fibrosis	YES	G2	No	M0	N0	T1	TUMOR FREE	NO	NO	1	NO	Micro	52	2014	2010		not hispanic or latino	male	asian	Alive		24221	658	stage i	2010	Adenomas and Adenocarcinomas	21.3675	156	52	Liver and intrahepatic bile ducts	30	Primary Tumor	hepatitis b	NA	1.80274	0	0	1.80274
TCGA-DD-AAD3	Mild	43	A	NA	1,2 - Portal Fibrosis	NO	G2	No	M0	N0	T1	TUMOR FREE	NO	NO	1	NO	None	77	2014	2011		not hispanic or latino	male	asian	Alive		15706	1295	stage i	2011	Adenomas and Adenocarcinomas	24.3025	178	77	Liver and intrahepatic bile ducts	20	Primary Tumor	hepatitis b	NA	3.54795	0	0	3.54795
TCGA-DD-AAD5	Mild	54	A	73	3,4 - Fibrous Speta	NO	G3	No	M0	N0	T1	WITH TUMOR	NO	NO	1.2	NO	None	70	2014	2011		not hispanic or latino	male	asian	Alive		19748	1345	stage i	2011	Adenomas and Adenocarcinomas	24.2215	170	70	Liver and intrahepatic bile ducts	70	Primary Tumor	hepatitis b	NA	3.68493	0	1	0.356164
TCGA-DD-AAD6	NA	66	A	NA	NA	NO	G3	No	M0	N0	T3a	TUMOR FREE	NO	NO	1	NO	None	93	2014	2011		not hispanic or latino	male	asian	Alive		24185	672	stage iiia	2011	Adenomas and Adenocarcinomas	33.3465	167	93	Liver and intrahepatic bile ducts	70	Primary Tumor	hepatitis b	NA	1.8411	0	1	0.136986
TCGA-DD-AAD8	Mild	73	A	4	1,2 - Portal Fibrosis	NO	G2	No	M0	N0	T1	TUMOR FREE	NO	NO	1.1	NO	None	57	2014	2011		not hispanic or latino	female	asian	Alive		26781	1219	stage i	2011	Adenomas and Adenocarcinomas	24.6711	152	57	Liver and intrahepatic bile ducts	30	Primary Tumor	hepatitis b,c	NA	3.33973	0	0	3.33973
TCGA-DD-AADA	NA	66	A	8698	NA	NO	G3	No	M0	N0	T1	TUMOR FREE	NO	NO	1.1	NO	Macro	59	2014	2011		not hispanic or latino	female	asian	Alive		24288	1233	stage i	2011	Adenomas and Adenocarcinomas	27.3034	147	59	Liver and intrahepatic bile ducts	40	Primary Tumor	hepatitis b	NA	3.37808	0	0	3.37808
TCGA-DD-AADB	NA	51	A	419	NA	NO	G4	No	M0	N0	T1	TUMOR FREE	NO	NO	1	NO	None	68	2014	2011		not hispanic or latino	male	asian	Alive		18728	1242	stage i	2011	Adenomas and Adenocarcinomas	24.977	165	68	Liver and intrahepatic bile ducts	20	Primary Tumor	hepatitis b	NA	3.40274	0	0	3.40274
TCGA-DD-AADC	NA	53	A	36	NA	NA	G3	No	M0	N0	T1	NA			1.2	NO	Macro	81		2011	425	not hispanic or latino	male	asian	Dead	2012	19527		stage i	2011	Adenomas and Adenocarcinomas	26.1493	176	81	Liver and intrahepatic bile ducts	40	Primary Tumor	hepatitis b	NA	1.16438	1	1	0.276712
TCGA-DD-AADD	NA	51	A	9804	NA	NO	G4	No	M0	N0	T1	TUMOR FREE	NO	NO	1.1	NO	None	68	2014	2011		not hispanic or latino	male	asian	Alive		18752	1231	stage i	2011	Adenomas and Adenocarcinomas	24.093	168	68	Liver and intrahepatic bile ducts	30	Primary Tumor	hepatitis b	NA	3.3726	0	0	3.3726
TCGA-DD-AADF	NA	64	A	725	NA	NA	G4	No	M0	N0	T1	NA			1.2	NO	None	55		2011	115	not hispanic or latino	female	asian	Dead	2011	23614		stage i	2011	Adenomas and Adenocarcinomas	26.1593	145	55	Liver and intrahepatic bile ducts	30	Primary Tumor	hepatitis b	NA	0.315068	1	0	0.315068
TCGA-DD-AADG	Mild	70	A	2256	3,4 - Fibrous Speta	NO	G3	No	M0	N0	T3a	TUMOR FREE	NO	NO	1	NO	None	61	2014	2011		not hispanic or latino	male	asian	Alive		25887	1145	stage iiia	2011	Adenomas and Adenocarcinomas	23.8281	160	61	Liver and intrahepatic bile ducts	80	Primary Tumor	hepatitis b	NA	3.13699	0	1	0.739726
TCGA-DD-AADI	NA	43	A	27	NA	NO	G3	No	M0	N0	T1	TUMOR FREE	NO	NO	1.1	NO	None	64	2014	2011		not hispanic or latino	female	asian	Alive		15928	1085	stage i	2011	Adenomas and Adenocarcinomas	23.5078	165	64	Liver and intrahepatic bile ducts	10	Primary Tumor	hepatitis b	NA	2.9726	0	0	2.9726
TCGA-DD-AADJ	NA	70	A	708	NA	NO	G3	No	M0	N0	T1	TUMOR FREE	NO	NO	1	NO	None	59	2014	2011		not hispanic or latino	female	asian	Alive		25863	1066	stage i	2011	Adenomas and Adenocarcinomas	24.8777	154	59	Liver and intrahepatic bile ducts	30	Primary Tumor	NA	NA	2.92055	0	0	2.92055
TCGA-DD-AADK	None	68	A	236	6 - Established Cirrhosis	NO	G3	No	M0	N0	T2	TUMOR FREE	NO	NO	1	NO	Micro	51	2014	2011		not hispanic or latino	female	asian	Alive		25046	1049	stage ii	2011	Adenomas and Adenocarcinomas	22.6667	150	51	Liver and intrahepatic bile ducts	50	Primary Tumor	hepatitis b	NA	2.87397	0	0	2.87397
TCGA-DD-AADL	NA	58	A	14	NA	NO	G4	No	M0	N0	T1	TUMOR FREE	NO	NO	0.9	YES	Micro	53	2014	2012		not hispanic or latino	male	asian	Alive		21512	636	stage i	2012	Adenomas and Adenocarcinomas	20.9644	159	53	Liver and intrahepatic bile ducts	20	Primary Tumor	hepatitis b	NA	1.74247	0	0	1.74247
TCGA-DD-AADM	NA	58	A	112	NA	NA	G3	No	M0	N0	T2	NA			1	NO	None	55		2012	12	not hispanic or latino	male	asian	Dead	2012	21349		stage ii	2012	Adenomas and Adenocarcinomas	21.7555	159	55	Liver and intrahepatic bile ducts	20	Primary Tumor	hepatitis b	NA	0.0328767	1	0	0.0328767
TCGA-DD-AADN	NA	59	A	151367	NA	NO	G4	No	MX	NX	T1	TUMOR FREE	NO	NO	1.1	NO	Micro	62	2014	2012		not hispanic or latino	male	asian	Alive		21632	898	stage i	2012	Adenomas and Adenocarcinomas	24.2188	160	62	Liver and intrahepatic bile ducts	70	Primary Tumor	hepatitis b	NA	2.46027	0	0	2.46027
TCGA-DD-AADO	NA	55	A	176037	NA	NO	G3	No	M0	N0	T1	TUMOR FREE	NO	NO	1	NO	Micro	58	2014	2013		not hispanic or latino	male	asian	Alive		20139	453	stage i	2013	Adenomas and Adenocarcinomas	20.5499	168	58	Liver and intrahepatic bile ducts	20	Primary Tumor	hepatitis b	NA	1.2411	0	0	1.2411
TCGA-DD-AADP	NA	45	A	9	NA	NO	G3	No	M0	N0	T1	TUMOR FREE	NO	NO	1.1	NO	Micro	67	2014	2013		not hispanic or latino	male	asian	Alive		16760	458	stage i	2013	Adenomas and Adenocarcinomas	24.0238	167	67	Liver and intrahepatic bile ducts	20	Primary Tumor	hepatitis b	NA	1.25479	0	0	1.25479
TCGA-DD-AADQ	NA	59	A	7	NA	NO	G3	No	M0	N0	T2	TUMOR FREE	NO	NO	1.1	NO	None	64	2014	2013		not hispanic or latino	male	asian	Alive		21756	436	stage ii	2013	Adenomas and Adenocarcinomas	23.5078	165	64	Liver and intrahepatic bile ducts	70	Primary Tumor	hepatitis b	NA	1.19452	0	0	1.19452
TCGA-DD-AADR	Mild	58	A	3	6 - Established Cirrhosis	NO	G3	No	M0	N0	T1	TUMOR FREE	NO	NO	1.1	NO	None	75	2014	2009		not hispanic or latino	male	asian	Alive		21217	2028	stage i	2009	Adenomas and Adenocarcinomas	25.9516	170	75	Liver and intrahepatic bile ducts	90	Primary Tumor	hepatitis b	NA	5.55616	0	1	4.65753
TCGA-DD-AADS	NA	63	A	11	NA	NO	G2	No	M0	N0	T1	TUMOR FREE	NO	NO	1.2	YES	None	53	2014	2013		not hispanic or latino	male	asian	Alive		23227	474	stage i	2013	Adenomas and Adenocarcinomas	19.7055	164	53	Liver and intrahepatic bile ducts	40	Primary Tumor	hepatitis c	NA	1.29863	0	0	1.29863
TCGA-DD-AADU	None	60	A	52	3,4 - Fibrous Speta	NO	G3	No	M0	N0	T2	TUMOR FREE	NO	NO	1	YES	Micro	73	2014	2013		not hispanic or latino	male	asian	Alive		21940	554	stage ii	2013	Adenomas and Adenocarcinomas	26.4915	166	73	Liver and intrahepatic bile ducts	30	Primary Tumor	NA	NA	1.51781	0	0	1.51781
TCGA-DD-AADV	None	50	A	11	6 - Established Cirrhosis	NO	G3	Yes	M0	N0	T1	TUMOR FREE	NO	NO	1	NO	None	64	2014	2013		not hispanic or latino	male	asian	Alive		18300	574	stage i	2013	Adenomas and Adenocarcinomas	20.6612	176	64	Liver and intrahepatic bile ducts	20	Primary Tumor	hepatitis b	NA	1.5726	0	0	1.5726
TCGA-DD-AADW	None	48	A	250	6 - Established Cirrhosis	NO	G3	No	M0	N0	T1	NA	NO	NO	1	NO	None	49	2014	2013		not hispanic or latino	male	asian	Alive		17781	587	stage i	2013	Adenomas and Adenocarcinomas	18.4425	163	49	Liver and intrahepatic bile ducts	30	Primary Tumor	hepatitis b	NA	1.60822	0	1	1.05753
TCGA-DD-AADY	None	55	A	9	6 - Established Cirrhosis	NO	G2	No	M0	N0	T1	TUMOR FREE	NO	NO	1.3	NO	None	55	2014	2013		not hispanic or latino	female	asian	Alive		20233	555	stage i	2013	Adenomas and Adenocarcinomas	21.2183	161	55	Liver and intrahepatic bile ducts	20	Primary Tumor	hepatitis b	NA	1.52055	0	0	1.52055
TCGA-DD-AAE0	Mild	45	A	8751	3,4 - Fibrous Speta	NO	G4	No	M0	N0	T3a	TUMOR FREE	NO	NO	0.9	NO	None	56	2014	2013		not hispanic or latino	female	asian	Alive		16732	555	stage iiia	2013	Adenomas and Adenocarcinomas	22.151	159	56	Liver and intrahepatic bile ducts	40	Primary Tumor	hepatitis b	NA	1.52055	0	0	1.52055
TCGA-DD-AAE1	Mild	52	A	2693	6 - Established Cirrhosis	NO	G3	No	M0	N0	T1	TUMOR FREE	NO	NO	0.9	NO	None	62	2014	2013		not hispanic or latino	male	asian	Alive		19073	552	stage i	2013	Adenomas and Adenocarcinomas	21.7079	169	62	Liver and intrahepatic bile ducts	50	Primary Tumor	hepatitis b	NA	1.51233	0	0	1.51233
TCGA-DD-AAE2	None	51	A	41	6 - Established Cirrhosis	NO	G3	No	M0	N0	T1	TUMOR FREE	NO	NO	1	NO	None	82	2014	2013		not hispanic or latino	male	asian	Alive		18695	638	stage i	2013	Adenomas and Adenocarcinomas	27.0842	174	82	Liver and intrahepatic bile ducts	20	Primary Tumor	hepatitis b	NA	1.74795	0	0	1.74795
TCGA-DD-AAE3	None	50	A	2	1,2 - Portal Fibrosis	NO	G2	No	M0	N0	T1	TUMOR FREE	NO	NO	1.1	NO	None	73	2014	2013		not hispanic or latino	male	asian	Alive		18271	566	stage i	2013	Adenomas and Adenocarcinomas	26.8136	165	73	Liver and intrahepatic bile ducts	30	Primary Tumor	hepatitis b	NA	1.55068	0	0	1.55068
TCGA-DD-AAE4	None	49	A	7	6 - Established Cirrhosis	NO	G1	No	M0	N0	T1	WITH TUMOR	NO	NO	1.1	NO	None	62	2014	2013		not hispanic or latino	female	asian	Alive		18009	608	stage i	2013	Adenomas and Adenocarcinomas	25.1532	157	62	Liver and intrahepatic bile ducts	30	Primary Tumor	hepatitis b	NA	1.66575	0	1	0.30411
TCGA-DD-AAE6	None	59	A	113	6 - Established Cirrhosis	NO	G2	No	M0	N0	T1	WITH TUMOR	NO	NO	1.1	NO	Micro	46	2014	2012		not hispanic or latino	female	asian	Alive		21764	141	stage i	2012	Adenomas and Adenocarcinomas	18.1955	159	46	Liver and intrahepatic bile ducts	80	Primary Tumor	NA	NA	0.386301	0	1	0.287671
TCGA-DD-AAE7	Severe	72	A	1	3,4 - Fibrous Speta	NO	G2	Yes	M0	N0	T1	TUMOR FREE	NO	NO	1	NO	None	74	2014	2012		not hispanic or latino	male	asian	Alive		26568	644	stage i	2012	Adenomas and Adenocarcinomas	25.0135	172	74	Liver and intrahepatic bile ducts	20	Primary Tumor	hepatitis b	NA	1.76438	0	0	1.76438
TCGA-DD-AAE9	Mild	69	A	3	1,2 - Portal Fibrosis	NO	G3	No	M0	N0	T1	TUMOR FREE	NO	NO	1.1	NO	None	63	2014	2012		not hispanic or latino	male	asian	Alive		25451	722	stage i	2012	Adenomas and Adenocarcinomas	23.1405	165	63	Liver and intrahepatic bile ducts	40	Primary Tumor	hepatitis b	NA	1.97808	0	0	1.97808
TCGA-DD-AAEA	NA	65	A	2	1,2 - Portal Fibrosis	NO	G3	Yes	M0	N0	T1	TUMOR FREE	NO	NO	1	NO	None	66	2014	2012		not hispanic or latino	male	asian	Alive		24027	575	stage i	2012	Adenomas and Adenocarcinomas	24.841	163	66	Liver and intrahepatic bile ducts	50	Primary Tumor	hepatitis b	NA	1.57534	0	0	1.57534
TCGA-DD-AAEB	NA	60	A	1	NA	NO	G2	No	M0	N0	T1	TUMOR FREE	NO	NO	1	NO	None	75	2014	2012		not hispanic or latino	male	asian	Alive		22121	478	stage i	2012	Adenomas and Adenocarcinomas	28.9341	161	75	Liver and intrahepatic bile ducts	70	Primary Tumor	hepatitis b	NA	1.30959	0	0	1.30959
TCGA-DD-AAED	Mild	51	A	2405	1,2 - Portal Fibrosis	NO	G3	No	M0	N0	T1	WITH TUMOR	NO	NO	1.1	NO	None	69	2014	2012		not hispanic or latino	male	asian	Alive		18722	763	stage i	2012	Adenomas and Adenocarcinomas	25.0399	166	69	Liver and intrahepatic bile ducts	60	Primary Tumor	hepatitis b	NA	2.09041	0	1	0.542466
TCGA-DD-AAEE	None	55	A	3	6 - Established Cirrhosis	NO	G4	No	M0	N0	T1	WITH TUMOR	NO	NO	1	NO	None	58	2014	2012		not hispanic or latino	male	asian	Alive		20396	810	stage i	2012	Adenomas and Adenocarcinomas	22.6562	160	58	Liver and intrahepatic bile ducts	40	Primary Tumor	hepatitis b	NA	2.21918	0	1	0.613699
TCGA-DD-AAEG	None	59	A	1	6 - Established Cirrhosis	NO	G3	Yes	M0	N0	T1	TUMOR FREE	NO	NO	1.3	NO	None	40	2014	2012		not hispanic or latino	female	asian	Alive		21853	719	stage i	2012	Adenomas and Adenocarcinomas	18.0172	149	40	Liver and intrahepatic bile ducts	20	Primary Tumor	NA	NA	1.96986	0	0	1.96986
TCGA-DD-AAEH	None	73	A	NA	1,2 - Portal Fibrosis	NO	G2	No	M0	N0	T1	TUMOR FREE	NO	NO	1.1	NO	Micro	62	2014	2012		not hispanic or latino	male	asian	Alive		26894	784	stage i	2012	Adenomas and Adenocarcinomas	23.3355	163	62	Liver and intrahepatic bile ducts	10	Primary Tumor	NA	NA	2.14795	0	1	1.76438
TCGA-DD-AAEI	None	72	A	24	6 - Established Cirrhosis	NO	G2	No	M0	N0	T1	WITH TUMOR	YES	NO	1.1	NO	None	79	2014	2010		not hispanic or latino	male	asian	Alive		26465	1531	stage i	2010	Adenomas and Adenocarcinomas	28.6689	166	79	Liver and intrahepatic bile ducts	10	Primary Tumor	hepatitis b	NA	4.19452	0	1	1.34521
TCGA-DD-AAEK	None	51	A	5166	6 - Established Cirrhosis	YES	G3	No	M0	N0	T2	NA	NO	NO	1	NO	None	64	2014	2010		not hispanic or latino	male	asian	Alive		18757	1067	stage ii	2010	Adenomas and Adenocarcinomas	22.4082	169	64	Liver and intrahepatic bile ducts	10	Primary Tumor	hepatitis b	NA	2.92329	0	0	2.92329
TCGA-DD-AAVP	Severe	48	A	2	6 - Established Cirrhosis	NO	G1	No	M0	N0	T1	TUMOR FREE	YES	NO	1	YES	None	62	2014	2007		not hispanic or latino	male	asian	Alive		17833	2752	stage i	2007	Adenomas and Adenocarcinomas	22.231	167	62	Liver and intrahepatic bile ducts	100	Primary Tumor	hepatitis b	NA	7.53973	0	1	2.47397
TCGA-DD-AAVQ	Severe	38	A	1456	6 - Established Cirrhosis	NO	G2	No	M0	N0	T1	TUMOR FREE	YES	NO	1.2	NO	None	72	2014	2007		not hispanic or latino	male	asian	Alive		13911	2728	stage i	2007	Adenomas and Adenocarcinomas	24.623	171	72	Liver and intrahepatic bile ducts	80	Primary Tumor	hepatitis b	NA	7.47397	0	1	4.13425
TCGA-DD-AAVR	None	44	A	36	6 - Established Cirrhosis	NO	G2	No	M0	N0	T1	TUMOR FREE	NO	NO	1	YES	None	69	2014	2007		not hispanic or latino	male	asian	Alive		16157	2513	stage i	2007	Adenomas and Adenocarcinomas	25.3444	165	69	Liver and intrahepatic bile ducts	40	Primary Tumor	hepatitis b	NA	6.88493	0	0	6.88493
TCGA-DD-AAVS	Mild	56	A	50149	3,4 - Fibrous Speta	NO	G2	No	M0	N0	T1	TUMOR FREE	NO	NO	1.1	NO	None	72	2014	2007		not hispanic or latino	male	asian	Alive		20586	1823	stage i	2007	Adenomas and Adenocarcinomas	25.2092	169	72	Liver and intrahepatic bile ducts	60	Primary Tumor	hepatitis b	NA	4.99452	0	0	4.99452
TCGA-DD-AAVU	Mild	46	A	2	3,4 - Fibrous Speta	NO	G2	No	M0	N0	T2	TUMOR FREE	NO	NO	1	NO	Micro	88	2014	2008		not hispanic or latino	male	asian	Alive		16889	2202	stage ii	2008	Adenomas and Adenocarcinomas	34.375	160	88	Liver and intrahepatic bile ducts	40	Primary Tumor	hepatitis b	NA	6.03288	0	1	4.46575
TCGA-DD-AAVV	Mild	56	A	7	3,4 - Fibrous Speta	YES	G3	No	M0	N0	T2	TUMOR FREE	NO	NO	1.1	NO	Micro	71	2014	2007		not hispanic or latino	male	asian	Alive		20751	2455	stage ii	2007	Adenomas and Adenocarcinomas	28.441	158	71	Liver and intrahepatic bile ducts	70	Primary Tumor	hepatitis b	NA	6.72603	0	0	6.72603
TCGA-DD-AAVW	None	35	A	927	6 - Established Cirrhosis	NO	G2	No	M0	N0	T1	TUMOR FREE	NO	NO	1	NO	None	62	2014	2008		not hispanic or latino	male	asian	Alive		12986	2317	stage i	2008	Adenomas and Adenocarcinomas	23.6244	162	62	Liver and intrahepatic bile ducts	20	Primary Tumor	hepatitis b	NA	6.34795	0	0	6.34795
TCGA-DD-AAVX	Severe	38	A	1	6 - Established Cirrhosis	NO	G2	No	M0	N0	T2	WITH TUMOR	YES	YES	1	YES	Micro	65	2014	2008		not hispanic or latino	male	asian	Alive		14016	1718	stage ii	2008	Adenomas and Adenocarcinomas	20.5151	178	65	Liver and intrahepatic bile ducts	50	Primary Tumor	hepatitis b	NA	4.70685	0	1	1.07671
TCGA-DD-AAVY	None	56	A	11	0 - No Fibrosis	NO	G2	No	M0	N0	T3	TUMOR FREE	NO	NO	1	YES	Micro	63	2014	2009		not hispanic or latino	male	asian	Alive		20709	1970	stage iiia	2009	Adenomas and Adenocarcinomas	24.3046	161	63	Liver and intrahepatic bile ducts	40	Primary Tumor	NA	NA	5.39726	0	0	5.39726
TCGA-DD-AAVZ	None	38	A	945	6 - Established Cirrhosis	NO	G2	No	M0	N0	T1	TUMOR FREE	NO	NO	1.2	YES	None	62	2014	2009		not hispanic or latino	male	asian	Alive		14005	1900	stage i	2009	Adenomas and Adenocarcinomas	21.2031	171	62	Liver and intrahepatic bile ducts	80	Primary Tumor	hepatitis b	NA	5.20548	0	0	5.20548
TCGA-DD-AAW0	Mild	54	A	3	3,4 - Fibrous Speta	NO	G2	No	M0	N0	T1	TUMOR FREE	NO	NO	1	YES	None	75	2014	2009		not hispanic or latino	male	asian	Alive		19981	2015	stage i	2009	Adenomas and Adenocarcinomas	25.3515	172	75	Liver and intrahepatic bile ducts	70	Primary Tumor	hepatitis b	NA	5.52055	0	0	5.52055
TCGA-DD-AAW1	Severe	55	A	4	6 - Established Cirrhosis	NO	G2	No	M0	N0	T3	TUMOR FREE	NO	NO	1	NO	Micro	60	2014	2009		not hispanic or latino	male	asian	Alive		20288	1989	stage iiia	2009	Adenomas and Adenocarcinomas	21.5139	167	60	Liver and intrahepatic bile ducts	40	Primary Tumor	NA	NA	5.44932	0	0	5.44932
TCGA-DD-AAW2	None	69	A	3	6 - Established Cirrhosis	NO	G2	No	M0	N0	T1	WITH TUMOR		YES	1	YES	None	50	2014	2009		not hispanic or latino	male	asian	Alive		25420	1855	stage i	2009	Adenomas and Adenocarcinomas	20.5457	156	50	Liver and intrahepatic bile ducts	70	Primary Tumor	NA	non-alcoholic fatty liver disease	5.08219	0	1	1.07123
TCGA-DD-AAW3	None	69	NA	3	0 - No Fibrosis	NO	G2	No	M0	N0	T1	TUMOR FREE	NO	NO		YES	None	64	2014	2009		not hispanic or latino	male	asian	Alive		25254	1633	stage i	2009	Adenomas and Adenocarcinomas	24.3865	162	64	Liver and intrahepatic bile ducts	60	Primary Tumor	NA	NA	4.47397	0	0	4.47397
TCGA-ED-A459	NA	47	NA	267	NA	NO	G2	No	M0	N0	T2	TUMOR FREE	NO	YES	0.9	NO	Micro	51	2013	2012		not hispanic or latino	male	asian	Alive		17402	910	stage ii	2012	Adenomas and Adenocarcinomas	18.2868	167	51	Liver and intrahepatic bile ducts	1800	Primary Tumor	NA	NA	2.49315	0	0	2.49315
TCGA-ED-A4XI	None	58	NA	573	NA	NO	G3	No	M0	N0	T2	TUMOR FREE	NO		0.9	NO	Micro	55	2013	2012		not hispanic or latino	male	asian	Alive		21497	819	stage ii	2012	Adenomas and Adenocarcinomas	19.0311	170	55	Liver and intrahepatic bile ducts	2000	Primary Tumor	NA	NA	2.24384	0	0	2.24384
TCGA-ED-A5KG	Severe	60	NA	3177	NA	NO	G2	No	M0	N0	T2	WITH TUMOR	NO	NO	0.9	NO	Micro	61	2014	2012		not hispanic or latino	female	asian	Alive		22258	854	stage ii	2012	Adenomas and Adenocarcinomas	23.8281	160	61	Liver and intrahepatic bile ducts	1810	Primary Tumor	NA	NA	2.33973	0	0	2.33973
TCGA-ED-A627	NA	74	NA	NA	NA	NO	G2	No	M0	NX	T1	TUMOR FREE	NO	NO		NA	NA	74	2014	2012		not hispanic or latino	male	white	Alive		27303	423	stage i	2012	Adenomas and Adenocarcinomas	23.8895	176	74	Liver and intrahepatic bile ducts	1140	Primary Tumor	NA	NA	1.1589	0	0	1.1589
TCGA-ED-A66X	Mild	35	NA	5840	NA	NO	G3	No	M0	N0	T3a	TUMOR FREE		NO	1	NO	Micro	61	2014	2013		not hispanic or latino	male	asian	Alive		12947	406	stage iiia	2013	Adenomas and Adenocarcinomas	21.1073	170	61	Liver and intrahepatic bile ducts	2190	Primary Tumor	NA	NA	1.11233	0	1	0.339726
TCGA-ED-A66Y	Mild	51	NA	12100	NA	NO	G3	No	M0	N0	T3a	NA	NO	NO	0.9	NO	Micro	59	2014	2013	296	not hispanic or latino	female	asian	Dead		18797	7	stage iiia	2013	Adenomas and Adenocarcinomas	23.0469	160	59	Liver and intrahepatic bile ducts	1670	Primary Tumor	NA	NA	0.810959	1	0	0.810959
TCGA-ED-A7PX	None	48	NA	24	NA	YES	G3	No	M0	NX	T2	NA				NO	Micro	43	2014	2013		not hispanic or latino	female	asian	Alive		17638	6	stage ii	2013	Adenomas and Adenocarcinomas	16.5889	161	43	Liver and intrahepatic bile ducts	830	Primary Tumor	NA	NA	0.0164384	0	0	0.0164384
TCGA-ED-A7PY	Mild	20	NA	2	NA	NO	G3	No	M0	NX	T2	TUMOR FREE	YES	NO	0.9	NO	Micro	40	2014	2013		not hispanic or latino	female	asian	Alive		7556	390	stage ii	2013	Adenomas and Adenocarcinomas	16.4366	156	40	Liver and intrahepatic bile ducts	1380	Primary Tumor	NA	NA	1.06849	0	0	1.06849
TCGA-ED-A7PZ	Mild	61	NA	2	NA	YES	G2	No	M0	NX	T2	NA			0.9	NO	Micro	50	2014	2013		not hispanic or latino	male	asian	Alive		22601	6	stage ii	2013	Adenomas and Adenocarcinomas	19.7777	159	50	Liver and intrahepatic bile ducts	1350	Primary Tumor	NA	NA	0.0164384	0	0	0.0164384
TCGA-ED-A7XO	Mild	29	NA	4	NA	NO	G2	No	M0	N0	T3a	WITH TUMOR	NO			NO	Micro	64	2014	2013		not hispanic or latino	male	asian	Alive		10828	427	stage iiia	2013	Adenomas and Adenocarcinomas	20.898	175	64	Liver and intrahepatic bile ducts	1430	Primary Tumor	NA	NA	1.16986	0	1	0.717808
TCGA-ED-A7XP	Mild	53	NA	18	NA	NO	G3	No	M0	N0	T2	WITH TUMOR			1	NO	Micro	54	2014	2013		not hispanic or latino	female	asian	Alive		19504	400	stage ii	2013	Adenomas and Adenocarcinomas	21.9076	157	54	Liver and intrahepatic bile ducts	780	Primary Tumor	NA	NA	1.09589	0	1	0.512329
TCGA-ED-A82E	Mild	60	NA	4	NA	NO	G2	No	M0	N0	T3a	TUMOR FREE	NO	NO	0.9	NO	Micro	44	2014	2013		not hispanic or latino	female	asian	Alive		22234	408	stage iiia	2013	Adenomas and Adenocarcinomas	19.5556	150	44	Liver and intrahepatic bile ducts	1320	Primary Tumor	NA	NA	1.11781	0	0	1.11781
TCGA-ED-A8O5	Mild	59	NA	498	NA	NO	G3	No	M0	N0	T3a	TUMOR FREE	NO	NO	1.3	NO	Micro	63	2014	2013		not hispanic or latino	female	asian	Alive		21648	406	stage iiia	2013	Adenomas and Adenocarcinomas	23.1405	165	63	Liver and intrahepatic bile ducts	950	Primary Tumor	NA	NA	1.11233	0	0	1.11233
TCGA-ED-A8O6	Mild	50	NA	3000	NA	NO	G3	No	M0	N0	T3a	NA	NO	NO		NO	Micro	45	2014	2013	56	not hispanic or latino	female	asian	Dead		18572	6	stage iiia	2013	Adenomas and Adenocarcinomas	16.5289	165	45	Liver and intrahepatic bile ducts	1030	Primary Tumor	NA	NA	0.153425	1	0	0.153425
TCGA-ED-A97K	Mild	54	NA	3	NA	YES	G2	No	M0	N0	T3a	NA			0.9	NO	Micro	64	2014	2013		not hispanic or latino	male	asian	Alive		20073	6	stage iiia	2013	Adenomas and Adenocarcinomas	22.1453	170	64	Liver and intrahepatic bile ducts	1650	Primary Tumor	NA	NA	0.0164384	0	0	0.0164384
TCGA-EP-A12J	NA	62	B	NA	NA	NA	G1	No	MX	NX	T1	TUMOR FREE	NO	NO	1.1	YES	None		2011	2010		not hispanic or latino	male	black or african american	Alive		22997	570	stage i	2010	Adenomas and Adenocarcinomas		173		Liver and intrahepatic bile ducts	300	Primary Tumor	hepatitis c	NA	1.56164	0	0	1.56164
TCGA-EP-A26S	Mild	70	NA	NA	0 - No Fibrosis	NA	G2	No	MX	N0	T1	TUMOR FREE	NO	NO	12.9	NO	None	41	2011	2011		not hispanic or latino	male	white	Alive		25677	608	stage i	2011	Adenomas and Adenocarcinomas	14.5266	168	41	Liver and intrahepatic bile ducts	520	Primary Tumor	NA	NA	1.66575	0	0	1.66575
TCGA-EP-A2KA	NA	52	NA	13	1,2 - Portal Fibrosis	NA	G3	No	MX	NX	T3a	WITH TUMOR	NO	NO		YES	NA		2012	2011	627	not hispanic or latino	female	white	Dead		19214	357	stage iiia	2011	Adenomas and Adenocarcinomas		178		Liver and intrahepatic bile ducts	400	Primary Tumor	NA	NA	1.71781	1	1	0.80274
TCGA-EP-A2KB	NA	46	A	2128	NA	NA	G2	No	MX	NX	T1	WITH TUMOR	NO	NO	1.4	NO	None	81	2012	2011	596	not hispanic or latino	female	white	Dead		16835	334	stage i	2011	Adenomas and Adenocarcinomas	29.7521	165	81	Liver and intrahepatic bile ducts	1210	Primary Tumor	hepatitis c	NA	1.63288	1	1	0.441096
TCGA-EP-A2KC	NA	62	A	43	NA	NA	G3	No	MX	NX	T1	TUMOR FREE	NO	NO	1.1	NO	None		2011	2011	19	not hispanic or latino	male	black or african american	Dead	2011	22677		stage i	2011	Adenomas and Adenocarcinomas		171		Liver and intrahepatic bile ducts	260	Primary Tumor	hepatitis c	NA	0.0520548	1	0	0.0520548
TCGA-EP-A3JL	NA	76	A	13	NA	NO	G2	Yes	MX	NX	T1	TUMOR FREE	NO	NO		NO	None	73	2012	2011		not hispanic or latino	male	white	Alive		27886	303	stage i	2011	Adenomas and Adenocarcinomas	25.8645	168	73	Liver and intrahepatic bile ducts	570	Primary Tumor	NA	NA	0.830137	0	0	0.830137
TCGA-EP-A3RK	NA	73	A	7	1,2 - Portal Fibrosis	NO	G2	No	MX	NX	T3a	WITH TUMOR	NO	NO	1.1	NO	NA	101	2013	2012		not hispanic or latino	male	white	Alive		26985	363	stage iiia	2012	Adenomas and Adenocarcinomas	31.8773	178	101	Liver and intrahepatic bile ducts	1040	Primary Tumor	NA	NA	0.994521	0	1	0.876712
TCGA-ES-A2HS	Mild	80	A	1	0 - No Fibrosis	NA	G2	Yes	MX	NX	T1	NA			1.3	NO	None	97		2008	688	not hispanic or latino	male	white	Dead	2009	29268		stage i	2008	Adenomas and Adenocarcinomas	29.9383	180	97	Liver and intrahepatic bile ducts	320	Primary Tumor	NA	NA	1.88493	1	0	1.88493
TCGA-ES-A2HT	Mild	54	A	4	0 - No Fibrosis	NA	G2	No	MX	NX	T1	NA			1.1	NO	None	80		2007	438	not hispanic or latino	male	black or african american	Dead	2008	20023		stage i	2007	Adenomas and Adenocarcinomas	26.4236	174	80	Liver and intrahepatic bile ducts	340	Primary Tumor	hepatitis c	NA	1.2	1	0	1.2
TCGA-FV-A23B	NA	70	NA	NA	NA	NO	NA	No	M0	N0	T2	WITH TUMOR	NO	NO		NA	NA		2013	2005	1852	not hispanic or latino	female	white	Dead		25788	987	stage ii	2005	Adenomas and Adenocarcinomas				Liver and intrahepatic bile ducts	110	Primary Tumor	hepatitis c	NA	5.07397	1	1	3.98082
TCGA-FV-A2QQ	NA	80	NA	NA	NA	NO	G2	No	MX	N0	T1	TUMOR FREE	NO	NO		NA	None		2014	2011		not hispanic or latino	male	white	Alive		29354	729	stage i	2011	Adenomas and Adenocarcinomas				Liver and intrahepatic bile ducts	150	Primary Tumor	NA	NA	1.99726	0	0	1.99726
TCGA-FV-A2QR	NA	75	NA	NA	NA	NO	G1	No	M0	N0	T1	WITH TUMOR	NO	NO		YES	NA		2013	2006	581	not hispanic or latino	male	white	Dead	2007			stage i	2006	Adenomas and Adenocarcinomas				Liver and intrahepatic bile ducts	100	Primary Tumor	NA	NA	1.59178	1	1	1.53699
TCGA-FV-A3I0	NA	76	NA	NA	NA	NO	G2	No	M0	NX	T2	WITH TUMOR	NO	NO		NA	Micro		2014	2011		not hispanic or latino	female	white	Alive		28101	848	stage ii	2011	Adenomas and Adenocarcinomas				Liver and intrahepatic bile ducts	190	Primary Tumor	NA	NA	2.32329	0	1	0.435616
TCGA-FV-A3I1	NA	81	NA	NA	0 - No Fibrosis	NO	G2	Yes	MX	N0	T2	TUMOR FREE	NO	NO		NO	Micro		2013	2011	247	not hispanic or latino	female	white	Dead			0	stage ii	2011	Adenomas and Adenocarcinomas				Liver and intrahepatic bile ducts	70	Primary Tumor	NA	NA	0.676712	1	0	0.676712
TCGA-FV-A3R2	NA	75	NA	NA	NA	NO	NA	Yes	MX	NX	T1	TUMOR FREE	NO	YES		YES	NA	75	2013	2005	194	not hispanic or latino	male	white	Dead	2005	27530		stage i	2005	Adenomas and Adenocarcinomas			75	Liver and intrahepatic bile ducts	120	Primary Tumor	NA	NA	0.531507	1	0	0.531507
TCGA-FV-A3R3	NA	38	NA	NA	NA	NO	G2	No	MX	NX	T1	NA	NO	NO	10.7	NO	None	97	2014	2012	366	not hispanic or latino	female	white	Dead		14231	4	stage i	2012	Adenomas and Adenocarcinomas	37.4214	161	97	Liver and intrahepatic bile ducts	90	Primary Tumor	NA	NA	1.00274	1	0	1.00274
TCGA-FV-A495	Mild	51	NA	39	3,4 - Fibrous Speta	NA	G2	No	M0	NX	T2	NA				YES	None	70		2012		not hispanic or latino	female	white	Alive		18740	1	stage ii	2012	Adenomas and Adenocarcinomas	23.6614	172	70	Liver and intrahepatic bile ducts	70	Primary Tumor	hepatitis c	NA	0.00273973	0	0	0.00273973
TCGA-FV-A496	None	84	NA	67	0 - No Fibrosis	NA	G2	No	M0	NX	T1	NA			1	YES	None	54		2012		not hispanic or latino	female	white	Alive		30950	10	stage i	2012	Adenomas and Adenocarcinomas	20.5761	162	54	Liver and intrahepatic bile ducts	70	Primary Tumor	NA	NA	0.0273973	0	0	0.0273973
TCGA-FV-A4ZP	NA	78	NA	20326	NA	NO	G2	Yes	M0	NX	T3	NA	NO	NO		NA	Micro	69	2014	2005	2486	not hispanic or latino	male	white	Dead		28771	1836	stage iiia	2005	Adenomas and Adenocarcinomas	24.4473	168	69	Liver and intrahepatic bile ducts	210	Primary Tumor	NA	NA	6.81096	1	0	6.81096
TCGA-FV-A4ZQ	NA	52	NA	NA	NA	NA	G2	No	M0	NX	T1	NA			1.1	NA	None			2012		not hispanic or latino	male	white	Alive		19090	12	stage i	2012	Adenomas and Adenocarcinomas				Liver and intrahepatic bile ducts	160	Primary Tumor	hepatitis c	NA	0.0328767	0	0	0.0328767
TCGA-G3-A25S	Mild	64	A	281	6 - Established Cirrhosis	NA	G2	No	M0	N0	T1	WITH TUMOR	NO	NO	1	NO	Micro	73	2012	2009	416	not hispanic or latino	male	white	Dead		23571	37	stage i	2009	Adenomas and Adenocarcinomas	26.4915	166	73	Liver and intrahepatic bile ducts	480	Primary Tumor	NA	NA	1.13973	1	1	0.10137
TCGA-G3-A25T	None	45	A	7	0 - No Fibrosis	NA	G2	No	M0	N0	T3	WITH TUMOR	NO	NO	1.1	NO	None	64	2012	2007		not hispanic or latino	female	white	Alive		16461	1553	stage iiia	2007	Adenomas and Adenocarcinomas	22.9481	167	64	Liver and intrahepatic bile ducts	70	Primary Tumor	hepatitis c	NA	4.25479	0	1	1.23836
TCGA-G3-A25U	Mild	63	A	10	0 - No Fibrosis	NA	G3	No	M0	N0	T1	TUMOR FREE	NO	NO	1	NO	None	47	2012	2007		not hispanic or latino	female	asian	Alive		23207	1636	stage i	2007	Adenomas and Adenocarcinomas	20.0777	153	47	Liver and intrahepatic bile ducts	350	Primary Tumor	hepatitis b	NA	4.48219	0	0	4.48219
TCGA-G3-A25V	None	68	A	15	6 - Established Cirrhosis	NO	G2	No	M0	N0	T1	WITH TUMOR	NO	NO	1.1	NO	None	90	2013	2010		not hispanic or latino	male	white	Alive		25144	860	stage i	2010	Adenomas and Adenocarcinomas	25.7371	187	90	Liver and intrahepatic bile ducts	100	Primary Tumor	NA	NA	2.35616	0	1	1.33973
TCGA-G3-A25X	Mild	73	A	11	1,2 - Portal Fibrosis	NA	G3	No	M0	N0	T2	TUMOR FREE	NO	NO	1	NO	None	65	2012	2007		not hispanic or latino	male	asian	Alive		26988	1779	stage ii	2007	Adenomas and Adenocarcinomas	23.8751	165	65	Liver and intrahepatic bile ducts	160	Primary Tumor	hepatitis b	NA	4.87397	0	0	4.87397
TCGA-G3-A25Y	Mild	52	A	35	3,4 - Fibrous Speta	NO	G3	No	M0	N0	T1	WITH TUMOR	NO	NO	1.1	NO	None	57	2013	2006	452	not hispanic or latino	female	asian	Dead	2007	19055		stage i	2006	Adenomas and Adenocarcinomas	22.8329	158	57	Liver and intrahepatic bile ducts	440	Primary Tumor	hepatitis b	NA	1.23836	1	1	0.972603
TCGA-G3-A25Z	Mild	58	A	44	5 - Nodular Formation and Incomplete Cirrhosis	NA	G2	No	M0	N0	T1	TUMOR FREE	NO	NO	1	YES	None	69	2012	2010		not hispanic or latino	male	asian	Alive		21509	655	stage i	2010	Adenomas and Adenocarcinomas	23.0546	173	69	Liver and intrahepatic bile ducts	300	Primary Tumor	hepatitis b	NA	1.79452	0	0	1.79452
TCGA-G3-A3CG	Severe	80	A	67	6 - Established Cirrhosis	NO	G2	Yes	M0	N0	T1	WITH TUMOR	NO	NO	1.1	NO	Micro	93	2013	2011		not hispanic or latino	male	white	Alive		29432	673	stage i	2011	Adenomas and Adenocarcinomas	32.9507	168	93	Liver and intrahepatic bile ducts	270	Primary Tumor	hepatitis c	NA	1.84384	0	1	0.90137
TCGA-G3-A3CH	Severe	53	A	41	6 - Established Cirrhosis	NO	G2	No	M0	N0	T3a	WITH TUMOR	NO	NO	1.2	NO	None	74	2013	2010		not hispanic or latino	male	asian	Alive		19473	780	stage iiia	2010	Adenomas and Adenocarcinomas	23.3556	178	74	Liver and intrahepatic bile ducts	120	Primary Tumor	hepatitis b	NA	2.13699	0	1	0.317808
TCGA-G3-A3CI	Mild	71	A	2	0 - No Fibrosis	YES	G2	No	M0	N0	T1	NA			1.3	NO	None	98	2013	2011		not hispanic or latino	male	white	Alive		26224	180	stage i	2011	Adenomas and Adenocarcinomas	35.1393	167	98	Liver and intrahepatic bile ducts	370	Primary Tumor	NA	non-alcoholic fatty liver disease	0.493151	0	0	0.493151
TCGA-G3-A3CJ	Severe	52	A	3	5 - Nodular Formation and Incomplete Cirrhosis	NO	G2	No	M0	N0	T2	WITH TUMOR	NO	NO	1	NO	Micro	72	2013	2011		not hispanic or latino	male	american indian or alaska native	Alive		19305	594	stage ii	2011	Adenomas and Adenocarcinomas	23.7812	174	72	Liver and intrahepatic bile ducts	20	Primary Tumor	hepatitis c	NA	1.6274	0	1	0.810959
TCGA-G3-A3CK	Mild	61	A	3	6 - Established Cirrhosis	NO	G2	No	M0	N0	T1	TUMOR FREE	NO	NO	1	YES	None	67	2013	2011		not hispanic or latino	male	asian	Alive		22462	585	stage i	2011	Adenomas and Adenocarcinomas	23.1834	170	67	Liver and intrahepatic bile ducts	520	Primary Tumor	hepatitis b	NA	1.60274	0	0	1.60274
TCGA-G3-A5SI	Mild	44	A	9	6 - Established Cirrhosis	NO	G2	No	M0	N0	T2	WITH TUMOR	NO	NO	1.4	NA	None	74	2014	2011	768	not hispanic or latino	male	asian	Dead		16126	447	stage ii	2011	Adenomas and Adenocarcinomas	23.6203	177	74	Liver and intrahepatic bile ducts	660	Primary Tumor	hepatitis c	NA	2.10411	1	1	0.953425
TCGA-G3-A5SJ	Mild	59	B	3	6 - Established Cirrhosis	NO	G2	No	M0	NX	T1	TUMOR FREE	NO	NO	1	NO	None	87	2014	2012		not hispanic or latino	male	white	Alive		21848	698	stage i	2012	Adenomas and Adenocarcinomas	29.7527	171	87	Liver and intrahepatic bile ducts	290	Primary Tumor	hepatitis c	NA	1.91233	0	1	0.843836
TCGA-G3-A5SK	Mild	58	A	NA	6 - Established Cirrhosis	NO	G1	No	M0	NX	T1	WITH TUMOR	YES	NO	1.1	NA	NA	67	2014	2012		not hispanic or latino	male	white	Alive		21320	744	stage i	2012	Adenomas and Adenocarcinomas	23.4586	169	67	Liver and intrahepatic bile ducts	650	Primary Tumor	hepatitis c	NA	2.03836	0	1	1.32329
TCGA-G3-A5SL	None	70	NA	4	0 - No Fibrosis	NO	G2	No	M0	NX	T2	TUMOR FREE	NO	NO	1	NO	Micro	88	2014	2012		not hispanic or latino	male	white	Alive		25671	621	stage ii	2012	Adenomas and Adenocarcinomas	27.1605	180	88	Liver and intrahepatic bile ducts	220	Primary Tumor	NA	NA	1.70137	0	0	1.70137
TCGA-G3-A5SM	NA	58	A	12	6 - Established Cirrhosis	NO	G3	No	M0	NX	T2	TUMOR FREE	YES	NO	0.9	NO	None	106	2014	2012		not hispanic or latino	male	white	Alive		21236	520	stage ii	2012	Adenomas and Adenocarcinomas	31.3091	184	106	Liver and intrahepatic bile ducts	160	Primary Tumor	hepatitis c	NA	1.42466	0	1	0.690411
TCGA-G3-A6UC	Mild	65	A	4	6 - Established Cirrhosis	NO	G2	Yes	M0	N0	T3b	WITH TUMOR	NO	NO	1.1	NA	Micro	91	2014	2012		not hispanic or latino	male	white	Alive		23793	671	stage iiib	2012	Adenomas and Adenocarcinomas	27.4725	182	91	Liver and intrahepatic bile ducts	410	Primary Tumor	NA	NA	1.83836	0	1	1.75068
TCGA-G3-A7M5	None	76	A	6	0 - No Fibrosis	NO	G2	No	MX	NX	T1	TUMOR FREE	NO	NO	0.9	NO	None	68	2014	2013		not hispanic or latino	male	asian	Alive		27963	447	stage i	2013	Adenomas and Adenocarcinomas	25.2826	164	68	Liver and intrahepatic bile ducts	720	Primary Tumor	NA	NA	1.22466	0	0	1.22466
TCGA-G3-A7M6	Mild	60	A	24	1,2 - Portal Fibrosis	NO	G3	No	MX	NX	T1	WITH TUMOR	NO	NO	0.9	NA	None	77	2014	2013		not hispanic or latino	female	white	Alive		22205	632	stage i	2013	Adenomas and Adenocarcinomas	30.8444	158	77	Liver and intrahepatic bile ducts	680	Primary Tumor	hepatitis c	NA	1.73151	0	1	0.80274
TCGA-G3-A7M7	Severe	65	A	4	3,4 - Fibrous Speta	NO	G1	No	MX	NX	T1	TUMOR FREE	NO	NO	1.1	NA	None	77	2014	2013		not hispanic or latino	male	white	Alive		24002	361	stage i	2013	Adenomas and Adenocarcinomas	23.5036	181	77	Liver and intrahepatic bile ducts	750	Primary Tumor	NA	NA	0.989041	0	0	0.989041
TCGA-G3-A7M8	NA	31	A	5	6 - Established Cirrhosis	NO	G1	No	MX	NX	T1	TUMOR FREE	NO	NO	1.1	NA	None		2014	2013		not hispanic or latino	male	asian	Alive		11527	430	stage i	2013	Adenomas and Adenocarcinomas				Liver and intrahepatic bile ducts	180	Primary Tumor	NA	NA	1.17808	0	0	1.17808
TCGA-G3-A7M9	None	70	A	22868	6 - Established Cirrhosis	NO	G2	Yes	MX	NX	T3b	NA	NO	NO	1.1	NA	Macro	73	2014	2013	56	not hispanic or latino	male	white	Dead	2013	25588		stage iiib	2013	Adenomas and Adenocarcinomas	25.2595	170	73	Liver and intrahepatic bile ducts	1500	Primary Tumor	NA	NA	0.153425	1	0	0.153425
TCGA-G3-AAUZ	Severe	48	A	3	1,2 - Portal Fibrosis	NO	G2	No	M0	N0	T1	TUMOR FREE	NO	NO	1	NA	None	77	2014	2013		hispanic or latino	male	not reported	Alive		17760	480	stage i	2013	Adenomas and Adenocarcinomas	30.0781	160	77	Liver and intrahepatic bile ducts	210	Primary Tumor	hepatitis b	non-alcoholic fatty liver disease	1.31507	0	0	1.31507
TCGA-G3-AAV0	None	58	A	4	0 - No Fibrosis	NO	G2	No	M0	N0	T1	TUMOR FREE	NO	NO	0.9	NA	None	58	2014	2013		not hispanic or latino	male	asian	Alive		21249	476	stage i	2013	Adenomas and Adenocarcinomas	23.2335	158	58	Liver and intrahepatic bile ducts	350	Primary Tumor	hepatitis b	NA	1.30411	0	0	1.30411
TCGA-G3-AAV1	Severe	51	B	8	6 - Established Cirrhosis	NO	G3	No	M0	N0	T4	WITH TUMOR	NO	NO	1.2	NA	Micro	99	2014	2013	359	not hispanic or latino	male	asian	Dead	2013	18973		stage iiic	2013	Adenomas and Adenocarcinomas	30.2189	181	99	Liver and intrahepatic bile ducts	470	Primary Tumor	hepatitis b	NA	0.983562	1	1	0.134247
TCGA-G3-AAV2	NA	50	A	4	6 - Established Cirrhosis	NO	G1	No	M0	N0	T1	TUMOR FREE	NO	NO	1	NA	None		2014	2013		not hispanic or latino	male	white	Alive		18363	372	stage i	2013	Adenomas and Adenocarcinomas				Liver and intrahepatic bile ducts	500	Primary Tumor	hepatitis c	NA	1.01918	0	0	1.01918
TCGA-G3-AAV3	Severe	58	A	5	6 - Established Cirrhosis	NO	G2	No	M0	N0	T2	TUMOR FREE	NO	NO	1.1	YES	None	85	2014	2013		not hispanic or latino	female	white	Alive		21449	412	stage ii	2013	Adenomas and Adenocarcinomas	30.1162	168	85	Liver and intrahepatic bile ducts	150	Primary Tumor	hepatitis c	non-alcoholic fatty liver disease	1.12877	0	0	1.12877
TCGA-G3-AAV4	NA	83	A	4	3,4 - Fibrous Speta	NO	G1	No	M0	N0	T1	TUMOR FREE	NO	NO	1.2	YES	None	56	2014	2012	27	not hispanic or latino	female	white	Dead	2012	30466		stage i	2012	Adenomas and Adenocarcinomas	23.0112	156	56	Liver and intrahepatic bile ducts	470	Primary Tumor	hepatitis b	NA	0.0739726	1	0	0.0739726
TCGA-G3-AAV5	NA	67	A	NA	6 - Established Cirrhosis	NO	G2	No	M0	N0	T2	WITH TUMOR	YES	YES	1	NA	Macro	88	2014	2013		not hispanic or latino	male	white	Alive		24655	354	stage ii	2013	Adenomas and Adenocarcinomas	32.3232	165	88	Liver and intrahepatic bile ducts	450	Primary Tumor	NA	NA	0.969863	0	1	0.320548
TCGA-G3-AAV6	Severe	53	A	57875	0 - No Fibrosis	NO	G3	No	M0	N0	T3a	WITH TUMOR	NO	NO	1	NA	Micro	78	2014	2013	65	not hispanic or latino	female	white	Dead	2013	19556		stage iiia	2013	Adenomas and Adenocarcinomas	28.6501	165	78	Liver and intrahepatic bile ducts	360	Primary Tumor	NA	NA	0.178082	1	1	0.120548
TCGA-G3-AAV7	Mild	38	A	3	5 - Nodular Formation and Incomplete Cirrhosis	NO	G2	No	M0	N0	T2	TUMOR FREE	NO	NO	1	NA	Micro	58	2014	2013		not hispanic or latino	male	asian	Alive		14229	361	stage ii	2013	Adenomas and Adenocarcinomas	21.3039	165	58	Liver and intrahepatic bile ducts	120	Primary Tumor	hepatitis b	NA	0.989041	0	0	0.989041
TCGA-GJ-A3OU	NA	59	NA	8	NA	NO	G2	No	MX	NX	T1	NA	NO	NO	1.1	YES	None	172	2015	2011		not hispanic or latino	male	white	Alive		21671	879	stage i	2011	Adenomas and Adenocarcinomas	61.6731	167	172	Liver and intrahepatic bile ducts	130	Primary Tumor	NA	non-alcoholic fatty liver disease	2.40822	0	1	2.40822
TCGA-GJ-A6C0	NA	75	NA	NA	NA	NA	G2	No	MX	NX	T2	NA				YES	Micro	90		2012	31	not hispanic or latino	female	white	Dead	2012	27626		stage ii	2012	Adenomas and Adenocarcinomas	35.1562	160	90	Liver and intrahepatic bile ducts	170	Primary Tumor	NA	NA	0.0849315	1	0	0.0849315
TCGA-GJ-A9DB	NA	68	NA	NA	NA	NA	G2	No	MX	N0	T1	NA			0.9	YES	None	96		2013	67	not hispanic or latino	male	white	Dead	2013	25020		stage i	2013	Adenomas and Adenocarcinomas	27.4529	187	96	Liver and intrahepatic bile ducts	540	Primary Tumor	NA	NA	0.183562	1	0	0.183562
TCGA-HP-A5MZ	NA	78	NA	NA	NA	NO	G2	No	M0	NX	T1	TUMOR FREE	NO	NO	1	NA	None	82	2014		91	not reported	male	not reported	Dead		22702		stage i		Adenomas and Adenocarcinomas	23.9591	185	82	Liver and intrahepatic bile ducts	160	Primary Tumor	NA	NA	0.249315	1	0	0.249315
TCGA-HP-A5N0	None	90	NA	NA	0 - No Fibrosis	NO	NA	No	M0	NX	TX	WITH TUMOR	NO	NO	1.2	YES	NA	65	2015		752	not reported	female	not reported	Dead		32120		NA		Adenomas and Adenocarcinomas	26.7094	156	65	Liver and intrahepatic bile ducts	350	Primary Tumor	NA	NA	2.06027	1	1	0.490411
TCGA-K7-A5RF	NA	64	NA	5	NA	NO	G1	No	MX	NX	T1	TUMOR FREE	YES	NO		NO	NA	75	2014	2012		not hispanic or latino	male	white	Alive		23557	631	stage i	2012	Adenomas and Adenocarcinomas	23.9395	177	75	Liver and intrahepatic bile ducts	1350	Primary Tumor	hepatitis c	NA	1.72877	0	1	0.561644
TCGA-K7-A5RG	NA	66	NA	19	NA	NO	G1	No	MX	NX	T1	TUMOR FREE	NO	NO		YES	None	123	2014	2012		not hispanic or latino	male	black or african american	Alive		24218	519	stage i	2012	Adenomas and Adenocarcinomas	41.0973	173	123	Liver and intrahepatic bile ducts	630	Primary Tumor	hepatitis c	NA	1.42192	0	0	1.42192
TCGA-K7-A6G5	NA	66	NA	NA	NA	NO	G2	No	MX	N0	T1	TUMOR FREE	NO	NO		NA	None	80	2014	2013		not hispanic or latino	male	white	Alive		24233	512	stage i	2013	Adenomas and Adenocarcinomas	23.6295	184	80	Liver and intrahepatic bile ducts	60	Primary Tumor	hepatitis b,c	NA	1.40274	0	0	1.40274
TCGA-K7-AAU7	NA	61	A	290	NA	NO	G2	No	MX	NX	T2a	WITH TUMOR	NO	YES	0.9	YES	Micro		2015	2013		not hispanic or latino	male	white	Alive		22476	359	stage ii	2013	Adenomas and Adenocarcinomas				Liver and intrahepatic bile ducts	160	Primary Tumor	hepatitis c	NA	0.983562	0	1	0.158904
TCGA-KR-A7K0	NA	65	NA	11	NA	NA	G1	Yes	M0	N0	T1	NA			1.4	NO	None	66		2013	65	not reported	male	white	Dead	2013	23974		stage i	2013	Adenomas and Adenocarcinomas	21.7994	174	66	Liver and intrahepatic bile ducts	90	Primary Tumor	hepatitis c	NA	0.178082	1	0	0.178082
TCGA-KR-A7K2	NA	64	NA	14	NA	NO	G1	No	M0	N0	T1	TUMOR FREE	NO	NO	1	NA	None	79	2015	2013		not reported	male	white	Alive		23699	829	stage i	2013	Adenomas and Adenocarcinomas	28.6689	166	79	Liver and intrahepatic bile ducts	70	Primary Tumor	hepatitis c	NA	2.27123	0	0	2.27123
TCGA-KR-A7K7	NA	61	NA	308836	NA	NO	G1	Yes	M0	N0	T2	WITH TUMOR	NO	NO	1	NA	Micro	125	2014	2012		not reported	female	white	Alive		22587	951	stage ii	2012	Adenomas and Adenocarcinomas	44.2885	168	125	Liver and intrahepatic bile ducts	140	Primary Tumor	NA	NA	2.60548	0	1	0.654795
TCGA-KR-A7K8	None	57	NA	154	NA	NO	G1	No	M0	N0	T1	TUMOR FREE	NO	NO	1.3	YES	None	109	2015	2012		not reported	male	not reported	Alive		20914	906	stage i	2012	Adenomas and Adenocarcinomas	37.7163	170	109	Liver and intrahepatic bile ducts	80	Primary Tumor	NA	NA	2.48219	0	0	2.48219
TCGA-LG-A6GG	None	79	A	NA	NA	NO	G2	Yes	M0	NX	T2	TUMOR FREE	NO	NO	12.2	NA	Micro	65	2014	2013		not hispanic or latino	female	white	Alive		28871	387	stage ii	2013	Adenomas and Adenocarcinomas	26.0375	158	65	Liver and intrahepatic bile ducts	1140	Primary Tumor	NA	NA	1.06027	0	0	1.06027
TCGA-LG-A9QC	Mild	48	NA	NA	NA	NO	G2	No	M0	NX	T1	TUMOR FREE	NO	NO	12.1	YES	Micro	103	2014	2013		not hispanic or latino	male	white	Alive		17842	425	stage i	2013	Adenomas and Adenocarcinomas	29.1421	188	103	Liver and intrahepatic bile ducts	1080	Primary Tumor	NA	NA	1.16438	0	0	1.16438
TCGA-LG-A9QD	Mild	68	NA	NA	NA	NO	G2	No	M0	N0	T3a	WITH TUMOR	NO	YES		YES	None	74	2014	2013		hispanic or latino	male	white	Alive		24969	366	stage iiia	2013	Adenomas and Adenocarcinomas	26.2188	168	74	Liver and intrahepatic bile ducts	1580	Primary Tumor	NA	NA	1.00274	0	0	1.00274
TCGA-MI-A75C	NA	64	A	4	NA	YES	G3	No	M0	N0	T1	TUMOR FREE	NO	NO		NA	None	84	2014	2012		not hispanic or latino	male	white	Alive		23441	291	stage i	2012	Adenomas and Adenocarcinomas	27.4286	175	84	Liver and intrahepatic bile ducts	40	Primary Tumor	hepatitis c	NA	0.79726	0	0	0.79726
TCGA-MI-A75E	NA	61	A	5	1,2 - Portal Fibrosis	NO	G2	No	M0	N0	T4	TUMOR FREE	NO	NO		YES	Micro	103	2014	2013		not hispanic or latino	male	white	Alive		22457	507	stage iiic	2013	Adenomas and Adenocarcinomas	33.6327	175	103	Liver and intrahepatic bile ducts	80	Primary Tumor	hepatitis c	NA	1.38904	0	0	1.38904
TCGA-MI-A75G	NA	63	B	6	6 - Established Cirrhosis	YES	G2	No	M0	N0	T2	TUMOR FREE	NO	NO		YES	None	69	2014	2012		not hispanic or latino	male	white	Alive		23284	698	stage ii	2012	Adenomas and Adenocarcinomas	21.7776	178	69	Liver and intrahepatic bile ducts	80	Primary Tumor	hepatitis c	NA	1.91233	0	0	1.91233
TCGA-MI-A75H	NA	77	B	11	6 - Established Cirrhosis	NO	NA	Yes	MX	NX	NA	WITH TUMOR	YES	NO	1.1	NA	Micro	84	2015	2012		not hispanic or latino	male	white	Alive		28371	747	NA	2012	Adenomas and Adenocarcinomas	28.0664	173	84	Liver and intrahepatic bile ducts	30	Primary Tumor	hepatitis c	NA	2.04658	0	1	0.824658
TCGA-MI-A75I	NA	61	A	NA	NA	NO	G1	No	MX	NX	T2	NA	NO	NO		YES	NA	100	2014	2011		not hispanic or latino	male	black or african american	Alive		22341	630	NA	2011	Adenomas and Adenocarcinomas	28.2933	188	100	Liver and intrahepatic bile ducts	50	Primary Tumor	hepatitis c	NA	1.72603	0	1	0.726027
TCGA-MR-A520	NA	58	NA	NA	NA	NO	G1	No	MX	NX	T1	TUMOR FREE	NO	NO		NA	NA	104	2012	2012		not hispanic or latino	male	white	Alive		21398	229	stage i	2012	Adenomas and Adenocarcinomas	32.4584	179	104	Liver and intrahepatic bile ducts	270	Primary Tumor	NA	NA	0.627397	0	0	0.627397
TCGA-MR-A8JO	NA	34	NA	2	NA	NO	G3	No	MX	N0	T1	TUMOR FREE	NO	NO		NO	None	90	2014	2013		not reported	male	white	Alive		12669	330	stage i	2013	Adenomas and Adenocarcinomas	23.4277	196	90	Liver and intrahepatic bile ducts	350	Primary Tumor	NA	NA	0.90411	0	0	0.90411
TCGA-NI-A4U2	None	71	NA	5	1,2 - Portal Fibrosis	NA	G1	No	MX	NX	T3	NA			1	YES	None	82		2005	1791	not hispanic or latino	male	white	Dead	2009	26011		stage iiia	2005	Adenomas and Adenocarcinomas	28.0428	171	82	Liver and intrahepatic bile ducts	320	Primary Tumor	NA	NA	4.90685	1	1	0.290411
TCGA-NI-A8LF	None	74	NA	NA	NA	NO	G3	No	MX	NX	T1	TUMOR FREE	NO	NO		YES	None	104	2014	2012		not hispanic or latino	male	white	Alive		27162	799	stage i	2012	Adenomas and Adenocarcinomas	35.5665	171	104	Liver and intrahepatic bile ducts	240	Primary Tumor	NA	NA	2.18904	0	0	2.18904
TCGA-O8-A75V	Mild	54	A	7	6 - Established Cirrhosis	NO	G2	No	MX	NX	T1	NA	NO	NO	9.1	YES	None	92	2014	2013		hispanic or latino	male	not reported	Alive		19850	538	stage i	2013	Adenomas and Adenocarcinomas	28.3951	180	92	Liver and intrahepatic bile ducts	270	Primary Tumor	hepatitis b,c	NA	1.47397	0	0	1.47397
TCGA-PD-A5DF	NA	58	NA	NA	NA	NA	G2	No	M0	N0	T4	NA				YES	NA	72		2007	639	not hispanic or latino	female	white	Dead	2008	21414		stage iiib	2007	Adenomas and Adenocarcinomas	25.8166	167	72	Liver and intrahepatic bile ducts	140	Primary Tumor	NA	NA	1.75068	1	1	1.75068
TCGA-QA-A7B7	Mild	48	A	1751	0 - No Fibrosis	NO	G2	No	MX	NX	T2	WITH TUMOR	NO	NO	11.5	NO	Micro	108	2014	2013		not hispanic or latino	male	black or african american	Alive		17636	94	stage ii	2013	Adenomas and Adenocarcinomas	33.3333	180	108	Liver and intrahepatic bile ducts	80	Primary Tumor	hepatitis b	NA	0.257534	0	1	0.241096
TCGA-RC-A6M4	NA	74	A	5	NA	NA	G2	No	MX	NX	T3	NA				YES	None	87		2010		not hispanic or latino	female	white	Alive		27327	22	stage iiia	2010	Adenomas and Adenocarcinomas			87	Liver and intrahepatic bile ducts	70	Primary Tumor	NA	NA	0.060274	0	0	0.060274
TCGA-RC-A6M5	NA	20	A	NA	NA	NA	G2	No	M0	N1	T1	NA			1.2	NO	None			2012		not reported	female	white	Alive		7634	15	stage iva	2012	Adenomas and Adenocarcinomas				Liver and intrahepatic bile ducts	50	Primary Tumor	NA	NA	0.0410959	0	0	0.0410959
TCGA-RC-A6M6	NA	75	B	12986	NA	NA	G3	No	M0	NX	T2	NA			1.3	NA	None			2011		not hispanic or latino	male	white	Alive		27649	9	stage ii	2011	Adenomas and Adenocarcinomas				Liver and intrahepatic bile ducts	110	Primary Tumor	NA	NA	0.0246575	0	0	0.0246575
TCGA-RC-A7S9	Mild	47	A	10	6 - Established Cirrhosis	NA	G3	No	M0	N0	T1	NA			1.1	NA	None	58		2012		not hispanic or latino	female	asian	Alive		17403	640	stage i	2012	Adenomas and Adenocarcinomas	22.3757	161	58	Liver and intrahepatic bile ducts	20	Primary Tumor	hepatitis b	NA	1.75342	0	0	1.75342
TCGA-RC-A7SB	None	53	B	3	0 - No Fibrosis	NA	G2	No	M0	N0	T2	NA			1	NA	None	61		2012		not hispanic or latino	male	asian	Alive		19698	588	stage ii	2012	Adenomas and Adenocarcinomas	22.1367	166	61	Liver and intrahepatic bile ducts	110	Primary Tumor	hepatitis b	NA	1.61096	0	0	1.61096
TCGA-RC-A7SF	None	66	A	87	3,4 - Fibrous Speta	NA	G2	No	M0	N0	T1	NA			0.9	NA	None	76		2012		not hispanic or latino	male	asian	Alive		24432	579	stage i	2012	Adenomas and Adenocarcinomas	26.2976	170	76	Liver and intrahepatic bile ducts	20	Primary Tumor	hepatitis c	NA	1.5863	0	1	1.37534
TCGA-RC-A7SH	None	42	A	2466	3,4 - Fibrous Speta	NA	G3	No	M0	N0	T2	NA			1	NA	Micro	68		2012		not hispanic or latino	male	asian	Alive		15560	468	stage ii	2012	Adenomas and Adenocarcinomas	22.46	174	68	Liver and intrahepatic bile ducts	10	Primary Tumor	hepatitis b	NA	1.28219	0	1	0.249315
TCGA-RC-A7SK	None	59	A	25	1,2 - Portal Fibrosis	NA	G3	No	M0	N0	T1	NA			1	NA	Micro	60		2013		not hispanic or latino	male	asian	Alive		21814	472	stage i	2013	Adenomas and Adenocarcinomas	21.0077	169	60	Liver and intrahepatic bile ducts	40	Primary Tumor	hepatitis c	NA	1.29315	0	1	0.854795
TCGA-RG-A7D4	NA	69	A	5650	NA	NO	G2	No	M0	N0	T2	TUMOR FREE	NO	NO	1	YES	NA	87	2015	2012		not hispanic or latino	male	black or african american	Alive		25302	1098	stage ii	2012	Adenomas and Adenocarcinomas	29.4078	172	87	Liver and intrahepatic bile ducts	250	Primary Tumor	hepatitis c	NA	3.00822	0	0	3.00822
TCGA-T1-A6J8	NA	68	NA	NA	NA	YES	G2	Yes	M0	NX	T1	NA				NA	None	65	2014	2013		not hispanic or latino	male	white	Alive		24853	23	NA	2013	Adenomas and Adenocarcinomas	18.3907	188	65	Liver and intrahepatic bile ducts	340	Primary Tumor	NA	NA	0.0630137	0	0	0.0630137
TCGA-UB-A7MA	None	62	A	2008	0 - No Fibrosis	NO	G2	No	M0	N0	T2b	WITH TUMOR	NO	NO	0.9	NO	Micro	85	2014	2013		not hispanic or latino	female	white	Alive		22843	848	stage ii	2013	Adenomas and Adenocarcinomas	31.2213	165	85	Liver and intrahepatic bile ducts	500	Primary Tumor	NA	NA	2.32329	0	1	0.605479
TCGA-UB-A7MB	None	24	A	1865	0 - No Fibrosis	NO	G3	No	MX	NX	T2	WITH TUMOR	NO	NO	1	NO	Micro	62	2014	2013		not hispanic or latino	male	white	Alive		8951	601	stage ii	2013	Adenomas and Adenocarcinomas	19.1358	180	62	Liver and intrahepatic bile ducts	140	Primary Tumor	NA	NA	1.64658	0	1	0.131507
TCGA-UB-A7MC	Mild	59	A	126	1,2 - Portal Fibrosis	NO	G3	No	MX	N0	T3a	WITH TUMOR	NO	NO	0.9	NO	Micro	78	2014	2013		not hispanic or latino	male	white	Alive		21733	500	stage iiia	2013	Adenomas and Adenocarcinomas	25.1808	176	78	Liver and intrahepatic bile ducts	540	Primary Tumor	hepatitis b	NA	1.36986	0	1	0.983562
TCGA-UB-A7MD	NA	67	A	23	6 - Established Cirrhosis	NO	G3	No	MX	N0	T1	TUMOR FREE	NO	NO	1	NO	Micro	57	2014	2013	52	not hispanic or latino	male	black or african american	Dead	2013	24717		stage i	2013	Adenomas and Adenocarcinomas	18.6122	175	57	Liver and intrahepatic bile ducts	140	Primary Tumor	hepatitis c	NA	0.142466	1	0	0.142466
TCGA-UB-A7ME	Mild	51	B	1388	1,2 - Portal Fibrosis	NO	G2	No	MX	NX	T1	TUMOR FREE	NO	NO	1	NO	None	75	2014	2013		not hispanic or latino	male	asian	Alive		18846	486	stage i	2013	Adenomas and Adenocarcinomas	27.5482	165	75	Liver and intrahepatic bile ducts	70	Primary Tumor	hepatitis b	NA	1.33151	0	0	1.33151
TCGA-UB-A7MF	NA	56	A	2505	6 - Established Cirrhosis	NA	G2	Yes	MX	NX	T3a	NA			1	YES	Micro	95		2013	214	not hispanic or latino	male	white	Dead	2013	20815		stage iiia	2013	Adenomas and Adenocarcinomas	24.9836	195	95	Liver and intrahepatic bile ducts	380	Primary Tumor	hepatitis b,c	non-alcoholic fatty liver disease	0.586301	1	1	0.364384
TCGA-UB-AA0U	Mild	60	A	26	0 - No Fibrosis	NO	G2	No	MX	NX	T2	TUMOR FREE	NO	NO	1.1	YES	None	93	2014	2013		not hispanic or latino	male	white	Alive		21985	327	stage ii	2013	Adenomas and Adenocarcinomas	29.3524	178	93	Liver and intrahepatic bile ducts	730	Primary Tumor	NA	NA	0.89589	0	1	0.290411
TCGA-UB-AA0V	Mild	69	A	3	0 - No Fibrosis	NO	G1	Yes	MX	NX	NA	TUMOR FREE	NO	NO	0.9	YES	None	57	2014	2013		not hispanic or latino	female	white	Alive		25340	314	stage i	2013	Adenomas and Adenocarcinomas	18.6122	175	57	Liver and intrahepatic bile ducts	110	Primary Tumor	NA	NA	0.860274	0	0	0.860274
TCGA-WJ-A86L	None	68	A	16	0 - No Fibrosis	NO	G2	No	MX	NX	T1	TUMOR FREE	NO	NO	0.9	NO	None	56	2014	2013		not hispanic or latino	female	white	Alive		25018	345	stage i	2013	Adenomas and Adenocarcinomas	22.151	159	56	Liver and intrahepatic bile ducts	270	Primary Tumor	NA	NA	0.945205	0	0	0.945205
TCGA-WQ-A9G7	NA	71	NA	NA	NA	NO	G3	No	M0	NX	T3a	TUMOR FREE	NO	NO	1.3	NO	None	69	2014	2013		not hispanic or latino	female	white	Alive			30	NA	2013	Adenomas and Adenocarcinomas	27.993	157	69	Liver and intrahepatic bile ducts	160	Primary Tumor	NA	NA	0.0821918	0	0	0.0821918
TCGA-WQ-AB4B	NA	62	A	5	NA	NO	G2	No	M0	NX	T2	WITH TUMOR	NO	NO	1.3	NO	Micro	122	2014	2013		not hispanic or latino	male	white	Alive		22769	395	stage ii	2013	Adenomas and Adenocarcinomas	39.8367	175	122	Liver and intrahepatic bile ducts	80	Primary Tumor	NA	non-alcoholic fatty liver disease	1.08219	0	1	0.747945
TCGA-WX-AA44	None	64	A	48	6 - Established Cirrhosis	YES	G3	No	MX	NX	T1	WITH TUMOR	YES	YES	0.9	NO	None	61	2014	2011		hispanic or latino	female	white	Alive		23654	615	stage i	2011	Adenomas and Adenocarcinomas	26.4024	152	61	Liver and intrahepatic bile ducts	90	Primary Tumor	NA	non-alcoholic fatty liver disease	1.68493	0	1	0.673973
TCGA-WX-AA46	None	61	A	1	0 - No Fibrosis	NO	G1	No	MX	NX	T2	TUMOR FREE	NO	NO	1	YES	Macro	75	2014	2012		not hispanic or latino	male	white	Alive		22639	756	stage ii	2012	Adenomas and Adenocarcinomas	30.8185	156	75	Liver and intrahepatic bile ducts	80	Primary Tumor	NA	NA	2.07123	0	0	2.07123
TCGA-WX-AA47	Mild	33	A	1	0 - No Fibrosis	NA	G2	No	MX	NX	T3a	NA			0.9	NO	Macro	63		2012	556	not hispanic or latino	female	white	Dead	2013	12056		stage iiia	2012	Adenomas and Adenocarcinomas	22.3214	168	63	Liver and intrahepatic bile ducts	60	Primary Tumor	NA	NA	1.52329	1	1	0.282192
TCGA-XR-A8TC	Mild	43	A	47	6 - Established Cirrhosis	NO	G2	Yes	MX	NX	T1	WITH TUMOR	YES	NO	1	NO	None	52	2015	2011		hispanic or latino	female	white	Alive		15817	1339	stage i	2011	Adenomas and Adenocarcinomas	21.6441	155	52	Liver and intrahepatic bile ducts	110	Primary Tumor	hepatitis b	NA	3.66849	0	0	3.66849
TCGA-XR-A8TD	None	49	A	188	0 - No Fibrosis	NO	G3	No	M0	N0	T3	TUMOR FREE	NO	NO	1.1	NA	None	69	2015	2012		hispanic or latino	female	white	Alive		17908	1030	stage iiib	2012	Adenomas and Adenocarcinomas	28.3531	156	69	Liver and intrahepatic bile ducts	320	Primary Tumor	NA	NA	2.82192	0	0	2.82192
TCGA-XR-A8TE	None	16	NA	809	0 - No Fibrosis	NO	G1	No	MX	N0	T3	WITH TUMOR	NO	YES	1	NO	None	43	2015	2012		hispanic or latino	male	white	Alive		5862	925	stage iiia	2012	Adenomas and Adenocarcinomas	17.4449	157	43	Liver and intrahepatic bile ducts	90	Primary Tumor	NA	NA	2.53425	0	1	0.575342
TCGA-XR-A8TF	None	74	A	39	3,4 - Fibrous Speta	NO	G1	No	MX	NX	T1	TUMOR FREE	NO	NO	1.1	NO	None	57	2015	2012	693	hispanic or latino	male	white	Dead	2013	27145		stage i	2012	Adenomas and Adenocarcinomas	20.6852	166	57	Liver and intrahepatic bile ducts	250	Primary Tumor	hepatitis b	NA	1.89863	1	1	0.632877
TCGA-XR-A8TG	Mild	58	NA	1	6 - Established Cirrhosis	NO	G2	Yes	M0	NX	T1	TUMOR FREE	YES	NO	1.1	YES	None	71	2015	2012		hispanic or latino	male	white	Alive		21544	898	stage i	2012	Adenomas and Adenocarcinomas	20.9712	184	71	Liver and intrahepatic bile ducts	20	Primary Tumor	hepatitis c	NA	2.46027	0	1	0.958904
TCGA-YA-A8S7	Mild	68	NA	56	NA	NA	G3	No	MX	N0	T3a	NA			1.2	NO	None	73		2012	412	hispanic or latino	male	white	Dead	2013	25188		stage iiia	2012	Adenomas and Adenocarcinomas	27.1416	164	73	Liver and intrahepatic bile ducts	160	Primary Tumor	hepatitis c	NA	1.12877	1	1	1.09041
TCGA-ZP-A9CV	Severe	59	A	48	NA	NO	G1	No	MX	NX	T1	WITH TUMOR	NO	NO		NO	None	59	2014	2011	1088	not hispanic or latino	male	white	Dead		21633	142	NA	2011	Adenomas and Adenocarcinomas	19.7133	173	59	Liver and intrahepatic bile ducts	40	Primary Tumor	hepatitis c	NA	2.98082	1	1	2.98082
TCGA-ZP-A9CY	Mild	66	A	NA	6 - Established Cirrhosis	NO	G1	No	MX	NX	T1	TUMOR FREE	NO	NO	11	YES	None	83	2014	2011		not hispanic or latino	female	white	Alive		24223	782	NA	2011	Adenomas and Adenocarcinomas	35.9245	152	83	Liver and intrahepatic bile ducts	30	Primary Tumor	NA	non-alcoholic fatty liver disease	2.14247	0	0	2.14247
TCGA-ZP-A9CZ	NA	72	A	8	3,4 - Fibrous Speta	NO	G1	No	MX	NX	T1	TUMOR FREE	NO	NO	11.5	YES	None	73	2014	2011		not hispanic or latino	male	asian	Alive		26403	706	NA	2011	Adenomas and Adenocarcinomas	26.1752	167	73	Liver and intrahepatic bile ducts	50	Primary Tumor	hepatitis b	NA	1.93425	0	0	1.93425
TCGA-ZP-A9D0	Mild	67	A	NA	0 - No Fibrosis	NO	G1	No	MX	NX	T1	TUMOR FREE	NO	NO	11	NO	None	78	2014	2011		not hispanic or latino	female	black or african american	Alive		24525	1091	NA	2011	Adenomas and Adenocarcinomas	28.6501	165	78	Liver and intrahepatic bile ducts	100	Primary Tumor	NA	non-alcoholic fatty liver disease	2.98904	0	0	2.98904
TCGA-ZP-A9D1	NA	56	A	8	5 - Nodular Formation and Incomplete Cirrhosis	NO	G2	Yes	MX	NX	T1	TUMOR FREE	NO	NO	12	YES	None	130	2014	2012		not hispanic or latino	female	white	Alive		20584	21	NA	2012	Adenomas and Adenocarcinomas	44.9827	170	130	Liver and intrahepatic bile ducts	70	Primary Tumor	NA	non-alcoholic fatty liver disease	0.0575342	0	0	0.0575342
TCGA-ZP-A9D2	Mild	51	A	NA	1,2 - Portal Fibrosis	NO	G2	No	MX	NX	T2	WITH TUMOR	NO	NO		YES	Micro	74	2014	2012	765	not hispanic or latino	male	white	Dead		18717	743	NA	2012	Adenomas and Adenocarcinomas	25.0135	172	74	Liver and intrahepatic bile ducts	60	Primary Tumor	hepatitis c	NA	2.09589	1	1	0.863014
TCGA-ZP-A9D4	Mild	64	A	2	0 - No Fibrosis	NO	G1	No	MX	NX	T1	TUMOR FREE	NO	NO		NO	None	55	2014	2012		not hispanic or latino	female	white	Alive		23656	395	NA	2012	Adenomas and Adenocarcinomas	22.8928	155	55	Liver and intrahepatic bile ducts	50	Primary Tumor	NA	NA	1.08219	0	0	1.08219
TCGA-ZS-A9CD	Mild	73	A	NA	5 - Nodular Formation and Incomplete Cirrhosis	NA	G2	No	MX	NX	T2	NA			11.7	NA	None			2010	1386	not hispanic or latino	male	white	Dead	2013	26915		stage ii	2010	Adenomas and Adenocarcinomas				Liver and intrahepatic bile ducts	30	Primary Tumor	NA	NA	3.79726	1	1	1.01644
TCGA-ZS-A9CE	None	79	A	NA	0 - No Fibrosis	NO	G1	Yes	MX	NX	T2	TUMOR FREE	NO	NO	36.4	NA	Micro		2014	2011		not hispanic or latino	female	white	Alive		29051	1241	stage ii	2011	Adenomas and Adenocarcinomas				Liver and intrahepatic bile ducts	10	Primary Tumor	NA	NA	3.4	0	0	3.4
TCGA-ZS-A9CF	None	64	NA	NA	0 - No Fibrosis	NO	G2	No	MX	NX	T2	TUMOR FREE	NO	NO	10.2	NA	Micro		2014	2008		not hispanic or latino	male	white	Alive		23510	2412	stage ii	2008	Adenomas and Adenocarcinomas				Liver and intrahepatic bile ducts	30	Primary Tumor	NA	NA	6.60822	0	1	1.74247
TCGA-ZS-A9CG	Mild	55	A	NA	0 - No Fibrosis	NO	G2	No	MX	NX	T2	TUMOR FREE	NO	NO	10.8	NA	Micro	94	2014	2013		not hispanic or latino	male	white	Alive		20100	341	stage ii	2013	Adenomas and Adenocarcinomas	29.3374	179	94	Liver and intrahepatic bile ducts	50	Primary Tumor	NA	NA	0.934247	0	0	0.934247
