# Supplementary material for: Identification of Prognostic Stromal-Immune Score–Based Genes in Hepatocellular Carcinoma Microenvironment
Source: Front Genet. 2021 Feb 11;12:625236. doi: 10.3389/fgene.2021.625236 (PMC7905188; doi:10.3389/fgene.2021.625236)
Supplement: Supplementary file 7 [file Table_3.XLSX]

## Sheet: immnue DEGs
Supplementary Table 3. Differentially expressed genes selected based on immnue scores.
EntrezID	logFC	P.Value	adj.P.Val	Symbols	Name
5068	-1.3196	0.046373	0.089453	REG3A	regenerating family member 3 alpha
6192	1.2428	0.039679	0.078609	RPS4Y1	ribosomal protein S4 Y-linked 1
146429	1.0479	0.037966	0.075863	SLC22A31	solute carrier family 22 member 31
80341	1.0275	0.027708	0.058365	BPIFB2	BPI fold containing family B member 2
9086	1.227	0.024624	0.052887	EIF1AY	eukaryotic translation initiation factor 1A Y-linked
486	1.0604	0.016321	0.037234	FXYD2	FXYD domain containing ion transport regulator 2
10551	1.1828	0.013511	0.031803	AGR2	"anterior gradient 2, protein disulphide isomerase family member"
162282	-1.0095	0.0098601	0.024362	ANKFN1	ankyrin repeat and fibronectin type III domain containing 1
4922	1.204	0.0097961	0.024225	NTS	neurotensin
8842	1.0011	0.0096259	0.023871	PROM1	prominin 1
54097	-1.1408	0.0086507	0.021751	FAM3B	FAM3 metabolism regulating signaling molecule B
84675	1.1112	0.0082592	0.020917	TRIM55	tripartite motif containing 55
10406	1.0608	0.0069656	0.018149	WFDC2	WAP four-disulfide core domain 2
2786	-1.1722	0.0067975	0.017768	GNG4	G protein subunit gamma 4
26507	-1.0327	0.006155	0.016303	CNNM1	cyclin and CBS domain divalent metal cation transport mediator 1
645864	-1.013	0.0059387	0.015807	MAGEB17	MAGE family member B17
374569	1.1891	0.0056852	0.015221	ASPG	asparaginase
10993	1.1565	0.005422	0.014602	SDS	serine dehydratase
79679	1.0449	0.005407	0.014574	VTCN1	V-set domain containing T cell activation inhibitor 1
8549	-1.3174	0.005042	0.01372	LGR5	leucine rich repeat containing G protein-coupled receptor 5
54959	-1.3175	0.0050357	0.013708	ODAM	"odontogenic, ameloblast associated"
1576	-1.4555	0.0048879	0.013342	CYP3A4	cytochrome P450 family 3 subfamily A member 4
22829	1.21	0.0048428	0.013226	NLGN4Y	neuroligin 4 Y-linked
151531	1.0079	0.0044175	0.012202	UPP2	uridine phosphorylase 2
56667	1.251	0.0041665	0.011597	MUC13	"mucin 13, cell surface associated"
771	1.004	0.0039464	0.011071	CA12	carbonic anhydrase 12
10382	-1.0995	0.0035054	0.010021	TUBB4A	tubulin beta 4A class IVa
59084	1.0409	0.0029988	0.0087518	ENPP5	ectonucleotide pyrophosphatase/phosphodiesterase family member 5
51252	1.0325	0.0028068	0.0082746	FAM178B	family with sequence similarity 178 member B
312	1.0196	0.0027942	0.0082446	ANXA13	annexin A13
10562	1.0047	0.0027442	0.0081263	OLFM4	olfactomedin 4
6997	-1.0086	0.0026269	0.0078232	TDGF1	teratocarcinoma-derived growth factor 1
149563	-1.1271	0.0025685	0.0076766	SRARP	steroid receptor associated and regulated protein
10752	1.2334	0.0024659	0.007409	CHL1	cell adhesion molecule L1 like
28513	1.0174	0.0024326	0.0073264	CDH19	cadherin 19
54769	1.0369	0.0021656	0.0066338	DIRAS2	DIRAS family GTPase 2
4036	1.1393	0.002112	0.006505	LRP2	LDL receptor related protein 2
340419	-1.0522	0.0020513	0.0063456	RSPO2	R-spondin 2
64063	1.0508	0.0019985	0.0062	PRSS22	serine protease 22
5616	1.2194	0.0018941	0.0059086	PRKY	protein kinase Y-linked (pseudogene)
117283	1.2441	0.0018609	0.0058268	IP6K3	inositol hexakisphosphate kinase 3
23089	-1.5525	0.0015719	0.0050457	PEG10	paternally expressed 10
1280	-1.5233	0.0015043	0.00485	COL2A1	collagen type II alpha 1 chain
6457	-1.097	0.0014981	0.004835	SH3GL3	"SH3 domain containing GRB2 like 3, endophilin A3"
79853	1.5279	0.0014648	0.0047454	TM4SF20	transmembrane 4 L six family member 20
57016	1.5258	0.0014371	0.0046652	AKR1B10	aldo-keto reductase family 1 member B10
203111	1.1977	0.0013453	0.0044088	ERICH5	glutamate rich 5
27121	-1.393	0.0012668	0.0041882	DKK4	dickkopf WNT signaling pathway inhibitor 4
2662	1.0893	0.0012006	0.0039977	GDF10	growth differentiation factor 10
3754	1.0765	0.0011296	0.0037862	KCNF1	potassium voltage-gated channel modifier subfamily F member 1
416	1.2958	0.0011015	0.0037016	ARSF	arylsulfatase F
1735	1.0642	0.0010815	0.0036467	DIO3	iodothyronine deiodinase 3
247	1.0045	0.0010358	0.0035136	ALOX15B	arachidonate 15-lipoxygenase type B
64699	1.1435	0.0010097	0.0034393	TMPRSS3	transmembrane serine protease 3
60598	1.0537	0.00099576	0.0033973	KCNK15	potassium two pore domain channel subfamily K member 15
2069	1.0828	0.00099488	0.0033951	EREG	epiregulin
9496	-1.1887	0.00088705	0.0030724	TBX4	T-box transcription factor 4
260436	1.3462	0.00082417	0.0028857	FDCSP	follicular dendritic cell secreted protein
7429	-1.0499	0.00078934	0.0027814	VIL1	villin 1
1496	-1.5938	0.00072039	0.0025708	CTNNA2	catenin alpha 2
337	1.7265	0.000712	0.0025453	APOA4	apolipoprotein A4
10941	1.3285	0.0006784	0.0024444	UGT2A1	UDP glucuronosyltransferase family 2 member A1 complex locus
6590	1.2782	0.00067155	0.0024246	SLPI	secretory leukocyte peptidase inhibitor
4496	1.3212	0.00066174	0.002396	MT1H	metallothionein 1H
1080	1.4166	0.00065805	0.0023838	CFTR	CF transmembrane conductance regulator
5737	1.287	0.00065642	0.0023787	PTGFR	prostaglandin F receptor
6530	-1.6682	0.00062547	0.0022893	SLC6A2	solute carrier family 6 member 2
169044	1.2738	0.000609	0.0022348	COL22A1	collagen type XXII alpha 1 chain
5266	1.2479	0.00056996	0.0021102	PI3	peptidase inhibitor 3
10878	1.1288	0.000564	0.0020914	CFHR3	complement factor H related 3
4493	1.1675	0.00053849	0.0020084	MT1E	metallothionein 1E
642273	1.0312	0.00052518	0.0019665	FAM110C	family with sequence similarity 110 member C
171177	1.0821	0.00048996	0.0018532	RHOV	ras homolog family member V
8437	1.0825	0.00048471	0.0018386	RASAL1	RAS protein activator like 1
1515	-1.077	0.00044025	0.0016939	CTSV	cathepsin V
9245	1.1098	0.00042606	0.0016469	GCNT3	"glucosaminyl (N-acetyl) transferase 3, mucin type"
203859	1.0372	0.00040602	0.0015828	ANO5	anoctamin 5
133558	1.0982	0.00040443	0.0015771	MROH2B	maestro heat like repeat family member 2B
9543	-1.1588	0.00039153	0.0015331	IGDCC3	immunoglobulin superfamily DCC subclass member 3
4685	1.0922	0.00038945	0.0015263	NCAM2	neural cell adhesion molecule 2
144423	1.1555	0.00035189	0.0013955	GLT1D1	glycosyltransferase 1 domain containing 1
79152	1.1686	0.0003474	0.0013807	FA2H	fatty acid 2-hydroxylase
429	-1.3865	0.0003349	0.0013373	ASCL1	achaete-scute family bHLH transcription factor 1
139221	1.3525	0.00031699	0.0012759	PWWP3B	PWWP domain containing 3B
2528	1.042	0.00030659	0.0012383	FUT6	fucosyltransferase 6
9723	1.3713	0.00029211	0.0011869	SEMA3E	semaphorin 3E
9536	1.1713	0.00029174	0.0011861	PTGES	prostaglandin E synthase
2658	1.2264	0.00028166	0.0011494	GDF2	growth differentiation factor 2
389384	1.0029	0.00027072	0.0011118	BNIP5	BCL2 interacting protein 5
2925	-1.1395	0.00026373	0.001086	GRPR	gastrin releasing peptide receptor
2892	1.2763	0.0002622	0.0010803	GRIA3	glutamate ionotropic receptor AMPA type subunit 3
6512	1.1713	0.00025411	0.0010522	SLC1A7	solute carrier family 1 member 7
63924	1.1629	0.00023317	0.0009772	CIDEC	cell death inducing DFFA like effector c
85407	-1.3219	0.00022722	0.0009551	NKD1	NKD inhibitor of WNT signaling pathway 1
121355	1.4715	0.00022543	0.00094843	GTSF1	gametocyte specific factor 1
169355	1.1562	0.00021857	0.00092479	IDO2	"indoleamine 2,3-dioxygenase 2"
10586	1.1284	0.00021382	0.00090688	MAB21L2	mab-21 like 2
57537	1.0786	0.00021262	0.00090207	SORCS2	sortilin related VPS10 domain containing receptor 2
441282	1.583	0.00021188	0.00089918	AKR1B15	aldo-keto reductase family 1 member B15
80201	1.0489	0.00021054	0.00089459	HKDC1	hexokinase domain containing 1
10568	1.5869	0.00020974	0.00089176	SLC34A2	solute carrier family 34 member 2
4237	1.0301	0.00020842	0.00088771	MFAP2	microfibril associated protein 2
363	-1.3425	0.00020795	0.00088623	AQP6	aquaporin 6
80114	1.1285	0.0002071	0.00088314	BICC1	BicC family RNA binding protein 1
6286	1.6584	0.00020664	0.00088199	S100P	S100 calcium binding protein P
54361	1.2576	0.00020463	0.00087446	WNT4	Wnt family member 4
10332	1.1401	0.00020422	0.00087352	CLEC4M	C-type lectin domain family 4 member M
4070	1.0657	0.00020376	0.00087235	TACSTD2	tumor associated calcium signal transducer 2
353299	-1.4456	0.00019741	0.00084875	RGSL1	regulator of G protein signaling like 1
53630	1.0678	0.00018788	0.00081249	BCO1	beta-carotene oxygenase 1
1118	1.2104	0.00017206	0.00075214	CHIT1	chitinase 1
176	1.0338	0.00017032	0.00074549	ACAN	aggrecan
3918	1.1851	0.00015907	0.00070187	LAMC2	laminin subunit gamma 2
133874	1.123	0.00015775	0.00069733	C5orf58	chromosome 5 open reading frame 58
6751	-1.1025	0.00014895	0.00066216	SSTR1	somatostatin receptor 1
1232	1.0913	0.00014432	0.0006436	CCR3	C-C motif chemokine receptor 3
168002	-1.4603	0.00013988	0.00062618	DACT2	dishevelled binding antagonist of beta catenin 2
154872	1.073	0.00012543	0.00056868	C7orf77	chromosome 7 open reading frame 77
64109	1.054	0.00012451	0.00056491	CRLF2	cytokine receptor like factor 2
3240	1.1755	0.00011842	0.00054072	HP	haptoglobin
163933	1.0703	0.00011464	0.000525	FAM43B	family with sequence similarity 43 member B
6692	1.2784	0.0001123	0.00051548	SPINT1	"serine peptidase inhibitor, Kunitz type 1"
1272	1.4319	0.00011087	0.00050974	CNTN1	contactin 1
57127	-1.7294	0.00010045	0.00046881	RHBG	Rh family B glycoprotein (gene/pseudogene)
147111	-1.6224	9.8736e-05	0.00046129	NOTUM	"notum, palmitoleoyl-protein carboxylesterase"
8972	1.223	9.6838e-05	0.00045407	MGAM	maltase-glucoamylase
157855	-1.7715	9.6425e-05	0.00045229	KCNU1	potassium calcium-activated channel subfamily U member 1
120071	-1.0724	9.5025e-05	0.00044646	LARGE2	LARGE xylosyl- and glucuronyltransferase 2
144347	1.1822	9.454e-05	0.00044433	RFLNA	refilin A
1767	1.0185	9.3345e-05	0.0004393	DNAH5	dynein axonemal heavy chain 5
1015	1.2521	9.2528e-05	0.00043589	CDH17	cadherin 17
91851	1.2857	9.086e-05	0.00042846	CHRDL1	chordin like 1
2877	1.2309	8.6981e-05	0.00041279	GPX2	glutathione peroxidase 2
25830	-1.6551	8.6114e-05	0.00040922	SULT4A1	sulfotransferase family 4A member 1
4069	1.0962	8.3418e-05	0.00039802	LYZ	lysozyme
389558	1.2443	7.8624e-05	0.00037821	FAM180A	family with sequence similarity 180 member A
8313	-1.1112	7.7736e-05	0.00037457	AXIN2	axin 2
115827	1.4143	7.5235e-05	0.00036389	RAB3C	"RAB3C, member RAS oncogene family"
122060	1.0691	7.4335e-05	0.00036015	SLAIN1	SLAIN motif family member 1
2263	1.5519	7.2639e-05	0.00035266	FGFR2	fibroblast growth factor receptor 2
25984	1.9254	7.0032e-05	0.00034188	KRT23	keratin 23
2215	1.0269	6.9477e-05	0.00033929	FCGR3B	Fc fragment of IgG receptor IIIb
2199	1.0184	6.9245e-05	0.00033853	FBLN2	fibulin 2
65997	1.0311	6.8886e-05	0.0003371	RASL11B	RAS like family 11 member B
10911	1.079	6.134e-05	0.00030397	UTS2	urotensin 2
3763	1.2394	5.9917e-05	0.00029733	KCNJ6	potassium inwardly rectifying channel subfamily J member 6
221002	1.1387	5.9309e-05	0.00029473	RASGEF1A	RasGEF domain family member 1A
922	1.5116	5.7913e-05	0.0002884	CD5L	CD5 molecule like
1946	1.2708	5.4812e-05	0.0002749	EFNA5	ephrin A5
4494	1.1914	5.3864e-05	0.00027081	MT1F	metallothionein 1F
345557	1.2334	5.1316e-05	0.00025893	PLCXD3	phosphatidylinositol specific phospholipase C X domain containing 3
1393	1.0646	5.068e-05	0.00025599	CRHBP	corticotropin releasing hormone binding protein
6374	1.64	4.9847e-05	0.00025214	CXCL5	C-X-C motif chemokine ligand 5
9506	-2.1895	4.9487e-05	0.00025059	PAGE4	PAGE family member 4
64078	1.19	4.7028e-05	0.00024003	SLC28A3	solute carrier family 28 member 3
7345	1.2271	4.4372e-05	0.00022871	UCHL1	ubiquitin C-terminal hydrolase L1
3746	-1.0137	4.4073e-05	0.0002275	KCNC1	potassium voltage-gated channel subfamily C member 1
9651	1.1784	3.9606e-05	0.00020717	PLCH2	phospholipase C eta 2
11074	1.2102	3.9584e-05	0.00020713	TRIM31	tripartite motif containing 31
4973	1.2172	3.8385e-05	0.00020145	OLR1	oxidized low density lipoprotein receptor 1
30813	1.1027	3.834e-05	0.00020129	VSX1	visual system homeobox 1
130367	1.1709	3.7824e-05	0.0001991	SGPP2	sphingosine-1-phosphate phosphatase 2
27063	1.2706	3.5841e-05	0.00018972	ANKRD1	ankyrin repeat domain 1
4982	1.1413	3.5782e-05	0.00018955	TNFRSF11B	TNF receptor superfamily member 11b
2182	1.1602	3.3227e-05	0.00017734	ACSL4	acyl-CoA synthetase long chain family member 4
389058	-1.0427	3.1713e-05	0.00017016	SP5	Sp5 transcription factor
3696	1.3438	2.9731e-05	0.00016057	ITGB8	integrin subunit beta 8
25758	1.0333	2.8646e-05	0.00015553	KIAA1549L	KIAA1549 like
140689	-1.4545	2.859e-05	0.0001553	CBLN4	cerebellin 4 precursor
5241	1.0988	2.8162e-05	0.00015338	PGR	progesterone receptor
27283	1.9682	2.7891e-05	0.00015196	TINAG	tubulointerstitial nephritis antigen
9340	1.1397	2.7365e-05	0.00014956	GLP2R	glucagon like peptide 2 receptor
4920	1.0272	2.7362e-05	0.00014956	ROR2	receptor tyrosine kinase like orphan receptor 2
55889	-1.0074	2.6261e-05	0.00014403	GOLGA6B	golgin A6 family member B
124220	1.1967	2.5091e-05	0.00013836	ZG16B	zymogen granule protein 16B
163782	-1.461	2.347e-05	0.00013091	KANK4	KN motif and ankyrin repeat domains 4
3359	1.1833	2.3244e-05	0.00012975	HTR3A	5-hydroxytryptamine receptor 3A
2775	1.2234	2.3155e-05	0.00012939	GNAO1	G protein subunit alpha o1
762	-1.3214	2.2625e-05	0.00012699	CA4	carbonic anhydrase 4
6999	1.2944	2.2392e-05	0.00012589	TDO2	"tryptophan 2,3-dioxygenase"
3792	1.1529	2.1671e-05	0.00012222	KEL	Kell metallo-endopeptidase (Kell blood group)
4969	1.4407	2.1614e-05	0.00012205	OGN	osteoglycin
57476	1.075	2.0595e-05	0.0001169	GRAMD1B	GRAM domain containing 1B
114783	1.2637	2.0399e-05	0.00011593	LMTK3	lemur tyrosine kinase 3
57586	1.7897	2.0271e-05	0.00011534	SYT13	synaptotagmin 13
387914	1.085	2.0243e-05	0.00011523	SHISA2	shisa family member 2
340547	1.3852	1.895e-05	0.00010848	VSIG1	V-set and immunoglobulin domain containing 1
148741	1.284	1.7756e-05	0.00010269	ANKRD35	ankyrin repeat domain 35
1258	1.0239	1.7583e-05	0.00010177	CNGB1	cyclic nucleotide gated channel subunit beta 1
146857	1.0395	1.7276e-05	0.00010011	SLFN13	schlafen family member 13
6696	1.7663	1.6797e-05	9.7698e-05	SPP1	secreted phosphoprotein 1
5570	1.0677	1.6471e-05	9.6116e-05	PKIB	cAMP-dependent protein kinase inhibitor beta
81849	1.1573	1.6324e-05	9.5433e-05	ST6GALNAC5	"ST6 N-acetylgalactosaminide alpha-2,6-sialyltransferase 5"
4061	1.0225	1.5523e-05	9.13e-05	LY6E	lymphocyte antigen 6 family member E
64399	1.5039	1.4771e-05	8.7273e-05	HHIP	hedgehog interacting protein
55784	1.1258	1.4068e-05	8.3613e-05	MCTP2	multiple C2 and transmembrane domain containing 2
4499	1.4975	1.3442e-05	8.0201e-05	MT1M	metallothionein 1M
9915	1.287	1.319e-05	7.8859e-05	ARNT2	aryl hydrocarbon receptor nuclear translocator 2
112399	1.0918	1.3052e-05	7.817e-05	EGLN3	egl-9 family hypoxia inducible factor 3
26585	1.3464	1.259e-05	7.5656e-05	GREM1	"gremlin 1, DAN family BMP antagonist"
5284	1.5098	1.2467e-05	7.5044e-05	PIGR	polymeric immunoglobulin receptor
148398	1.0863	1.1798e-05	7.1201e-05	SAMD11	sterile alpha motif domain containing 11
84620	1.2677	1.1031e-05	6.6916e-05	ST6GAL2	"ST6 beta-galactoside alpha-2,6-sialyltransferase 2"
7060	-1.1955	1.0571e-05	6.4457e-05	THBS4	thrombospondin 4
2150	1.1788	1.0038e-05	6.1473e-05	F2RL1	F2R like trypsin receptor 1
325	1.203	9.5549e-06	5.8912e-05	APCS	"amyloid P component, serum"
644150	1.254	9.439e-06	5.8259e-05	WIPF3	WAS/WASL interacting protein family member 3
6690	2.1895	9.3359e-06	5.7774e-05	SPINK1	serine peptidase inhibitor Kazal type 1
1129	1.0525	9.1745e-06	5.6875e-05	CHRM2	cholinergic receptor muscarinic 2
51655	1.0219	9.011e-06	5.5959e-05	RASD1	ras related dexamethasone induced 1
8877	1.1817	8.4379e-06	5.284e-05	SPHK1	sphingosine kinase 1
29951	1.1191	8.3471e-06	5.2342e-05	PDZRN4	PDZ domain containing ring finger 4
85449	1.0674	7.9912e-06	5.0469e-05	KIAA1755	KIAA1755
3908	1.2254	7.7384e-06	4.8982e-05	LAMA2	laminin subunit alpha 2
1410	1.0262	7.0342e-06	4.4846e-05	CRYAB	crystallin alpha B
6708	1.2557	6.357e-06	4.0961e-05	SPTA1	"spectrin alpha, erythrocytic 1"
23024	1.1429	6.3398e-06	4.088e-05	PDZRN3	PDZ domain containing ring finger 3
25825	1.0755	6.3214e-06	4.0799e-05	BACE2	beta-secretase 2
2206	1.1023	6.0313e-06	3.9141e-05	MS4A2	membrane spanning 4-domains A2
405753	1.8145	5.8387e-06	3.7944e-05	DUOXA2	dual oxidase maturation factor 2
57484	1.0819	5.6835e-06	3.7037e-05	RNF150	ring finger protein 150
162494	-1.4018	5.3331e-06	3.4915e-05	RHBDL3	rhomboid like 3
401097	1.0677	4.939e-06	3.2619e-05	C3orf80	chromosome 3 open reading frame 80
259232	1.4003	4.8915e-06	3.2323e-05	NALCN	"sodium leak channel, non-selective"
4804	1.0823	4.3899e-06	2.931e-05	NGFR	nerve growth factor receptor
89858	1.043	3.9951e-06	2.6839e-05	SIGLEC12	sialic acid binding Ig like lectin 12 (gene/pseudogene)
88	-1.6072	3.8437e-06	2.5958e-05	ACTN2	actinin alpha 2
55655	1.2626	3.7703e-06	2.5502e-05	NLRP2	NLR family pyrin domain containing 2
401546	-1.3925	3.595e-06	2.4395e-05	C9orf152	chromosome 9 open reading frame 152
23768	1.1769	3.2847e-06	2.2494e-05	FLRT2	fibronectin leucine rich transmembrane protein 2
2042	1.1212	2.8607e-06	1.9841e-05	EPHA3	EPH receptor A3
145741	1.5009	2.8463e-06	1.9751e-05	C2CD4A	C2 calcium dependent domain containing 4A
26579	1.5209	2.7431e-06	1.9063e-05	MYEOV	myeloma overexpressed
84457	-1.1987	2.7322e-06	1.8996e-05	PHYHIPL	phytanoyl-CoA 2-hydroxylase interacting protein like
27129	1.0664	2.6655e-06	1.8569e-05	HSPB7	heat shock protein family B (small) member 7
9358	1.4434	2.6393e-06	1.8432e-05	ITGBL1	integrin subunit beta like 1
80759	1.026	2.4437e-06	1.7205e-05	KHDC1	KH domain containing 1
8857	1.0013	2.4282e-06	1.7153e-05	FCGBP	Fc fragment of IgG binding protein
653	1.4443	2.4233e-06	1.7127e-05	BMP5	bone morphogenetic protein 5
4916	1.0681	2.42e-06	1.7112e-05	NTRK3	neurotrophic receptor tyrosine kinase 3
8419	1.1494	2.3297e-06	1.6531e-05	BFSP2	beaded filament structural protein 2
5121	-1.538	2.204e-06	1.5702e-05	PCP4	Purkinje cell protein 4
7130	1.1783	2.1839e-06	1.5587e-05	TNFAIP6	TNF alpha induced protein 6
30820	1.0629	2.0863e-06	1.494e-05	KCNIP1	potassium voltage-gated channel interacting protein 1
3221	1.0275	2.0107e-06	1.4457e-05	HOXC4	homeobox C4
10344	1.171	1.9366e-06	1.3973e-05	CCL26	C-C motif chemokine ligand 26
50506	1.948	1.8752e-06	1.3565e-05	DUOX2	dual oxidase 2
89932	1.1843	1.8501e-06	1.3411e-05	PAPLN	"papilin, proteoglycan like sulfated glycoprotein"
4908	1.0236	1.788e-06	1.2974e-05	NTF3	neurotrophin 3
133688	2.159	1.7628e-06	1.2804e-05	UGT3A1	UDP glycosyltransferase family 3 member A1
388121	1.0039	1.712e-06	1.246e-05	TNFAIP8L3	TNF alpha induced protein 8 like 3
4606	1.0452	1.4783e-06	1.0917e-05	MYBPC2	myosin binding protein C2
340654	1.2083	1.4639e-06	1.0817e-05	LIPM	lipase family member M
346389	1.3002	1.4591e-06	1.0789e-05	MACC1	MET transcriptional regulator MACC1
4316	2.0177	1.4474e-06	1.0712e-05	MMP7	matrix metallopeptidase 7
81035	1.1028	1.389e-06	1.0328e-05	COLEC12	collectin subfamily member 12
57419	1.2225	1.3688e-06	1.0202e-05	SLC24A3	solute carrier family 24 member 3
4915	1.4399	1.266e-06	9.5035e-06	NTRK2	neurotrophic receptor tyrosine kinase 2
6492	1.8163	1.1945e-06	8.9815e-06	SIM1	SIM bHLH transcription factor 1
321	1.0752	1.1897e-06	8.9497e-06	APBA2	amyloid beta precursor protein binding family A member 2
730	1.7183	1.1791e-06	8.889e-06	C7	complement C7
8038	1.1551	1.1299e-06	8.5499e-06	ADAM12	ADAM metallopeptidase domain 12
3037	1.3784	1.041e-06	7.9156e-06	HAS2	hyaluronan synthase 2
10563	1.8811	9.1887e-07	7.0592e-06	CXCL13	C-X-C motif chemokine ligand 13
387758	1.3249	7.9953e-07	6.2305e-06	FIBIN	fin bud initiation factor homolog
200959	1.656	7.7025e-07	6.0155e-06	GABRR3	gamma-aminobutyric acid type A receptor subunit rho3 (gene/pseudogene)
5197	1.4485	7.3887e-07	5.8026e-06	PF4V1	platelet factor 4 variant 1
6236	1.0753	7.343e-07	5.7795e-06	RRAD	"RRAD, Ras related glycolysis inhibitor and calcium channel regulator"
4684	1.203	7.2722e-07	5.7334e-06	NCAM1	neural cell adhesion molecule 1
79148	1.061	7.1419e-07	5.6338e-06	MMP28	matrix metallopeptidase 28
135644	1.3777	6.4241e-07	5.1161e-06	TRIM40	tripartite motif containing 40
642968	1.5947	6.3666e-07	5.0789e-06	FAM163B	family with sequence similarity 163 member B
56659	1.2051	6.3203e-07	5.0448e-06	KCNK13	potassium two pore domain channel subfamily K member 13
3751	1.2186	5.9903e-07	4.836e-06	KCND2	potassium voltage-gated channel subfamily D member 2
6372	2.2276	5.9364e-07	4.7981e-06	CXCL6	C-X-C motif chemokine ligand 6
6424	1.2949	5.2639e-07	4.2863e-06	SFRP4	secreted frizzled related protein 4
23612	1.12	5.2585e-07	4.2844e-06	PHLDA3	pleckstrin homology like domain family A member 3
139065	1.2136	4.8689e-07	3.9831e-06	SLITRK4	SLIT and NTRK like family member 4
10439	1.1122	4.7123e-07	3.8594e-06	OLFM1	olfactomedin 1
79608	1.4127	4.1769e-07	3.4631e-06	RIC3	RIC3 acetylcholine receptor chaperone
5874	1.3139	4.0418e-07	3.3629e-06	RAB27B	"RAB27B, member RAS oncogene family"
6444	1.3582	3.8554e-07	3.2224e-06	SGCD	sarcoglycan delta
84696	-1.0838	3.4844e-07	2.9372e-06	ABHD1	abhydrolase domain containing 1
3576	1.6036	2.8278e-07	2.4169e-06	CXCL8	C-X-C motif chemokine ligand 8
10584	1.3844	2.8224e-07	2.4152e-06	COLEC10	collectin subfamily member 10
56000	1.1185	2.6572e-07	2.2836e-06	NXF3	nuclear RNA export factor 3
6375	1.0842	2.6528e-07	2.2811e-06	XCL1	X-C motif chemokine ligand 1
10164	2.0105	2.6059e-07	2.2449e-06	CHST4	carbohydrate sulfotransferase 4
79884	1.0683	2.5816e-07	2.2253e-06	MAP9	microtubule associated protein 9
6442	1.234	2.5374e-07	2.1899e-06	SGCA	sarcoglycan alpha
84133	-1.1063	2.512e-07	2.1706e-06	ZNRF3	zinc and ring finger 3
1300	1.739	2.3188e-07	2.0234e-06	COL10A1	collagen type X alpha 1 chain
29785	1.0893	2.1801e-07	1.9107e-06	CYP2S1	cytochrome P450 family 2 subfamily S member 1
57524	-1.252	2.0819e-07	1.8315e-06	CASKIN1	CASK interacting protein 1
1301	1.8781	1.949e-07	1.7209e-06	COL11A1	collagen type XI alpha 1 chain
114905	1.0719	1.9249e-07	1.7008e-06	C1QTNF7	C1q and TNF related 7
3934	1.9962	1.9207e-07	1.6981e-06	LCN2	lipocalin 2
57689	1.244	1.8311e-07	1.625e-06	LRRC4C	leucine rich repeat containing 4C
81033	-1.5902	1.8185e-07	1.6179e-06	KCNH6	potassium voltage-gated channel subfamily H member 6
140606	1.1159	1.8134e-07	1.6143e-06	SELENOM	selenoprotein M
9687	-1.2613	1.8016e-07	1.6059e-06	GREB1	growth regulating estrogen receptor binding 1
2568	1.5302	1.7881e-07	1.5974e-06	GABRP	gamma-aminobutyric acid type A receptor subunit pi
3620	1.1744	1.782e-07	1.5945e-06	IDO1	"indoleamine 2,3-dioxygenase 1"
57126	1.3292	1.7076e-07	1.5308e-06	CD177	CD177 molecule
55350	1.4449	1.6842e-07	1.5137e-06	VNN3	vanin 3
116844	1.0166	1.5889e-07	1.4317e-06	LRG1	leucine rich alpha-2-glycoprotein 1
162461	2.1066	1.4419e-07	1.3083e-06	TMEM92	transmembrane protein 92
221336	1.2213	1.4073e-07	1.2802e-06	BEND6	BEN domain containing 6
6369	1.2163	1.3996e-07	1.2749e-06	CCL24	C-C motif chemokine ligand 24
5136	1.0287	1.375e-07	1.2541e-06	PDE1A	phosphodiesterase 1A
1359	1.5354	1.3483e-07	1.2329e-06	CPA3	carboxypeptidase A3
79365	1.1522	1.335e-07	1.222e-06	BHLHE41	basic helix-loop-helix family member e41
3371	1.0746	1.305e-07	1.1979e-06	TNC	tenascin C
51148	1.0109	1.2402e-07	1.143e-06	CERCAM	cerebral endothelial cell adhesion molecule
1311	1.9966	1.2195e-07	1.1246e-06	COMP	cartilage oligomeric matrix protein
2619	1.152	1.2188e-07	1.1246e-06	GAS1	growth arrest specific 1
353324	1.0075	1.1567e-07	1.0712e-06	SPATA12	spermatogenesis associated 12
23682	1.0054	1.1072e-07	1.0325e-06	RAB38	"RAB38, member RAS oncogene family"
3248	2.1579	1.097e-07	1.0237e-06	HPGD	15-hydroxyprostaglandin dehydrogenase
4058	1.0682	1.0443e-07	9.7641e-07	LTK	leukocyte receptor tyrosine kinase
1009	1.1451	1.012e-07	9.4816e-07	CDH11	cadherin 11
5569	1.2879	1.0055e-07	9.4268e-07	PKIA	cAMP-dependent protein kinase inhibitor alpha
3579	1.0275	9.6324e-08	9.0664e-07	CXCR2	C-X-C motif chemokine receptor 2
4753	1.3346	9.2948e-08	8.7896e-07	NELL2	neural EGFL like 2
10512	1.4432	9.2514e-08	8.7559e-07	SEMA3C	semaphorin 3C
389432	1.6144	9.0343e-08	8.5604e-07	SAMD5	sterile alpha motif domain containing 5
64180	1.0151	8.9072e-08	8.4457e-07	DPEP3	dipeptidase 3
26049	-1.165	8.8409e-08	8.3997e-07	FAM169A	family with sequence similarity 169 member A
8082	1.1114	8.794e-08	8.3608e-07	SSPN	sarcospan
64220	1.5798	8.6258e-08	8.2175e-07	STRA6	signaling receptor and transporter of retinol STRA6
2920	1.184	8.3831e-08	8.0187e-07	CXCL2	C-X-C motif chemokine ligand 2
3429	1.5314	8.1295e-08	7.792e-07	IFI27	interferon alpha inducible protein 27
56938	1.0052	7.1739e-08	6.9041e-07	ARNTL2	aryl hydrocarbon receptor nuclear translocator like 2
6279	1.1546	7.048e-08	6.8015e-07	S100A8	S100 calcium binding protein A8
25907	1.0605	6.8411e-08	6.6245e-07	TMEM158	transmembrane protein 158 (gene/pseudogene)
1800	1.7692	6.8101e-08	6.6035e-07	DPEP1	dipeptidase 1
131578	1.5175	6.6903e-08	6.5007e-07	LRRC15	leucine rich repeat containing 15
54102	1.6741	6.6526e-08	6.473e-07	CLIC6	chloride intracellular channel 6
24141	1.5542	6.5111e-08	6.3484e-07	LAMP5	lysosomal associated membrane protein family member 5
117854	1.072	6.4682e-08	6.3153e-07	TRIM6	tripartite motif containing 6
115650	1.0403	6.1595e-08	6.0327e-07	TNFRSF13C	TNF receptor superfamily member 13C
658	1.4373	5.8082e-08	5.7176e-07	BMPR1B	bone morphogenetic protein receptor type 1B
5816	1.1226	5.6923e-08	5.616e-07	PVALB	parvalbumin
9464	1.7468	5.5497e-08	5.4984e-07	HAND2	heart and neural crest derivatives expressed 2
80117	1.7499	5.0195e-08	5.0011e-07	ARL14	ADP ribosylation factor like GTPase 14
6364	1.7842	4.4464e-08	4.4711e-07	CCL20	C-C motif chemokine ligand 20
1608	1.0758	4.3665e-08	4.4001e-07	DGKG	diacylglycerol kinase gamma
3400	1.1279	4.2422e-08	4.2841e-07	ID4	"inhibitor of DNA binding 4, HLH protein"
1379	1.1677	3.9003e-08	3.9643e-07	CR1L	complement C3b/C4b receptor 1 like
7057	1.0117	3.8198e-08	3.8908e-07	THBS1	thrombospondin 1
25878	1.1737	3.5993e-08	3.6768e-07	MXRA5	matrix remodeling associated 5
200315	1.0244	3.3094e-08	3.393e-07	APOBEC3A	apolipoprotein B mRNA editing enzyme catalytic subunit 3A
3959	1.1297	3.1786e-08	3.2707e-07	LGALS3BP	galectin 3 binding protein
84824	1.5272	3.1297e-08	3.2299e-07	FCRLA	Fc receptor like A
84935	1.2508	2.9388e-08	3.044e-07	MEDAG	mesenteric estrogen dependent adipogenesis
7262	1.1873	2.8194e-08	2.9245e-07	PHLDA2	pleckstrin homology like domain family A member 2
6003	1.3261	2.7735e-08	2.879e-07	RGS13	regulator of G protein signaling 13
1462	1.5131	2.7178e-08	2.8281e-07	VCAN	versican
93010	1.0866	2.6646e-08	2.7803e-07	B3GNT7	"UDP-GlcNAc:betaGal beta-1,3-N-acetylglucosaminyltransferase 7"
2919	2.0121	2.5051e-08	2.6236e-07	CXCL1	C-X-C motif chemokine ligand 1
124842	1.3429	2.3747e-08	2.4963e-07	TMEM132E	transmembrane protein 132E
90993	1.3669	2.3408e-08	2.4643e-07	CREB3L1	cAMP responsive element binding protein 3 like 1
147906	1.0199	2.2197e-08	2.349e-07	DACT3	dishevelled binding antagonist of beta catenin 3
1535	1.0542	2.2113e-08	2.342e-07	CYBA	cytochrome b-245 alpha chain
91608	-1.9476	2.166e-08	2.2999e-07	RASL10B	RAS like family 10 member B
56729	1.162	2.0713e-08	2.2085e-07	RETN	resistin
2736	1.4169	1.9782e-08	2.1237e-07	GLI2	GLI family zinc finger 2
55203	1.0513	1.9171e-08	2.0597e-07	LGI2	leucine rich repeat LGI family member 2
9547	1.9141	1.911e-08	2.0562e-07	CXCL14	C-X-C motif chemokine ligand 14
8707	1.2891	1.7881e-08	1.9284e-07	B3GALT2	"beta-1,3-galactosyltransferase 2"
3730	1.1367	1.7685e-08	1.9175e-07	ANOS1	anosmin 1
115908	1.35	1.7297e-08	1.8784e-07	CTHRC1	collagen triple helix repeat containing 1
4958	1.612	1.6847e-08	1.8323e-07	OMD	osteomodulin
94031	1.3519	1.6835e-08	1.8323e-07	HTRA3	HtrA serine peptidase 3
121599	1.1974	1.6522e-08	1.8025e-07	SPIC	Spi-C transcription factor
1281	1.2302	1.6392e-08	1.7896e-07	COL3A1	collagen type III alpha 1 chain
10631	1.7234	1.5921e-08	1.7451e-07	POSTN	periostin
9353	1.2585	1.4016e-08	1.5434e-07	SLIT2	slit guidance ligand 2
25975	1.2868	1.3193e-08	1.4573e-07	EGFL6	EGF like domain multiple 6
54894	-1.0613	1.295e-08	1.4361e-07	RNF43	ring finger protein 43
1289	1.2048	1.1699e-08	1.3024e-07	COL5A1	collagen type V alpha 1 chain
64499	1.6045	1.0794e-08	1.2094e-07	TPSB2	tryptase beta 2 (gene/pseudogene)
4321	1.9432	1.058e-08	1.1873e-07	MMP12	matrix metallopeptidase 12
5026	1.3729	1.0477e-08	1.1775e-07	P2RX5	purinergic receptor P2X 5
348378	1.3231	9.8242e-09	1.1086e-07	SHISAL2A	shisa like 2A
342184	1.0859	9.059e-09	1.0255e-07	FMN1	formin 1
339145	1.0174	8.9455e-09	1.0143e-07	FAM92B	family with sequence similarity 92 member B
50489	1.393	8.8619e-09	1.0072e-07	CD207	CD207 molecule
100049587	1.7343	8.1614e-09	9.3213e-08	SIGLEC14	sialic acid binding Ig like lectin 14
6362	1.3251	6.9429e-09	7.9877e-08	CCL18	C-C motif chemokine ligand 18
5366	1.1523	6.8576e-09	7.8961e-08	PMAIP1	phorbol-12-myristate-13-acetate-induced protein 1
9437	1.0751	6.3126e-09	7.3069e-08	NCR1	natural cytotoxicity triggering receptor 1
7177	1.6911	6.0371e-09	7.0026e-08	TPSAB1	tryptase alpha/beta 1
51266	1.7004	6.0023e-09	6.968e-08	CLEC1B	C-type lectin domain family 1 member B
3902	1.0496	5.7537e-09	6.6904e-08	LAG3	lymphocyte activating 3
64409	1.7634	5.3599e-09	6.2582e-08	GALNT17	polypeptide N-acetylgalactosaminyltransferase 17
1380	1.684	5.2103e-09	6.0936e-08	CR2	complement C3d receptor 2
54210	1.4053	5.1512e-09	6.0345e-08	TREM1	triggering receptor expressed on myeloid cells 1
8547	1.3967	5.136e-09	6.0217e-08	FCN3	ficolin 3
7634	1.0723	4.9435e-09	5.8201e-08	ZNF80	zinc finger protein 80
92745	1.067	4.9297e-09	5.8088e-08	SLC38A5	solute carrier family 38 member 5
6403	1.3017	4.8319e-09	5.703e-08	SELP	selectin P
341346	1.2193	4.5649e-09	5.4015e-08	SMCO2	single-pass membrane protein with coiled-coil domains 2
3805	1.1936	4.4637e-09	5.295e-08	KIR2DL4	"killer cell immunoglobulin like receptor, two Ig domains and long cytoplasmic tail 4"
55024	1.4358	4.3667e-09	5.1949e-08	BANK1	B cell scaffold protein with ankyrin repeats 1
8876	1.888	4.3318e-09	5.1602e-08	VNN1	vanin 1
6689	1.6118	4.2076e-09	5.0164e-08	SPIB	Spi-B transcription factor
4300	1.056	4.1168e-09	4.9123e-08	MLLT3	MLLT3 super elongation complex subunit
50863	1.8018	3.9197e-09	4.689e-08	NTM	neurotrimin
64866	1.3846	3.843e-09	4.6051e-08	CDCP1	CUB domain containing protein 1
163351	1.1553	3.7705e-09	4.5259e-08	GBP6	guanylate binding protein family member 6
79838	2.1373	3.3849e-09	4.0804e-08	TMC5	transmembrane channel like 5
8076	1.3433	3.3567e-09	4.0498e-08	MFAP5	microfibril associated protein 5
27319	1.5388	3.1647e-09	3.8378e-08	BHLHE22	basic helix-loop-helix family member e22
3036	1.6567	3.1334e-09	3.8031e-08	HAS1	hyaluronan synthase 1
8989	1.4264	3.0534e-09	3.7092e-08	TRPA1	transient receptor potential cation channel subfamily A member 1
57595	1.079	2.8473e-09	3.473e-08	PDZD4	PDZ domain containing 4
7471	1.0052	2.5906e-09	3.1827e-08	WNT1	Wnt family member 1
158471	1.1015	2.1847e-09	2.7027e-08	PRUNE2	prune homolog 2 with BCH domain
11185	1.3734	1.9098e-09	2.3751e-08	INMT	indolethylamine N-methyltransferase
400954	-1.0281	1.8043e-09	2.2479e-08	EML6	EMAP like 6
640	1.4171	1.7702e-09	2.2074e-08	BLK	"BLK proto-oncogene, Src family tyrosine kinase"
85442	2.5043	1.7318e-09	2.1614e-08	KNDC1	kinase non-catalytic C-lobe domain containing 1
2205	1.371	1.596e-09	2.0025e-08	FCER1A	Fc fragment of IgE receptor Ia
11240	1.3819	1.5834e-09	1.9902e-08	PADI2	peptidyl arginine deiminase 2
1305	1.0274	1.5397e-09	1.9405e-08	COL13A1	collagen type XIII alpha 1 chain
9966	1.2625	1.4692e-09	1.8583e-08	TNFSF15	TNF superfamily member 15
4053	1.0854	1.4574e-09	1.845e-08	LTBP2	latent transforming growth factor beta binding protein 2
148113	1.5371	1.4258e-09	1.8098e-08	CILP2	cartilage intermediate layer protein 2
6355	1.0219	1.4256e-09	1.8098e-08	CCL8	C-C motif chemokine ligand 8
115350	1.3502	1.3436e-09	1.7163e-08	FCRL1	Fc receptor like 1
1307	1.3719	1.2925e-09	1.654e-08	COL16A1	collagen type XVI alpha 1 chain
27074	1.1584	1.2707e-09	1.6276e-08	LAMP3	lysosomal associated membrane protein 3
286133	1.9624	1.2689e-09	1.6267e-08	SCARA5	scavenger receptor class A member 5
7412	1.3092	1.2628e-09	1.6204e-08	VCAM1	vascular cell adhesion molecule 1
822	1.1172	1.2403e-09	1.5944e-08	CAPG	"capping actin protein, gelsolin like"
84627	1.0216	1.1774e-09	1.5149e-08	ZNF469	zinc finger protein 469
94235	1.1455	1.104e-09	1.4231e-08	GNG8	G protein subunit gamma 8
132332	1.3004	1.0919e-09	1.4101e-08	TMEM155	transmembrane protein 155
5099	1.5397	1.0796e-09	1.398e-08	PCDH7	protocadherin 7
1634	1.9534	1.0658e-09	1.3814e-08	DCN	decorin
2191	1.4153	1.0462e-09	1.3585e-08	FAP	fibroblast activation protein alpha
8115	1.5791	9.651e-10	1.2578e-08	TCL1A	T cell leukemia/lymphoma 1A
83716	1.208	9.5358e-10	1.244e-08	CRISPLD2	cysteine rich secretory protein LCCL domain containing 2
54674	1.1605	9.0297e-10	1.1801e-08	LRRN3	leucine rich repeat neuronal 3
8840	1.2166	8.7856e-10	1.1514e-08	CCN4	cellular communication network factor 4
256380	1.2504	8.6891e-10	1.1409e-08	SCML4	Scm polycomb group protein like 4
54039	1.4427	8.6124e-10	1.1319e-08	PCBP3	poly(rC) binding protein 3
9402	1.1252	8.5188e-10	1.1227e-08	GRAP2	GRB2 related adaptor protein 2
10687	1.3338	8.4214e-10	1.1119e-08	PNMA2	PNMA family member 2
5521	1.3304	8.3775e-10	1.1072e-08	PPP2R2B	protein phosphatase 2 regulatory subunit Bbeta
22891	1.2065	8.2723e-10	1.0943e-08	ZNF365	zinc finger protein 365
7373	1.405	7.4372e-10	9.8939e-09	COL14A1	collagen type XIV alpha 1 chain
8792	1.074	7.3981e-10	9.8511e-09	TNFRSF11A	TNF receptor superfamily member 11a
158248	1.0153	7.3922e-10	9.8511e-09	TTC16	tetratricopeptide repeat domain 16
8406	1.4025	7.1169e-10	9.5036e-09	SRPX	sushi repeat containing protein X-linked
1674	1.8003	6.7242e-10	9.0048e-09	DES	desmin
4239	2.0492	6.3769e-10	8.5477e-09	MFAP4	microfibril associated protein 4
339390	1.7433	6.039e-10	8.1179e-09	CLEC4G	C-type lectin domain family 4 member G
6559	1.0776	5.789e-10	7.8116e-09	SLC12A3	solute carrier family 12 member 3
4360	1.1993	5.6824e-10	7.6972e-09	MRC1	mannose receptor C-type 1
84168	1.1437	5.4742e-10	7.4365e-09	ANTXR1	ANTXR cell adhesion molecule 1
1805	2.1486	5.2016e-10	7.0798e-09	DPT	dermatopontin
4914	1.075	5.1181e-10	6.9729e-09	NTRK1	neurotrophic receptor tyrosine kinase 1
22801	1.0961	4.7485e-10	6.488e-09	ITGA11	integrin subunit alpha 11
388512	1.2105	4.5439e-10	6.2145e-09	CLEC17A	C-type lectin domain containing 17A
23213	1.5636	4.4821e-10	6.1408e-09	SULF1	sulfatase 1
3627	1.4133	4.3801e-10	6.0139e-09	CXCL10	C-X-C motif chemokine ligand 10
6853	1.295	4.3483e-10	5.976e-09	SYN1	synapsin I
633	1.1991	4.1542e-10	5.7259e-09	BGN	biglycan
25890	1.306	4.006e-10	5.5325e-09	ABI3BP	ABI family member 3 binding protein
6622	1.1902	3.768e-10	5.214e-09	SNCA	synuclein alpha
2675	1.0253	3.6678e-10	5.0902e-09	GFRA2	GDNF family receptor alpha 2
6096	1.4024	3.619e-10	5.0275e-09	RORB	RAR related orphan receptor B
6769	1.6486	3.6059e-10	5.0141e-09	STAC	SH3 and cysteine rich domain
2669	1.2906	3.0059e-10	4.2005e-09	GEM	GTP binding protein overexpressed in skeletal muscle
6649	1.497	2.6586e-10	3.7299e-09	SOD3	superoxide dismutase 3
8631	1.2305	2.6478e-10	3.7185e-09	SKAP1	src kinase associated phosphoprotein 1
147372	1.6188	2.5435e-10	3.5756e-09	CCBE1	collagen and calcium binding EGF domains 1
7062	1.145	2.524e-10	3.5588e-09	TCHH	trichohyalin
113	1.0691	2.4999e-10	3.5283e-09	ADCY7	adenylate cyclase 7
2921	1.4402	2.4649e-10	3.4859e-09	CXCL3	C-X-C motif chemokine ligand 3
221476	1.4979	2.4146e-10	3.4251e-09	PI16	peptidase inhibitor 16
6274	1.2414	2.2715e-10	3.2285e-09	S100A3	S100 calcium binding protein A3
92211	1.3764	2.2568e-10	3.2109e-09	CDHR1	cadherin related family member 1
11075	2.6284	2.0671e-10	2.9559e-09	STMN2	stathmin 2
79987	1.6268	2.0272e-10	2.9017e-09	SVEP1	"sushi, von Willebrand factor type A, EGF and pentraxin domain containing 1"
930	1.5802	1.986e-10	2.8486e-09	CD19	CD19 molecule
23231	1.3066	1.9425e-10	2.789e-09	SEL1L3	SEL1L family member 3
3118	1.8553	1.9256e-10	2.7675e-09	HLA-DQA2	"major histocompatibility complex, class II, DQ alpha 2"
5156	1.9715	1.915e-10	2.7551e-09	PDGFRA	platelet derived growth factor receptor alpha
79444	1.571	1.7527e-10	2.5268e-09	BIRC7	baculoviral IAP repeat containing 7
2300	1.3064	1.7378e-10	2.5078e-09	FOXL1	forkhead box L1
4130	1.0773	1.7026e-10	2.4595e-09	MAP1A	microtubule associated protein 1A
84628	1.1651	1.7011e-10	2.4595e-09	NTNG2	netrin G2
287	1.1112	1.5869e-10	2.2971e-09	ANK2	ankyrin 2
6533	1.3234	1.5399e-10	2.2313e-09	SLC6A6	solute carrier family 6 member 6
430	1.3191	1.503e-10	2.1801e-09	ASCL2	achaete-scute family bHLH transcription factor 2
5158	1.0682	1.4474e-10	2.1016e-09	PDE6B	phosphodiesterase 6B
9201	1.211	1.4368e-10	2.0906e-09	DCLK1	doublecortin like kinase 1
225	1.1357	1.428e-10	2.0798e-09	ABCD2	ATP binding cassette subfamily D member 2
9508	1.5259	1.4106e-10	2.0567e-09	ADAMTS3	ADAM metallopeptidase with thrombospondin type 1 motif 3
338442	1.4401	1.37e-10	2.0016e-09	HCAR2	hydroxycarboxylic acid receptor 2
317649	1.0516	1.3553e-10	1.9821e-09	EIF4E3	eukaryotic translation initiation factor 4E family member 3
1277	1.5042	1.1245e-10	1.6532e-09	COL1A1	collagen type I alpha 1 chain
22914	1.2888	1.0681e-10	1.5719e-09	KLRK1	killer cell lectin like receptor K1
5730	2.4751	1.0278e-10	1.5173e-09	PTGDS	prostaglandin D2 synthase
2996	1.0802	9.866e-11	1.4611e-09	GYPE	glycophorin E (MNS blood group)
219833	1.1168	9.7444e-11	1.4461e-09	C11orf45	chromosome 11 open reading frame 45
54900	1.1209	9.5799e-11	1.4232e-09	LAX1	lymphocyte transmembrane adaptor 1
284297	1.3386	9.4551e-11	1.4061e-09	SSC5D	scavenger receptor cysteine rich family member with 5 domains
4313	1.3466	9.1124e-11	1.3566e-09	MMP2	matrix metallopeptidase 2
9143	1.5155	8.159e-11	1.2211e-09	SYNGR3	synaptogyrin 3
11182	1.177	7.6199e-11	1.1452e-09	SLC2A6	solute carrier family 2 member 6
25884	1.6707	6.6981e-11	1.011e-09	CHRDL2	chordin like 2
4256	1.3269	6.5564e-11	9.9175e-10	MGP	matrix Gla protein
7472	1.9896	6.5434e-11	9.9083e-10	WNT2	Wnt family member 2
147699	1.0873	6.5334e-11	9.9038e-10	PPM1N	"protein phosphatase, Mg2+/Mn2+ dependent 1N (putative)"
8532	1.5545	6.4898e-11	9.8483e-10	CPZ	carboxypeptidase Z
6356	1.726	5.8367e-11	8.9051e-10	CCL11	C-C motif chemokine ligand 11
6280	1.4535	5.7034e-11	8.7205e-10	S100A9	S100 calcium binding protein A9
79722	1.3268	5.6314e-11	8.6198e-10	ANKRD55	ankyrin repeat domain 55
146225	1.0071	5.5819e-11	8.5533e-10	CMTM2	CKLF like MARVEL transmembrane domain containing 2
10964	1.2985	5.4585e-11	8.3733e-10	IFI44L	interferon induced protein 44 like
53346	1.1091	5.2457e-11	8.0732e-10	TM6SF1	transmembrane 6 superfamily member 1
165	1.5595	4.9678e-11	7.6705e-10	AEBP1	AE binding protein 1
164118	1.2852	4.669e-11	7.2171e-10	TTC24	tetratricopeptide repeat domain 24
3929	1.5474	4.3135e-11	6.6968e-10	LBP	lipopolysaccharide binding protein
5294	1.074	4.0336e-11	6.2692e-10	PIK3CG	"phosphatidylinositol-4,5-bisphosphate 3-kinase catalytic subunit gamma"
124599	1.3116	4.0083e-11	6.2367e-10	CD300LB	CD300 molecule like family member b
152573	1.9365	3.8022e-11	5.9456e-10	SHISA3	shisa family member 3
3593	1.1311	3.5018e-11	5.4849e-10	IL12B	interleukin 12B
2532	2.0483	3.4579e-11	5.4221e-10	ACKR1	atypical chemokine receptor 1 (Duffy blood group)
84830	1.7379	3.4254e-11	5.3772e-10	ADTRP	androgen dependent TFPI regulating protein
3904	1.4901	3.2504e-11	5.108e-10	LAIR2	leukocyte associated immunoglobulin like receptor 2
57817	2.6303	3.0196e-11	4.7613e-10	HAMP	hepcidin antimicrobial peptide
1278	1.3388	2.864e-11	4.526e-10	COL1A2	collagen type I alpha 2 chain
7040	1.01	2.8563e-11	4.5189e-10	TGFB1	transforming growth factor beta 1
6373	1.5109	2.6615e-11	4.2202e-10	CXCL11	C-X-C motif chemokine ligand 11
196051	1.9178	2.6427e-11	4.195e-10	PLPP4	phospholipid phosphatase 4
55359	1.349	2.5992e-11	4.1353e-10	STYK1	serine/threonine/tyrosine kinase 1
57282	1.3146	2.5594e-11	4.0765e-10	SLC4A10	solute carrier family 4 member 10
27065	1.1216	2.5444e-11	4.0572e-10	NSG1	neuronal vesicle trafficking associated 1
9509	1.2613	2.3919e-11	3.8195e-10	ADAMTS2	ADAM metallopeptidase with thrombospondin type 1 motif 2
924	1.2942	2.2701e-11	3.633e-10	CD7	CD7 molecule
9641	1.1069	2.2267e-11	3.5708e-10	IKBKE	inhibitor of nuclear factor kappa B kinase subunit epsilon
3681	1.3357	2.2088e-11	3.5462e-10	ITGAD	integrin subunit alpha D
150	1.7682	2.0339e-11	3.2728e-10	ADRA2A	adrenoceptor alpha 2A
114897	1.3826	1.9868e-11	3.2006e-10	C1QTNF1	C1q and TNF related 1
735	3.2749	1.9049e-11	3.0827e-10	C9	complement C9
2151	1.648	1.8842e-11	3.0528e-10	F2RL2	coagulation factor II thrombin receptor like 2
10170	1.0522	1.8741e-11	3.0433e-10	DHRS9	dehydrogenase/reductase 9
2687	1.2959	1.8134e-11	2.955e-10	GGT5	gamma-glutamyltransferase 5
84624	2.1036	1.7613e-11	2.8767e-10	FNDC1	fibronectin type III domain containing 1
5866	1.0039	1.7402e-11	2.8456e-10	RAB3IL1	RAB3A interacting protein like 1
257194	1.4462	1.6982e-11	2.7866e-10	NEGR1	neuronal growth regulator 1
11117	1.2646	1.6249e-11	2.6725e-10	EMILIN1	elastin microfibril interfacer 1
119	1.2997	1.6169e-11	2.6625e-10	ADD2	adducin 2
933	1.2905	1.5894e-11	2.6202e-10	CD22	CD22 molecule
64753	1.0925	1.5423e-11	2.5455e-10	CCDC136	coiled-coil domain containing 136
5549	1.7795	1.4207e-11	2.3559e-10	PRELP	proline and arginine rich end leucine rich repeat protein
8572	1.3218	1.3632e-11	2.2631e-10	PDLIM4	PDZ and LIM domain 4
338339	1.1617	1.3091e-11	2.1784e-10	CLEC4D	C-type lectin domain family 4 member D
4060	2.4645	1.2786e-11	2.1302e-10	LUM	lumican
5999	1.5173	1.2697e-11	2.1178e-10	RGS4	regulator of G protein signaling 4
58189	1.2519	1.2545e-11	2.095e-10	WFDC1	WAP four-disulfide core domain 1
84000	1.4725	1.2427e-11	2.0777e-10	TMPRSS13	transmembrane serine protease 13
55076	1.7412	1.1268e-11	1.8974e-10	TMEM45A	transmembrane protein 45A
57146	1.0072	1.1022e-11	1.8582e-10	TMEM159	transmembrane protein 159
401124	1.3306	1.0919e-11	1.8431e-10	DTHD1	death domain containing 1
23547	1.2981	9.9667e-12	1.6884e-10	LILRA4	leukocyte immunoglobulin like receptor A4
118932	2.0075	9.2802e-12	1.5777e-10	ANKRD22	ankyrin repeat domain 22
84870	1.975	9.2662e-12	1.5773e-10	RSPO3	R-spondin 3
9235	1.1647	9.1234e-12	1.5548e-10	IL32	interleukin 32
127435	1.7978	9.1233e-12	1.5548e-10	PODN	podocan
1893	1.0364	8.5925e-12	1.4697e-10	ECM1	extracellular matrix protein 1
283316	1.0753	7.2944e-12	1.2568e-10	CD163L1	CD163 molecule like 1
81793	1.5653	7.2847e-12	1.2566e-10	TLR10	toll like receptor 10
838	1.161	7.2168e-12	1.248e-10	CASP5	caspase 5
7058	1.8928	7.1353e-12	1.2354e-10	THBS2	thrombospondin 2
1960	1.192	6.0957e-12	1.0645e-10	EGR3	early growth response 3
284348	1.1258	6.0006e-12	1.0492e-10	LYPD5	LY6/PLAUR domain containing 5
1084	1.2769	5.8426e-12	1.0241e-10	CEACAM3	CEA cell adhesion molecule 3
3569	1.5745	5.1797e-12	9.1018e-11	IL6	interleukin 6
3383	1.0712	5.1326e-12	9.0303e-11	ICAM1	intercellular adhesion molecule 1
5320	3.4923	5.0291e-12	8.8593e-11	PLA2G2A	phospholipase A2 group IIA
64094	1.3719	4.961e-12	8.7501e-11	SMOC2	SPARC related modular calcium binding 2
6288	2.9409	4.7261e-12	8.3567e-11	SAA1	serum amyloid A1
199786	1.2664	4.708e-12	8.3351e-11	NIBAN3	niban apoptosis regulator 3
2950	1.088	4.0405e-12	7.1985e-11	GSTP1	glutathione S-transferase pi 1
9760	1.7421	3.6898e-12	6.5821e-11	TOX	thymocyte selection associated high mobility group box
80008	1.7292	3.661e-12	6.539e-11	TMEM156	transmembrane protein 156
100528017	2.9718	3.4862e-12	6.2424e-11	SAA2-SAA4	SAA2-SAA4 readthrough
203100	1.5639	3.4109e-12	6.1231e-11	HTRA4	HtrA serine peptidase 4
79864	1.066	3.3191e-12	5.966e-11	JHY	junctional cadherin complex regulator
54504	1.2	3.276e-12	5.8959e-11	CPVL	carboxypeptidase vitellogenic like
54796	1.2112	3.1043e-12	5.6084e-11	BNC2	basonuclin 2
2331	1.6819	3.032e-12	5.4847e-11	FMOD	fibromodulin
9180	1.2505	2.9734e-12	5.3926e-11	OSMR	oncostatin M receptor
9843	1.0745	2.4862e-12	4.5205e-11	HEPH	hephaestin
57863	1.8709	2.4574e-12	4.4739e-11	CADM3	cell adhesion molecule 3
56479	1.3192	2.3581e-12	4.2988e-11	KCNQ5	potassium voltage-gated channel subfamily Q member 5
5271	1.0807	2.3524e-12	4.2938e-11	SERPINB8	serpin family B member 8
1846	1.254	2.2683e-12	4.1539e-11	DUSP4	dual specificity phosphatase 4
79865	1.3911	2.2617e-12	4.1498e-11	TREML2	triggering receptor expressed on myeloid cells like 2
909	1.5412	2.2323e-12	4.1011e-11	CD1A	CD1a molecule
285513	1.1173	2.1947e-12	4.0426e-11	GPRIN3	GPRIN family member 3
9945	1.852	2.1713e-12	4.0047e-11	GFPT2	glutamine-fructose-6-phosphate transaminase 2
146433	1.1925	1.9646e-12	3.633e-11	IL34	interleukin 34
10537	1.6094	1.8961e-12	3.5109e-11	UBD	ubiquitin D
1237	1.4136	1.8884e-12	3.5012e-11	CCR8	C-C motif chemokine receptor 8
23616	1.0372	1.7386e-12	3.2362e-11	SH3BP1	SH3 domain binding protein 1
83982	1.1086	1.7316e-12	3.2318e-11	IFI27L2	interferon alpha inducible protein 27 like 2
7941	1.1752	1.7197e-12	3.2137e-11	PLA2G7	phospholipase A2 group VII
3162	1.0167	1.5511e-12	2.9064e-11	HMOX1	heme oxygenase 1
114801	1.425	1.4028e-12	2.6354e-11	TMEM200A	transmembrane protein 200A
26002	1.9134	1.3556e-12	2.5537e-11	MOXD1	monooxygenase DBH like 1
10561	1.1404	1.3496e-12	2.5457e-11	IFI44	interferon induced protein 44
56265	1.4269	1.3486e-12	2.5457e-11	CPXM1	"carboxypeptidase X, M14 family member 1"
6489	1.1471	1.235e-12	2.3389e-11	ST8SIA1	"ST8 alpha-N-acetyl-neuraminide alpha-2,8-sialyltransferase 1"
442197	1.7932	1.1797e-12	2.2402e-11	OR2I1P	olfactory receptor family 2 subfamily I member 1 pseudogene
9242	1.9362	1.1496e-12	2.1889e-11	MSC	musculin
4016	1.5585	1.1191e-12	2.1337e-11	LOXL1	lysyl oxidase like 1
23601	1.6744	1.0913e-12	2.0863e-11	CLEC5A	C-type lectin domain containing 5A
170591	1.0273	1.0559e-12	2.0213e-11	S100Z	S100 calcium binding protein Z
338440	1.6256	9.7661e-13	1.8772e-11	ANO9	anoctamin 9
4222	1.7421	8.9483e-13	1.7224e-11	MEOX1	mesenchyme homeobox 1
387763	1.235	8.776e-13	1.6961e-11	C11orf96	chromosome 11 open reading frame 96
10578	1.0961	8.6715e-13	1.6782e-11	GNLY	granulysin
79368	1.7207	8.3355e-13	1.6154e-11	FCRL2	Fc receptor like 2
285093	1.4844	8.1973e-13	1.5908e-11	RTP5	receptor transporter protein 5 (putative)
644353	1.0771	7.913e-13	1.5377e-11	ZCCHC18	zinc finger CCHC-type containing 18
85453	1.119	7.7614e-13	1.5104e-11	TSPYL5	TSPY like 5
338773	1.7379	7.582e-13	1.4775e-11	TMEM119	transmembrane protein 119
5918	1.4056	7.577e-13	1.4775e-11	RARRES1	retinoic acid receptor responder 1
10231	1.223	7.4891e-13	1.4634e-11	RCAN2	regulator of calcineurin 2
3082	1.5695	7.092e-13	1.3897e-11	HGF	hepatocyte growth factor
5321	1.3141	5.9841e-13	1.1824e-11	PLA2G4A	phospholipase A2 group IVA
64131	1.1095	5.9437e-13	1.1761e-11	XYLT1	xylosyltransferase 1
1401	3.2724	5.9031e-13	1.1697e-11	CRP	C-reactive protein
284207	1.1553	5.8186e-13	1.1546e-11	METRNL	"meteorin like, glial cell differentiation regulator"
5740	2.0367	5.5666e-13	1.1077e-11	PTGIS	prostaglandin I2 synthase
1269	1.3687	5.4447e-13	1.085e-11	CNR2	cannabinoid receptor 2
645191	1.1846	4.9884e-13	9.9544e-12	LINGO3	leucine rich repeat and Ig domain containing 3
343413	1.1241	4.6503e-13	9.2926e-12	FCRL6	Fc receptor like 6
10326	1.2717	3.7262e-13	7.4991e-12	SIRPB1	signal regulatory protein beta 1
1902	1.8317	3.7228e-13	7.4991e-12	LPAR1	lysophosphatidic acid receptor 1
7480	1.445	3.3867e-13	6.8549e-12	WNT10B	Wnt family member 10B
51744	1.1679	3.3586e-13	6.8077e-12	CD244	CD244 molecule
3489	1.1034	3.2972e-13	6.6929e-12	IGFBP6	insulin like growth factor binding protein 6
285966	1.3805	3.0694e-13	6.2485e-12	TCAF2	TRPM8 channel associated factor 2
1675	1.1322	3.0305e-13	6.1782e-12	CFD	complement factor D
347404	1.1606	2.9705e-13	6.0646e-12	LANCL3	LanC like 3
27286	1.3246	2.7743e-13	5.6806e-12	SRPX2	sushi repeat containing protein X-linked 2
6289	3.1307	2.7072e-13	5.5512e-12	SAA2	serum amyloid A2
347454	1.0935	2.4702e-13	5.0799e-12	SOWAHD	sosondowah ankyrin repeat domain family member D
9750	1.084	2.4599e-13	5.0661e-12	RIPOR2	RHO family interacting cell polarization regulator 2
231	1.1769	2.0621e-13	4.2531e-12	AKR1B1	aldo-keto reductase family 1 member B
80774	1.1449	1.8924e-13	3.9146e-12	LIMD2	LIM domain containing 2
389197	1.1065	1.628e-13	3.3725e-12	C4orf50	chromosome 4 open reading frame 50
2252	2.0635	1.594e-13	3.3069e-12	FGF7	fibroblast growth factor 7
119587	1.5411	1.5739e-13	3.27e-12	CPXM2	"carboxypeptidase X, M14 family member 2"
4327	1.0919	1.572e-13	3.27e-12	MMP19	matrix metallopeptidase 19
9452	1.243	1.5703e-13	3.27e-12	ITM2A	integral membrane protein 2A
3976	1.8956	1.3881e-13	2.9053e-12	LIF	LIF interleukin 6 family cytokine
3604	1.7712	1.3814e-13	2.8955e-12	TNFRSF9	TNF receptor superfamily member 9
10630	2.3975	1.3493e-13	2.8325e-12	PDPN	podoplanin
201305	1.3237	1.302e-13	2.7373e-12	SPNS3	sphingolipid transporter 3 (putative)
270	1.4721	1.1764e-13	2.4768e-12	AMPD1	adenosine monophosphate deaminase 1
1601	1.0605	1.1533e-13	2.4356e-12	DAB2	DAB adaptor protein 2
6387	1.5129	1.0312e-13	2.1908e-12	CXCL12	C-X-C motif chemokine ligand 12
51513	1.3721	1.0104e-13	2.1499e-12	ETV7	ETS variant transcription factor 7
2202	2.4563	9.442e-14	2.0151e-12	EFEMP1	EGF containing fibulin extracellular matrix protein 1
10990	1.0807	7.8303e-14	1.6736e-12	LILRB5	leukocyte immunoglobulin like receptor B5
3957	1.5551	7.3873e-14	1.5837e-12	LGALS2	galectin 2
5376	1.0041	7.0993e-14	1.5243e-12	PMP22	peripheral myelin protein 22
27306	1.2937	6.7475e-14	1.4532e-12	HPGDS	hematopoietic prostaglandin D synthase
3821	1.4368	6.0267e-14	1.3019e-12	KLRC1	killer cell lectin like receptor C1
5577	1.4224	5.2271e-14	1.1326e-12	PRKAR2B	protein kinase cAMP-dependent type II regulatory subunit beta
478	1.5271	5.2202e-14	1.1326e-12	ATP1A3	ATPase Na+/K+ transporting subunit alpha 3
151887	1.9416	4.3462e-14	9.4467e-13	CCDC80	coiled-coil domain containing 80
29108	1.3404	4.2288e-14	9.2057e-13	PYCARD	PYD and CARD domain containing
9734	1.0729	3.552e-14	7.7563e-13	HDAC9	histone deacetylase 9
85352	1.7039	3.1191e-14	6.8214e-13	SHISAL1	shisa like 1
3671	2.2948	3.0341e-14	6.6458e-13	ISLR	immunoglobulin superfamily containing leucine rich repeat
84959	1.1727	2.8096e-14	6.1638e-13	UBASH3B	ubiquitin associated and SH3 domain containing B
9902	1.4019	2.4859e-14	5.4621e-13	MRC2	mannose receptor C type 2
338382	1.0302	2.4658e-14	5.4264e-13	RAB7B	"RAB7B, member RAS oncogene family"
5997	1.3695	2.4371e-14	5.3715e-13	RGS2	regulator of G protein signaling 2
115352	1.7832	2.063e-14	4.5612e-13	FCRL3	Fc receptor like 3
57471	1.4036	1.8263e-14	4.0441e-13	ERMN	ermin
120425	1.1462	1.7096e-14	3.7917e-13	JAML	junction adhesion molecule like
1847	1.1894	1.6858e-14	3.7506e-13	DUSP5	dual specificity phosphatase 5
8809	1.294	1.6798e-14	3.7433e-13	IL18R1	interleukin 18 receptor 1
4283	1.731	1.5675e-14	3.4986e-13	CXCL9	C-X-C motif chemokine ligand 9
285180	1.4998	1.5241e-14	3.407e-13	RUFY4	RUN and FYVE domain containing 4
330	1.4279	1.4961e-14	3.3497e-13	BIRC3	baculoviral IAP repeat containing 3
2213	1.8264	1.3971e-14	3.133e-13	FCGR2B	Fc fragment of IgG receptor IIb
5743	1.5572	1.385e-14	3.1109e-13	PTGS2	prostaglandin-endoperoxide synthase 2
8676	1.2024	1.3427e-14	3.0255e-13	STX11	syntaxin 11
6277	1.4613	1.2449e-14	2.8096e-13	S100A6	S100 calcium binding protein A6
3824	1.1922	1.0866e-14	2.4561e-13	KLRD1	killer cell lectin like receptor D1
54491	1.1441	9.7916e-15	2.2205e-13	OTULINL	OTU deubiquitinase with linear linkage specificity like
10797	1.0488	7.4729e-15	1.7001e-13	MTHFD2	"methylenetetrahydrofolate dehydrogenase (NADP+ dependent) 2, methenyltetrahydrofolate cyclohydrolase"
3676	1.2444	7.1968e-15	1.6399e-13	ITGA4	integrin subunit alpha 4
976	1.0816	6.7974e-15	1.5514e-13	ADGRE5	adhesion G protein-coupled receptor E5
79705	1.0325	5.7032e-15	1.3059e-13	LRRK1	leucine rich repeat kinase 1
8875	2.0209	5.3421e-15	1.2252e-13	VNN2	vanin 2
54329	1.152	4.5669e-15	1.0491e-13	GPR85	G protein-coupled receptor 85
201799	1.6972	4.4148e-15	1.0158e-13	TMEM154	transmembrane protein 154
257144	1.4137	2.4717e-15	5.7435e-14	GCSAM	germinal center associated signaling and motility
79413	2.0307	2.3482e-15	5.4745e-14	ZBED2	zinc finger BED-type containing 2
91937	2.0557	2.2422e-15	5.2359e-14	TIMD4	T cell immunoglobulin and mucin domain containing 4
171558	1.4439	1.934e-15	4.5312e-14	PTCRA	pre T cell antigen receptor alpha
23017	1.7927	1.6989e-15	3.9937e-14	FAIM2	Fas apoptotic inhibitory molecule 2
284110	1.6778	1.6636e-15	3.9172e-14	GSDMA	gasdermin A
2535	1.3949	1.588e-15	3.7454e-14	FZD2	frizzled class receptor 2
23428	1.1042	1.5325e-15	3.6206e-14	SLC7A8	solute carrier family 7 member 8
201294	1.0825	1.448e-15	3.4266e-14	UNC13D	unc-13 homolog D
5142	1.2738	1.2679e-15	3.0054e-14	PDE4B	phosphodiesterase 4B
5450	1.9263	1.2655e-15	3.0049e-14	POU2AF1	POU class 2 homeobox associating factor 1
3779	1.0074	1.0332e-15	2.4615e-14	KCNMB1	potassium calcium-activated channel subfamily M regulatory beta subunit 1
139818	1.1535	8.4943e-16	2.0271e-14	DOCK11	dedicator of cytokinesis 11
240	1.5344	7.9999e-16	1.9124e-14	ALOX5	arachidonate 5-lipoxygenase
894	1.0162	7.0888e-16	1.7003e-14	CCND2	cyclin D2
353345	1.4342	7.0614e-16	1.6967e-14	GPR141	G protein-coupled receptor 141
84034	1.1423	6.9234e-16	1.6663e-14	EMILIN2	elastin microfibril interfacer 2
130951	1.3261	6.7635e-16	1.6334e-14	M1AP	meiosis 1 associated protein
8839	2.3687	6.5582e-16	1.5865e-14	CCN5	cellular communication network factor 5
116442	1.2823	6.0806e-16	1.4735e-14	RAB39B	"RAB39B, member RAS oncogene family"
3002	1.3521	3.3969e-16	8.2743e-15	GZMB	granzyme B
3458	1.8448	3.3755e-16	8.2364e-15	IFNG	interferon gamma
3120	1.876	3.3654e-16	8.226e-15	HLA-DQB2	"major histocompatibility complex, class II, DQ beta 2"
55013	1.2423	2.7437e-16	6.7181e-15	MCUB	mitochondrial calcium uniporter dominant negative subunit beta
8685	2.4847	2.5774e-16	6.3327e-15	MARCO	macrophage receptor with collagenous structure
6261	1.3992	2.4736e-16	6.0882e-15	RYR1	ryanodine receptor 1
3363	1.3929	2.4703e-16	6.0882e-15	HTR7	5-hydroxytryptamine receptor 7
1959	1.5567	2.0662e-16	5.1213e-15	EGR2	early growth response 2
57664	1.3329	2.0384e-16	5.0613e-15	PLEKHA4	pleckstrin homology domain containing A4
51316	1.6266	2.0069e-16	4.9918e-15	PLAC8	placenta associated 8
910	1.8144	1.7987e-16	4.482e-15	CD1B	CD1b molecule
5199	1.3814	1.6496e-16	4.1176e-15	CFP	complement factor properdin
4939	1.2704	1.4934e-16	3.7344e-15	OAS2	2'-5'-oligoadenylate synthetase 2
84525	1.296	1.3124e-16	3.2874e-15	HOPX	HOP homeobox
6366	2.9362	1.2302e-16	3.087e-15	CCL21	C-C motif chemokine ligand 21
115361	1.0745	1.0891e-16	2.7379e-15	GBP4	guanylate binding protein 4
6282	1.2973	1.0886e-16	2.7379e-15	S100A11	S100 calcium binding protein A11
114132	1.4149	1.0085e-16	2.5488e-15	SIGLEC11	sialic acid binding Ig like lectin 11
5023	1.3301	9.7201e-17	2.461e-15	P2RX1	purinergic receptor P2X 1
2322	1.6036	9.5029e-17	2.4104e-15	FLT3	fms related receptor tyrosine kinase 3
6648	1.1004	8.1902e-17	2.0811e-15	SOD2	superoxide dismutase 2
51314	1.4341	7.1706e-17	1.8253e-15	NME8	NME/NM23 family member 8
6361	1.4338	6.9932e-17	1.7834e-15	CCL17	C-C motif chemokine ligand 17
3640	1.5348	5.6791e-17	1.4509e-15	INSL3	insulin like 3
57699	1.2072	4.4809e-17	1.1489e-15	CPNE5	copine 5
8519	1.4315	3.7486e-17	9.682e-16	IFITM1	interferon induced transmembrane protein 1
1606	1.0112	3.4099e-17	8.8232e-16	DGKA	diacylglycerol kinase alpha
6252	1.3299	3.2854e-17	8.5168e-16	RTN1	reticulon 1
1296	1.8627	2.9842e-17	7.7644e-16	COL8A2	collagen type VIII alpha 2 chain
50515	1.3803	2.6729e-17	6.9672e-16	CHST11	carbohydrate sulfotransferase 11
5729	1.3122	2.6181e-17	6.8371e-16	PTGDR	prostaglandin D2 receptor
81704	1.2849	2.3864e-17	6.2436e-16	DOCK8	dedicator of cytokinesis 8
64805	1.6018	2.267e-17	5.9422e-16	P2RY12	purinergic receptor P2Y12
1117	1.7986	2.2279e-17	5.8506e-16	CHI3L2	chitinase 3 like 2
51393	1.0083	2.197e-17	5.7802e-16	TRPV2	transient receptor potential cation channel subfamily V member 2
10538	1.7679	1.8815e-17	4.9778e-16	BATF	basic leucine zipper ATF-like transcription factor
1233	1.7628	1.7376e-17	4.6057e-16	CCR4	C-C motif chemokine receptor 4
84689	1.2727	1.6739e-17	4.4452e-16	MS4A14	membrane spanning 4-domains A14
968	1.1901	1.4598e-17	3.8912e-16	CD68	CD68 molecule
55619	1.2128	1.4404e-17	3.8468e-16	DOCK10	dedicator of cytokinesis 10
5739	1.3678	1.3287e-17	3.5554e-16	PTGIR	prostaglandin I2 receptor
5368	1.9783	1.2312e-17	3.307e-16	PNOC	prepronociceptin
91523	1.2203	1.1956e-17	3.2175e-16	PCED1B	PC-esterase domain containing 1B
3134	1.2648	1.1205e-17	3.021e-16	HLA-F	"major histocompatibility complex, class I, F"
608	2.1661	1.0864e-17	2.9346e-16	TNFRSF17	TNF receptor superfamily member 17
3600	1.157	9.753e-18	2.6397e-16	IL15	interleukin 15
219855	1.0424	8.468e-18	2.2963e-16	SLC37A2	solute carrier family 37 member 2
400823	1.6105	8.3361e-18	2.2649e-16	FAM177B	family with sequence similarity 177 member B
10077	1.1802	8.0371e-18	2.1878e-16	TSPAN32	tetraspanin 32
5698	1.1296	7.6607e-18	2.0894e-16	PSMB9	proteasome 20S subunit beta 9
6846	1.6497	7.252e-18	1.9818e-16	XCL2	X-C motif chemokine ligand 2
54209	1.6506	5.7806e-18	1.5827e-16	TREM2	triggering receptor expressed on myeloid cells 2
3553	1.5834	5.7091e-18	1.5662e-16	IL1B	interleukin 1 beta
333929	1.0135	5.5793e-18	1.5335e-16	SNAI3	snail family transcriptional repressor 3
374872	1.1764	4.8494e-18	1.3355e-16	PEAK3	PEAK family member 3
6347	1.5431	3.6388e-18	1.006e-16	CCL2	C-C motif chemokine ligand 2
5920	1.2985	3.5417e-18	9.8112e-17	PLAAT4	phospholipase A and acyltransferase 4
5800	1.3635	3.5014e-18	9.7185e-17	PTPRO	protein tyrosine phosphatase receptor type O
340152	1.1782	3.4894e-18	9.7045e-17	ZC3H12D	zinc finger CCCH-type containing 12D
4318	2.1711	3.4365e-18	9.5762e-17	MMP9	matrix metallopeptidase 9
7226	1.2171	2.3941e-18	6.6847e-17	TRPM2	transient receptor potential cation channel subfamily M member 2
960	1.5866	2.3941e-18	6.6847e-17	CD44	CD44 molecule (Indian blood group)
10346	1.3954	2.365e-18	6.6294e-17	TRIM22	tripartite motif containing 22
952	1.7374	2.131e-18	5.9854e-17	CD38	CD38 molecule
27197	1.4334	1.8771e-18	5.2827e-17	GPR82	G protein-coupled receptor 82
80714	1.5353	1.7814e-18	5.0236e-17	PBX4	PBX homeobox 4
90273	1.3193	1.606e-18	4.538e-17	CEACAM21	CEA cell adhesion molecule 21
2358	1.7999	1.5949e-18	4.5157e-17	FPR2	formyl peptide receptor 2
64218	1.2909	1.5714e-18	4.458e-17	SEMA4A	semaphorin 4A
8651	1.4057	1.5471e-18	4.3979e-17	SOCS1	suppressor of cytokine signaling 1
151306	1.5432	1.4984e-18	4.268e-17	GPBAR1	G protein-coupled bile acid receptor 1
84958	1.3662	1.4577e-18	4.1606e-17	SYTL1	synaptotagmin like 1
26301	1.0325	1.2998e-18	3.7174e-17	GBGT1	"globoside alpha-1,3-N-acetylgalactosaminyltransferase 1 (FORS blood group)"
860	1.5453	1.2389e-18	3.5505e-17	RUNX2	RUNX family transcription factor 2
5148	1.1768	9.4083e-19	2.7016e-17	PDE6G	phosphodiesterase 6G
146850	1.0443	8.4277e-19	2.4299e-17	PIK3R6	phosphoinositide-3-kinase regulatory subunit 6
814	1.2162	7.6447e-19	2.2087e-17	CAMK4	calcium/calmodulin dependent protein kinase IV
9262	1.117	6.8456e-19	1.9818e-17	STK17B	serine/threonine kinase 17b
911	1.7415	6.3945e-19	1.8551e-17	CD1C	CD1c molecule
117144	1.2987	6.2751e-19	1.8242e-17	CATSPER1	cation channel sperm associated 1
3586	1.4963	6.2418e-19	1.8182e-17	IL10	interleukin 10
7124	1.5279	6.0672e-19	1.771e-17	TNF	tumor necrosis factor
7076	1.9307	5.3186e-19	1.5654e-17	TIMP1	TIMP metallopeptidase inhibitor 1
23643	1.734	4.6881e-19	1.3827e-17	LY96	lymphocyte antigen 96
11010	1.2561	4.6145e-19	1.3639e-17	GLIPR1	GLI pathogenesis related 1
5742	1.4924	4.1427e-19	1.227e-17	PTGS1	prostaglandin-endoperoxide synthase 1
9021	1.5279	4.1326e-19	1.2266e-17	SOCS3	suppressor of cytokine signaling 3
55509	1.1657	3.9086e-19	1.1625e-17	BATF3	basic leucine zipper ATF-like transcription factor 3
6775	1.3569	3.8809e-19	1.1567e-17	STAT4	signal transducer and activator of transcription 4
10855	1.2649	3.4763e-19	1.0383e-17	HPSE	heparanase
2841	1.4618	3.4181e-19	1.0231e-17	GPR18	G protein-coupled receptor 18
913	2.0473	3.2113e-19	9.6326e-18	CD1E	CD1e molecule
3112	1.729	2.4679e-19	7.4185e-18	HLA-DOB	"major histocompatibility complex, class II, DO beta"
158830	1.6702	2.4222e-19	7.2964e-18	CXorf65	chromosome X open reading frame 65
5133	2.1751	2.3621e-19	7.1306e-18	PDCD1	programmed cell death 1
79668	1.1173	2.1007e-19	6.3552e-18	PARP8	poly(ADP-ribose) polymerase family member 8
161145	1.1697	1.8926e-19	5.738e-18	TMEM229B	transmembrane protein 229B
54847	1.2206	1.6734e-19	5.1064e-18	SIDT1	SID1 transmembrane family member 1
84941	1.8754	1.362e-19	4.1649e-18	HSH2D	hematopoietic SH2 domain containing
23149	1.7055	1.3035e-19	3.9946e-18	FCHO1	FCH and mu domain containing endocytic adaptor 1
26228	1.7447	1.2419e-19	3.8142e-18	STAP1	signal transducing adaptor family member 1
8522	1.3269	1.156e-19	3.5581e-18	GAS7	growth arrest specific 7
4688	1.3854	1.014e-19	3.1279e-18	NCF2	neutrophil cytosolic factor 2
10507	1.2091	1.0117e-19	3.1276e-18	SEMA4D	semaphorin 4D
931	2.5391	8.0431e-20	2.4974e-18	MS4A1	membrane spanning 4-domains A1
3106	1.3257	8.0275e-20	2.4974e-18	HLA-B	"major histocompatibility complex, class I, B"
1193	1.0741	7.1582e-20	2.2325e-18	CLIC2	chloride intracellular channel 2
57713	1.226	7.0918e-20	2.2166e-18	SFMBT2	Scm like with four mbt domains 2
3662	2.1073	6.3274e-20	1.9832e-18	IRF4	interferon regulatory factor 4
285533	1.5516	6.0209e-20	1.8945e-18	RNF175	ring finger protein 175
9839	1.0538	5.3286e-20	1.6804e-18	ZEB2	zinc finger E-box binding homeobox 2
85479	1.5785	5.2411e-20	1.6565e-18	DNAJC5B	DnaJ heat shock protein family (Hsp40) member C5 beta
10409	1.7351	4.6073e-20	1.4595e-18	BASP1	brain abundant membrane attached signal protein 1
83416	2.6602	4.087e-20	1.2976e-18	FCRL5	Fc receptor like 5
150365	1.4206	3.9441e-20	1.255e-18	MEI1	meiotic double-stranded break formation protein 1
84966	1.2852	3.8884e-20	1.2401e-18	IGSF21	immunoglobin superfamily member 21
8778	1.4302	3.5219e-20	1.1257e-18	SIGLEC5	sialic acid binding Ig like lectin 5
27287	1.3225	3.2647e-20	1.0459e-18	VENTX	VENT homeobox
283420	1.7775	3.164e-20	1.0159e-18	CLEC9A	C-type lectin domain containing 9A
6357	2.1007	3.1031e-20	9.9866e-19	CCL13	C-C motif chemokine ligand 13
9560	1.6627	2.8545e-20	9.2074e-19	CCL4L2	C-C motif chemokine ligand 4 like 2
643680	1.2806	2.5737e-20	8.3398e-19	MS4A4E	membrane spanning 4-domains A4E
94240	1.5553	2.3068e-20	7.4919e-19	EPSTI1	epithelial stromal interaction 1
84636	1.9443	2.2713e-20	7.3939e-19	GPR174	G protein-coupled receptor 174
140564	1.4936	2.1202e-20	6.9177e-19	APOBEC3D	apolipoprotein B mRNA editing enzyme catalytic subunit 3D
10123	1.3086	2.0907e-20	6.8373e-19	ARL4C	ADP ribosylation factor like GTPase 4C
27181	1.8781	1.9198e-20	6.293e-19	SIGLEC8	sialic acid binding Ig like lectin 8
53827	1.1424	1.9183e-20	6.293e-19	FXYD5	FXYD domain containing ion transport regulator 5
6348	1.4011	1.7878e-20	5.8877e-19	CCL3	C-C motif chemokine ligand 3
6402	1.3478	1.4602e-20	4.8199e-19	SELL	selectin L
30835	1.4189	1.4538e-20	4.8102e-19	CD209	CD209 molecule
6363	3.2905	1.3932e-20	4.6204e-19	CCL19	C-C motif chemokine ligand 19
342510	1.4182	1.2972e-20	4.3121e-19	CD300E	CD300e molecule
973	2.4631	1.286e-20	4.2852e-19	CD79A	CD79a molecule
3684	1.4633	1.0877e-20	3.633e-19	ITGAM	integrin subunit alpha M
11031	1.1353	1.0281e-20	3.442e-19	RAB31	"RAB31, member RAS oncogene family"
10800	1.0716	9.7193e-21	3.2616e-19	CYSLTR1	cysteinyl leukotriene receptor 1
940	1.2565	7.537e-21	2.5353e-19	CD28	CD28 molecule
5329	1.3349	6.6728e-21	2.25e-19	PLAUR	"plasminogen activator, urokinase receptor"
356	1.6281	5.752e-21	1.9441e-19	FASLG	Fas ligand
53831	2.0327	5.5614e-21	1.8842e-19	GPR84	G protein-coupled receptor 84
257101	1.9651	4.7187e-21	1.6064e-19	ZNF683	zinc finger protein 683
6035	1.231	4.5822e-21	1.5637e-19	RNASE1	"ribonuclease A family member 1, pancreatic"
1435	1.0437	4.5497e-21	1.5564e-19	CSF1	colony stimulating factor 1
23495	2.1185	4.5e-21	1.5431e-19	TNFRSF13B	TNF receptor superfamily member 13B
3738	1.7844	4.4754e-21	1.5384e-19	KCNA3	potassium voltage-gated channel subfamily A member 3
5328	1.0824	4.0078e-21	1.3844e-19	PLAU	"plasminogen activator, urokinase"
9290	1.6235	3.8818e-21	1.3442e-19	GPR55	G protein-coupled receptor 55
1378	1.9402	3.7327e-21	1.2957e-19	CR1	complement C3b/C4b receptor 1 (Knops blood group)
9806	1.215	3.5773e-21	1.2448e-19	SPOCK2	"SPARC (osteonectin), cwcv and kazal like domains proteoglycan 2"
2015	1.696	3.2983e-21	1.1534e-19	ADGRE1	adhesion G protein-coupled receptor E1
1441	1.4959	2.9125e-21	1.021e-19	CSF3R	colony stimulating factor 3 receptor
374403	1.4101	2.8485e-21	1.0011e-19	TBC1D10C	TBC1 domain family member 10C
3385	1.4897	2.4141e-21	8.5055e-20	ICAM3	intercellular adhesion molecule 3
80326	1.9684	2.2385e-21	7.9064e-20	WNT10A	Wnt family member 10A
9056	1.262	2.051e-21	7.2624e-20	SLC7A7	solute carrier family 7 member 7
116449	1.6816	2.0177e-21	7.1623e-20	CLNK	cytokine dependent hematopoietic cell linker
5360	1.6585	1.6331e-21	5.8115e-20	PLTP	phospholipid transfer protein
1731	1.0094	1.2252e-21	4.3712e-20	SEPTIN1	septin 1
284759	1.5937	1.1214e-21	4.0109e-20	SIRPB2	signal regulatory protein beta 2
8784	1.7698	1.0287e-21	3.6889e-20	TNFRSF18	TNF receptor superfamily member 18
259307	1.8272	8.162e-22	2.9342e-20	IL4I1	interleukin 4 induced 1
1236	1.7055	8.0621e-22	2.9056e-20	CCR7	C-C motif chemokine receptor 7
29125	1.4931	7.6721e-22	2.7722e-20	C11orf21	chromosome 11 open reading frame 21
489	1.3754	7.2016e-22	2.6088e-20	ATP2A3	ATPase sarcoplasmic/endoplasmic reticulum Ca2+ transporting 3
941	1.6337	7.1134e-22	2.5835e-20	CD80	CD80 molecule
122618	1.8636	5.9069e-22	2.1509e-20	PLD4	phospholipase D family member 4
10462	1.3749	5.564e-22	2.0312e-20	CLEC10A	C-type lectin domain containing 10A
645432	1.4086	3.939e-22	1.4455e-20	ARRDC5	arrestin domain containing 5
2999	1.525	3.921e-22	1.4426e-20	GZMH	granzyme H
202309	1.7681	3.6769e-22	1.3563e-20	GAPT	"GRB2 binding adaptor protein, transmembrane"
219285	1.3091	2.7911e-22	1.0323e-20	SAMD9L	sterile alpha motif domain containing 9 like
353514	1.4459	2.4691e-22	9.1556e-21	LILRA5	leukocyte immunoglobulin like receptor A5
1438	1.5609	2.2635e-22	8.4155e-21	CSF2RA	colony stimulating factor 2 receptor subunit alpha
497189	1.9164	2.0774e-22	7.744e-21	TIFAB	TIFA inhibitor
126259	1.5591	1.7706e-22	6.6176e-21	TMIGD2	transmembrane and immunoglobulin domain containing 2
30817	1.4076	1.6188e-22	6.0665e-21	ADGRE2	adhesion G protein-coupled receptor E2
4818	1.6382	1.4495e-22	5.4465e-21	NKG7	natural killer cell granule protein 7
2857	1.3768	1.115e-22	4.2006e-21	GPR34	G protein-coupled receptor 34
2829	2.3132	1.0786e-22	4.0746e-21	XCR1	X-C motif chemokine receptor 1
2162	2.0555	9.348e-23	3.5407e-21	F13A1	coagulation factor XIII A chain
597	1.7893	9.173e-23	3.4838e-21	BCL2A1	BCL2 related protein A1
79690	1.6193	8.0143e-23	3.0519e-21	GAL3ST4	galactose-3-O-sulfotransferase 4
51237	2.8904	7.68e-23	2.9325e-21	MZB1	marginal zone B and B1 cell specific protein
9034	1.1161	7.4853e-23	2.8659e-21	CCRL2	C-C motif chemokine receptor like 2
10457	1.4792	7.3389e-23	2.8175e-21	GPNMB	glycoprotein nmb
7097	1.6956	7.173e-23	2.7613e-21	TLR2	toll like receptor 2
89846	1.315	7.0321e-23	2.7145e-21	FGD3	"FYVE, RhoGEF and PH domain containing 3"
5551	1.4174	6.9987e-23	2.709e-21	PRF1	perforin 1
11024	1.339	6.8712e-23	2.6669e-21	LILRA1	leukocyte immunoglobulin like receptor A1
55016	1.0112	6.7053e-23	2.6097e-21	MARCHF1	membrane associated ring-CH-type finger 1
4065	1.2892	6.6537e-23	2.5968e-21	LY75	lymphocyte antigen 75
6546	1.2045	5.7128e-23	2.2357e-21	SLC8A1	solute carrier family 8 member A1
51676	1.6223	5.5305e-23	2.1704e-21	ASB2	ankyrin repeat and SOCS box containing 2
100423062	3.5439	5.2888e-23	2.0814e-21	IGLL5	immunoglobulin lambda like polypeptide 5
64407	1.5467	5.1635e-23	2.0377e-21	RGS18	regulator of G protein signaling 18
64780	1.1814	5.041e-23	1.995e-21	MICAL1	"microtubule associated monooxygenase, calponin and LIM domain containing 1"
3512	3.0067	4.3627e-23	1.7313e-21	JCHAIN	joining chain of multimeric IgA and IgM
4145	1.2078	4.067e-23	1.6186e-21	MATK	megakaryocyte-associated tyrosine kinase
1844	1.669	3.9029e-23	1.5576e-21	DUSP2	dual specificity phosphatase 2
4118	2.0042	3.0928e-23	1.2378e-21	MAL	"mal, T cell differentiation protein"
11009	1.544	2.8256e-23	1.1341e-21	IL24	interleukin 24
2529	1.8616	2.6158e-23	1.0529e-21	FUT7	fucosyltransferase 7
6285	1.9564	1.5968e-23	6.4457e-22	S100B	S100 calcium binding protein B
2625	1.7228	1.3723e-23	5.5552e-22	GATA3	GATA binding protein 3
80231	1.3576	1.2903e-23	5.2383e-22	CXorf21	chromosome X open reading frame 21
4066	1.0211	1.0767e-23	4.3838e-22	LYL1	LYL1 basic helix-loop-helix family member
5734	1.4554	8.8119e-24	3.5981e-22	PTGER4	prostaglandin E receptor 4
26279	3.0753	8.189e-24	3.3534e-22	PLA2G2D	phospholipase A2 group IID
752	1.2498	8.056e-24	3.3086e-22	FMNL1	formin like 1
11035	1.2957	7.7234e-24	3.1812e-22	RIPK3	receptor interacting serine/threonine kinase 3
4837	3.0391	7.503e-24	3.0995e-22	NNMT	nicotinamide N-methyltransferase
7462	1.1499	6.4812e-24	2.6852e-22	LAT2	linker for activation of T cells family member 2
59345	1.029	6.401e-24	2.6598e-22	GNB4	G protein subunit beta 4
2219	1.6936	6.3601e-24	2.6506e-22	FCN1	ficolin 1
9447	2.1461	6.2646e-24	2.6185e-22	AIM2	absent in melanoma 2
152789	1.7686	5.921e-24	2.4823e-22	JAKMIP1	janus kinase and microtubule interacting protein 1
94120	1.327	5.7744e-24	2.428e-22	SYTL3	synaptotagmin like 3
126364	1.2579	5.6278e-24	2.3734e-22	LRRC25	leucine rich repeat containing 25
728	1.2028	5.4293e-24	2.2966e-22	C5AR1	complement C5a receptor 1
30009	1.4555	4.7613e-24	2.0261e-22	TBX21	T-box transcription factor 21
64386	1.3141	4.1324e-24	1.7638e-22	MMP25	matrix metallopeptidase 25
56978	1.6578	3.6145e-24	1.5474e-22	PRDM8	PR/SET domain 8
80183	1.4334	1.8677e-24	8.0202e-23	RUBCNL	rubicon like autophagy enhancer
10666	1.5671	1.5692e-24	6.7591e-23	CD226	CD226 molecule
58504	1.3474	1.3798e-24	5.9613e-23	ARHGAP22	Rho GTPase activating protein 22
1521	1.7169	1.3153e-24	5.7002e-23	CTSW	cathepsin W
27299	2.7188	1.2302e-24	5.3476e-23	ADAMDEC1	ADAM like decysin 1
970	2.0469	1.2147e-24	5.2966e-23	CD70	CD70 molecule
2214	1.5561	9.7231e-25	4.2529e-23	FCGR3A	Fc fragment of IgG receptor IIIa
3428	1.2842	8.464e-25	3.7137e-23	IFI16	interferon gamma inducible protein 16
926	2.268	7.0482e-25	3.1021e-23	CD8B	CD8b molecule
944	1.5445	6.487e-25	2.864e-23	TNFSF8	TNF superfamily member 8
2212	1.3006	5.5651e-25	2.4647e-23	FCGR2A	Fc fragment of IgG receptor IIa
1396	1.5009	5.3278e-25	2.367e-23	CRIP1	cysteine rich protein 1
64919	1.8001	4.814e-25	2.1455e-23	BCL11B	BAF chromatin remodeling complex subunit BCL11B
5031	1.7764	3.9235e-25	1.7542e-23	P2RY6	pyrimidinergic receptor P2Y6
5008	1.8028	3.4989e-25	1.5693e-23	OSM	oncostatin M
51816	1.3365	3.0208e-25	1.3592e-23	ADA2	adenosine deaminase 2
3004	1.6046	2.7963e-25	1.2622e-23	GZMM	granzyme M
197358	1.085	2.4672e-25	1.1172e-23	NLRC3	NLR family CARD domain containing 3
92241	1.1604	2.0617e-25	9.3659e-24	RCSD1	RCSD domain containing 1
6367	2.0805	1.7748e-25	8.0884e-24	CCL22	C-C motif chemokine ligand 22
11262	1.7409	1.6358e-25	7.479e-24	SP140	SP140 nuclear body protein
126014	1.3754	1.1596e-25	5.319e-24	OSCAR	osteoclast associated Ig-like receptor
27334	2.2055	7.6532e-26	3.522e-24	P2RY10	P2Y receptor family member 10
9214	1.4775	7.4629e-26	3.4456e-24	FCMR	Fc fragment of IgM receptor
9332	1.5516	7.2115e-26	3.3404e-24	CD163	CD163 molecule
9363	1.4604	6.5945e-26	3.0647e-24	RAB33A	"RAB33A, member RAS oncogene family"
151888	2.0799	5.9327e-26	2.7662e-24	BTLA	B and T lymphocyte associated
25816	1.2411	4.6084e-26	2.1559e-24	TNFAIP8	TNF alpha induced protein 8
1089	1.5373	3.7008e-26	1.7371e-24	CEACAM4	CEA cell adhesion molecule 4
9770	1.1977	3.5898e-26	1.6905e-24	RASSF2	Ras association domain family member 2
100506736	1.8249	2.3834e-26	1.1262e-24	SLFN12L	schlafen family member 12 like
2350	1.6176	2.1847e-26	1.0357e-24	FOLR2	folate receptor beta
3101	1.6088	1.7783e-26	8.4593e-25	HK3	hexokinase 3
5732	1.7155	1.6671e-26	7.9572e-25	PTGER2	prostaglandin E receptor 2
84106	1.3683	1.5023e-26	7.1949e-25	PRAM1	PML-RARA regulated adaptor molecule 1
4050	2.082	1.3856e-26	6.6584e-25	LTB	lymphotoxin beta
55303	1.0538	1.3611e-26	6.5631e-25	GIMAP4	"GTPase, IMAP family member 4"
29909	2.0833	1.1031e-26	5.337e-25	GPR171	G protein-coupled receptor 171
8111	1.6066	1.0407e-26	5.0525e-25	GPR68	G protein-coupled receptor 68
89857	1.4447	9.3535e-27	4.5568e-25	KLHL6	kelch like family member 6
79930	1.1042	8.8409e-27	4.322e-25	DOK3	docking protein 3
3127	1.9853	6.7559e-27	3.3142e-25	HLA-DRB5	"major histocompatibility complex, class II, DR beta 5"
8320	1.8698	6.5678e-27	3.2331e-25	EOMES	eomesodermin
4481	1.3783	5.9243e-27	2.9265e-25	MSR1	macrophage scavenger receptor 1
79931	2.1345	5.866e-27	2.9079e-25	TNIP3	TNFAIP3 interacting protein 3
255231	2.1767	5.459e-27	2.7156e-25	MCOLN2	mucolipin 2
340061	1.1605	3.8456e-27	1.9198e-25	STING1	stimulator of interferon response cGAMP interactor 1
146206	1.6965	3.6598e-27	1.8335e-25	CARMIL2	capping protein regulator and myosin 1 linker 2
2014	1.344	3.0349e-27	1.5259e-25	EMP3	epithelial membrane protein 3
9047	1.8083	3.028e-27	1.5259e-25	SH2D2A	SH2 domain containing 2A
80380	1.6644	2.5941e-27	1.3136e-25	PDCD1LG2	programmed cell death 1 ligand 2
2210	1.8478	2.1929e-27	1.1144e-25	FCGR1B	Fc fragment of IgG receptor Ib
5788	1.7273	2.1307e-27	1.0867e-25	PTPRC	protein tyrosine phosphatase receptor type C
145864	1.8754	1.8395e-27	9.416e-26	HAPLN3	hyaluronan and proteoglycan link protein 3
115207	1.3428	1.1583e-27	5.9505e-26	KCTD12	potassium channel tetramerization domain containing 12
56253	1.939	1.1281e-27	5.8168e-26	CRTAM	cytotoxic and regulatory T cell molecule
5996	2.3037	9.9026e-28	5.1247e-26	RGS1	regulator of G protein signaling 1
971	1.5802	7.8417e-28	4.0731e-26	CD72	CD72 molecule
399	1.8066	7.0114e-28	3.6552e-26	RHOH	ras homolog family member H
27036	1.4843	6.1247e-28	3.2048e-26	SIGLEC7	sialic acid binding Ig like lectin 7
50619	1.3713	4.8668e-28	2.5561e-26	DEF6	DEF6 guanine nucleotide exchange factor
939	2.0837	4.5504e-28	2.3988e-26	CD27	CD27 molecule
57413	1.5601	4.4354e-28	2.3469e-26	TMIGD3	transmembrane and immunoglobulin domain containing 3
3783	1.8468	4.2216e-28	2.2422e-26	KCNN4	potassium calcium-activated channel subfamily N member 4
969	1.8882	4.0286e-28	2.1478e-26	CD69	CD69 molecule
154075	1.6194	3.9386e-28	2.1077e-26	SAMD3	sterile alpha motif domain containing 3
7535	1.6086	3.1375e-28	1.6854e-26	ZAP70	zeta chain of T cell receptor associated protein kinase 70
51311	2.0423	2.9898e-28	1.6122e-26	TLR8	toll like receptor 8
7852	1.4518	2.9464e-28	1.5949e-26	CXCR4	C-X-C motif chemokine receptor 4
920	1.3744	2.7059e-28	1.4703e-26	CD4	CD4 molecule
7903	1.262	2.6719e-28	1.4575e-26	ST8SIA4	"ST8 alpha-N-acetyl-neuraminide alpha-2,8-sialyltransferase 4"
558	1.2868	2.1105e-28	1.1557e-26	AXL	AXL receptor tyrosine kinase
10068	1.1484	1.9697e-28	1.0828e-26	IL18BP	interleukin 18 binding protein
10863	2.1259	1.8075e-28	9.975e-27	ADAM28	ADAM metallopeptidase domain 28
387357	1.9541	1.4915e-28	8.2635e-27	THEMIS	thymocyte selection associated
283234	1.3753	1.1771e-28	6.5473e-27	CCDC88B	coiled-coil domain containing 88B
6351	1.6677	1.0951e-28	6.1151e-27	CCL4	C-C motif chemokine ligand 4
128611	2.0599	1.0029e-28	5.6228e-27	ZNF831	zinc finger protein 831
55911	1.0694	8.8271e-29	4.9685e-27	APOBR	apolipoprotein B receptor
11027	1.4529	8.7748e-29	4.9588e-27	LILRA2	leukocyte immunoglobulin like receptor A2
3108	1.6616	8.6105e-29	4.8855e-27	HLA-DMA	"major histocompatibility complex, class II, DM alpha"
1230	1.4799	7.1141e-29	4.0528e-27	CCR1	C-C motif chemokine receptor 1
639	1.2737	6.3407e-29	3.6268e-27	PRDM1	PR/SET domain 1
131450	1.4572	6.1233e-29	3.5167e-27	CD200R1	CD200 receptor 1
1493	2.5064	5.7976e-29	3.3432e-27	CTLA4	cytotoxic T-lymphocyte associated protein 4
729230	1.9967	5.6324e-29	3.2613e-27	CCR2	C-C motif chemokine receptor 2
2357	2.0747	5.2387e-29	3.0458e-27	FPR1	formyl peptide receptor 1
915	2.0806	5.1245e-29	2.9917e-27	CD3D	CD3d molecule
51177	1.2556	4.9647e-29	2.9104e-27	PLEKHO1	pleckstrin homology domain containing O1
8807	1.5558	2.7694e-29	1.6302e-27	IL18RAP	interleukin 18 receptor accessory protein
2268	1.2598	2.7275e-29	1.6123e-27	FGR	"FGR proto-oncogene, Src family tyrosine kinase"
84433	1.7216	2.389e-29	1.4182e-27	CARD11	caspase recruitment domain family member 11
925	2.2065	2.2225e-29	1.3249e-27	CD8A	CD8a molecule
3965	1.3987	2.1295e-29	1.2748e-27	LGALS9	galectin 9
2833	1.8977	1.9158e-29	1.1517e-27	CXCR3	C-X-C motif chemokine receptor 3
80342	1.4703	1.6321e-29	9.854e-28	TRAF3IP3	TRAF3 interacting protein 3
3560	1.6359	1.6193e-29	9.8189e-28	IL2RB	interleukin 2 receptor subunit beta
60489	1.4981	1.5427e-29	9.3943e-28	APOBEC3G	apolipoprotein B mRNA editing enzyme catalytic subunit 3G
7456	1.2528	1.4913e-29	9.1209e-28	WIPF1	WAS/WASL interacting protein family member 1
50615	2.1935	7.0818e-30	4.35e-28	IL21R	interleukin 21 receptor
23136	1.5668	6.0396e-30	3.7261e-28	EPB41L3	erythrocyte membrane protein band 4.1 like 3
9424	1.2974	6.0143e-30	3.7261e-28	KCNK6	potassium two pore domain channel subfamily K member 6
164668	1.696	5.805e-30	3.6129e-28	APOBEC3H	apolipoprotein B mRNA editing enzyme catalytic subunit 3H
57121	1.5805	5.4241e-30	3.3908e-28	LPAR5	lysophosphatidic acid receptor 5
3603	1.1962	4.8035e-30	3.0161e-28	IL16	interleukin 16
115362	2.1635	4.7761e-30	3.0124e-28	GBP5	guanylate binding protein 5
3559	2.1559	4.6929e-30	2.9732e-28	IL2RA	interleukin 2 receptor subunit alpha
50852	2.2448	4.5568e-30	2.8999e-28	TRAT1	T cell receptor associated transmembrane adaptor 1
7351	1.4054	3.2827e-30	2.0986e-28	UCP2	uncoupling protein 2
115727	1.1703	2.4631e-30	1.5818e-28	RASGRP4	RAS guanyl releasing protein 4
26191	1.6954	2.123e-30	1.3696e-28	PTPN22	protein tyrosine phosphatase non-receptor type 22
2207	1.4695	1.7388e-30	1.1269e-28	FCER1G	Fc fragment of IgE receptor Ig
3003	2.2817	1.1539e-30	7.5124e-29	GZMK	granzyme K
9938	1.0756	1.019e-30	6.6648e-29	ARHGAP25	Rho GTPase activating protein 25
23166	1.1596	7.1304e-31	4.6855e-29	STAB1	stabilin 1
57823	2.0957	7.0157e-31	4.6317e-29	SLAMF7	SLAM family member 7
285195	1.3585	6.8699e-31	4.5567e-29	SLC9A9	solute carrier family 9 member A9
26034	1.5976	6.4932e-31	4.3272e-29	IPCEF1	interaction protein for cytohesin exchange factors 1
149628	1.867	5.8987e-31	3.9496e-29	PYHIN1	pyrin and HIN domain family member 1
152007	1.3781	4.9673e-31	3.3418e-29	GLIPR2	GLI pathogenesis related 2
10871	1.6781	3.646e-31	2.4646e-29	CD300C	CD300c molecule
1520	1.4504	3.2482e-31	2.2063e-29	CTSS	cathepsin S
1439	1.5364	3.2328e-31	2.2063e-29	CSF2RB	colony stimulating factor 2 receptor subunit beta
9744	1.4055	2.6341e-31	1.8066e-29	ACAP1	"ArfGAP with coiled-coil, ankyrin repeat and PH domains 1"
4261	1.4443	2.2889e-31	1.5775e-29	CIITA	class II major histocompatibility complex transactivator
29851	2.4392	1.9968e-31	1.3829e-29	ICOS	inducible T cell costimulator
943	1.7413	1.934e-31	1.346e-29	TNFRSF8	TNF receptor superfamily member 8
4046	1.5418	1.567e-31	1.0959e-29	LSP1	lymphocyte specific protein 1
29992	1.2073	1.2751e-31	8.9624e-30	PILRA	paired immunoglobin like type 2 receptor alpha
5588	1.8555	1.2704e-31	8.9624e-30	PRKCQ	protein kinase C theta
53829	1.674	1.2602e-31	8.9464e-30	P2RY13	purinergic receptor P2Y13
115761	1.4135	1.1867e-31	8.4674e-30	ARL11	ADP ribosylation factor like GTPase 11
4332	1.69	1.035e-31	7.4228e-30	MNDA	myeloid cell nuclear differentiation antigen
2359	1.5448	9.089e-32	6.5515e-30	FPR3	formyl peptide receptor 3
89790	1.7769	8.3693e-32	6.0637e-30	SIGLEC10	sialic acid binding Ig like lectin 10
55803	1.1326	8.0789e-32	5.8834e-30	ADAP2	ArfGAP with dual PH domains 2
3687	1.3807	7.3444e-32	5.3762e-30	ITGAX	integrin subunit alpha X
51225	1.1335	6.5523e-32	4.8214e-30	ABI3	ABI family member 3
3575	2.5345	5.5344e-32	4.0937e-30	IL7R	interleukin 7 receptor
917	2.0367	5.1866e-32	3.8566e-30	CD3G	CD3g molecule
2209	2.0876	4.7667e-32	3.5632e-30	FCGR1A	Fc fragment of IgG receptor Ia
375298	1.3667	4.4744e-32	3.3625e-30	CERKL	ceramide kinase like
160364	1.843	4.2645e-32	3.2219e-30	CLEC12A	C-type lectin domain family 12 member A
54331	1.1284	3.515e-32	2.6699e-30	GNG2	G protein subunit gamma 2
221472	1.3988	3.0221e-32	2.3079e-30	FGD2	"FYVE, RhoGEF and PH domain containing 2"
11184	1.4495	2.7196e-32	2.0882e-30	MAP4K1	mitogen-activated protein kinase kinase kinase kinase 1
201633	2.2951	2.5344e-32	1.9566e-30	TIGIT	T cell immunoreceptor with Ig and ITIM domains
51296	1.2766	2.5077e-32	1.9467e-30	SLC15A3	solute carrier family 15 member 3
146722	1.5749	2.2962e-32	1.7923e-30	CD300LF	CD300 molecule like family member f
55423	2.3729	1.5803e-32	1.2404e-30	SIRPG	signal regulatory protein gamma
80301	1.0246	1.5155e-32	1.1962e-30	PLEKHO2	pleckstrin homology domain containing O2
11326	1.9227	1.4092e-32	1.1185e-30	VSIG4	V-set and immunoglobulin domain containing 4
9535	1.2285	1.308e-32	1.0441e-30	GMFG	glia maturation factor gamma
10125	1.8375	1.139e-32	9.143e-31	RASGRP1	RAS guanyl releasing protein 1
26253	2.2388	9.462e-33	7.6388e-31	CLEC4E	C-type lectin domain family 4 member E
22806	1.9236	9.1617e-33	7.4389e-31	IKZF3	IKAROS family zinc finger 3
4068	2.1391	7.622e-33	6.2245e-31	SH2D1A	SH2 domain containing 1A
10673	1.5432	7.5176e-33	6.1749e-31	TNFSF13B	TNF superfamily member 13b
160365	2.0115	6.1786e-33	5.1048e-31	CLECL1	C-type lectin like 1
259197	1.8692	5.8025e-33	4.8222e-31	NCR3	natural cytotoxicity triggering receptor 3
3702	2.0117	5.6591e-33	4.7309e-31	ITK	IL2 inducible T cell kinase
959	2.0587	5.4244e-33	4.5617e-31	CD40LG	CD40 ligand
10875	1.5392	5.2586e-33	4.4487e-31	FGL2	fibrinogen like 2
8530	1.8242	3.8814e-33	3.3034e-31	CST7	cystatin F
137835	1.3083	2.6886e-33	2.3021e-31	TMEM71	transmembrane protein 71
3936	1.5451	2.5956e-33	2.236e-31	LCP1	lymphocyte cytosolic protein 1
5452	1.5455	2.3074e-33	1.9999e-31	POU2F2	POU class 2 homeobox 2
27350	1.6293	2.2584e-33	1.9695e-31	APOBEC3C	apolipoprotein B mRNA editing enzyme catalytic subunit 3C
3606	1.874	2.013e-33	1.7664e-31	IL18	interleukin 18
57705	1.7951	1.1551e-33	1.02e-31	WDFY4	WDFY family member 4
81030	2.1742	1.1071e-33	9.8371e-32	ZBP1	Z-DNA binding protein 1
11006	1.7577	9.2453e-34	8.2669e-32	LILRB4	leukocyte immunoglobulin like receptor B4
5341	1.7683	6.7634e-34	6.0862e-32	PLEK	pleckstrin
22797	1.7393	4.2771e-34	3.8735e-32	TFEC	transcription factor EC
1880	1.9596	4.2758e-34	3.8735e-32	GPR183	G protein-coupled receptor 183
27071	1.8404	4.0895e-34	3.7517e-32	DAPP1	dual adaptor of phosphotyrosine and 3-phosphoinositides 1
51284	1.9575	2.7324e-34	2.5231e-32	TLR7	toll like receptor 7
8698	1.7447	2.4842e-34	2.309e-32	S1PR4	sphingosine-1-phosphate receptor 4
1240	1.4819	1.5262e-34	1.428e-32	CMKLR1	chemerin chemokine-like receptor 1
3718	1.8498	7.2596e-35	6.8376e-33	JAK3	Janus kinase 3
3903	1.6141	5.5076e-35	5.2222e-33	LAIR1	leukocyte associated immunoglobulin like receptor 1
114769	1.4175	4.9396e-35	4.7153e-33	CARD16	caspase recruitment domain family member 16
388325	1.5645	4.8595e-35	4.6704e-33	SCIMP	SLP adaptor and CSK interacting membrane protein
286336	1.2008	2.9113e-35	2.8172e-33	FAM78A	family with sequence similarity 78 member A
7454	1.1984	2.7132e-35	2.6436e-33	WAS	WASP actin nucleation promoting factor
58475	1.5476	2.3692e-35	2.3244e-33	MS4A7	membrane spanning 4-domains A7
5579	1.848	1.7605e-35	1.7394e-33	PRKCB	protein kinase C beta
401494	1.3776	1.2559e-35	1.2496e-33	HACD4	3-hydroxyacyl-CoA dehydratase 4
84174	1.6986	9.7036e-36	9.7229e-34	SLA2	Src like adaptor 2
10870	1.6938	9.0141e-36	9.0965e-34	HCST	hematopoietic cell signal transducer
919	1.5656	6.9891e-36	7.1037e-34	CD247	CD247 molecule
117289	1.865	6.664e-36	6.8224e-34	TAGAP	T cell activation RhoGTPase activating protein
2793	1.3868	4.8255e-36	4.9762e-34	GNGT2	G protein subunit gamma transducin 2
9840	2.007	4.415e-36	4.5864e-34	TESPA1	"thymocyte expressed, positive selection associated 1"
3119	2.0818	3.9004e-36	4.0818e-34	HLA-DQB1	"major histocompatibility complex, class II, DQ beta 1"
3561	2.1223	3.3093e-36	3.4891e-34	IL2RG	interleukin 2 receptor subunit gamma
3587	1.5163	3.2884e-36	3.4891e-34	IL10RA	interleukin 10 receptor subunit alpha
10659	1.5972	3.1722e-36	3.3952e-34	CELF2	CUGBP Elav-like family member 2
27240	2.1841	3.1689e-36	3.3952e-34	SIT1	signaling threshold regulating transmembrane adaptor 1
51338	1.6097	3.0431e-36	3.3072e-34	MS4A4A	membrane spanning 4-domains A4A
50856	1.2027	2.2072e-36	2.4173e-34	CLEC4A	C-type lectin domain family 4 member A
3635	1.2903	1.4767e-36	1.6299e-34	INPP5D	inositol polyphosphate-5-phosphatase D
4049	2.067	1.2801e-36	1.424e-34	LTA	lymphotoxin alpha
10288	1.4604	1.2325e-36	1.382e-34	LILRB2	leukocyte immunoglobulin like receptor B2
5724	1.7158	1.1926e-36	1.3479e-34	PTAFR	platelet activating factor receptor
6614	1.64	1.0689e-36	1.2178e-34	SIGLEC1	sialic acid binding Ig like lectin 1
3001	1.9721	9.4704e-37	1.0878e-34	GZMA	granzyme A
834	1.3926	9.4116e-37	1.0878e-34	CASP1	caspase 1
441168	2.1002	9.377e-37	1.0878e-34	CALHM6	calcium homeostasis modulator family member 6
283897	1.8325	9.1681e-37	1.0794e-34	C16orf54	chromosome 16 open reading frame 54
6850	1.6721	8.6772e-37	1.0302e-34	SYK	spleen associated tyrosine kinase
6352	2.0993	8.2813e-37	9.9151e-35	CCL5	C-C motif chemokine ligand 5
64581	1.8397	7.5883e-37	9.163e-35	CLEC7A	C-type lectin domain containing 7A
114836	2.0663	5.8694e-37	7.1485e-35	SLAMF6	SLAM family member 6
6693	1.6962	5.5578e-37	6.8279e-35	SPN	sialophorin
8832	1.7073	4.97e-37	6.1594e-35	CD84	CD84 molecule
55843	1.4375	4.4753e-37	5.5953e-35	ARHGAP15	Rho GTPase activating protein 15
3113	1.9875	4.1173e-37	5.1936e-35	HLA-DPA1	"major histocompatibility complex, class II, DP alpha 1"
10859	1.6978	3.9222e-37	4.9922e-35	LILRB1	leukocyte immunoglobulin like receptor B1
4064	1.7204	3.4225e-37	4.3957e-35	CD180	CD180 molecule
5552	1.494	2.7119e-37	3.515e-35	SRGN	serglycin
257106	1.4036	2.286e-37	2.9904e-35	ARHGAP30	Rho GTPase activating protein 30
219972	1.4908	1.7217e-37	2.2734e-35	MPEG1	macrophage expressed 1
133418	1.9867	1.6569e-37	2.2084e-35	EMB	embigin
64092	1.7754	1.2926e-37	1.7392e-35	SAMSN1	"SAM domain, SH3 domain and nuclear localization signals 1"
64005	1.6948	1.1858e-37	1.6109e-35	MYO1G	myosin IG
3820	1.9514	1.0842e-37	1.4871e-35	KLRB1	killer cell lectin like receptor B1
653361	1.874	1.0286e-37	1.4247e-35	NCF1	neutrophil cytosolic factor 1
114548	1.686	9.8678e-38	1.3803e-35	NLRP3	NLR family pyrin domain containing 3
714	1.7429	5.7681e-38	8.1492e-36	C1QC	complement C1q C chain
27180	1.5792	2.582e-38	3.6847e-36	SIGLEC9	sialic acid binding Ig like lectin 9
10663	2.2875	1.9558e-38	2.8195e-36	CXCR6	C-X-C motif chemokine receptor 6
6275	1.9511	6.9941e-39	1.0187e-36	S100A4	S100 calcium binding protein A4
151056	1.4389	6.4972e-39	9.5618e-37	PLB1	phospholipase B1
10261	1.5479	6.0655e-39	9.0204e-37	IGSF6	immunoglobulin superfamily member 6
921	2.1648	4.6356e-39	6.9672e-37	CD5	CD5 molecule
53347	2.2333	3.6619e-39	5.5629e-37	UBASH3A	ubiquitin associated and SH3 domain containing A
3111	2.0181	2.8952e-39	4.4461e-37	HLA-DOA	"major histocompatibility complex, class II, DO alpha"
3117	2.0617	2.0651e-39	3.2062e-37	HLA-DQA1	"major histocompatibility complex, class II, DQ alpha 1"
1794	1.786	1.8416e-39	2.8909e-37	DOCK2	dedicator of cytokinesis 2
6001	1.6543	1.8066e-39	2.8678e-37	RGS10	regulator of G protein signaling 10
9976	1.4944	1.416e-39	2.2733e-37	CLEC2B	C-type lectin domain family 2 member B
713	1.9233	9.6685e-40	1.5701e-37	C1QB	complement C1q B chain
1043	2.0013	9.2627e-40	1.5217e-37	CD52	CD52 molecule
5293	1.5983	8.5227e-40	1.4166e-37	PIK3CD	"phosphatidylinositol-4,5-bisphosphate 3-kinase catalytic subunit delta"
313	1.7691	5.8444e-40	9.8298e-38	AOAH	acyloxyacyl hydrolase
3689	1.6541	5.5211e-40	9.3978e-38	ITGB2	integrin subunit beta 2
945	1.5534	5.5198e-40	9.3978e-38	CD33	CD33 molecule
712	1.8904	4.9804e-40	8.6867e-38	C1QA	complement C1q A chain
10148	1.8033	3.1674e-40	5.5937e-38	EBI3	Epstein-Barr virus induced 3
11314	1.5868	2.8334e-40	5.0672e-38	CD300A	CD300a molecule
719	1.6408	2.6242e-40	4.7531e-38	C3AR1	complement C3a receptor 1
139716	1.312	2.3482e-40	4.3084e-38	GAB3	GRB2 associated binding protein 3
914	2.2402	2.1218e-40	3.9444e-38	CD2	CD2 molecule
972	1.8496	1.0751e-40	2.0252e-38	CD74	CD74 molecule
64926	1.4348	7.62e-41	1.4548e-38	RASAL3	RAS protein activator like 3
951	1.599	6.911e-41	1.3375e-38	CD37	CD37 molecule
284021	1.5142	6.2303e-41	1.2225e-38	MILR1	mast cell immunoglobulin like receptor 1
9051	1.9913	5.1413e-41	1.023e-38	PSTPIP1	proline-serine-threonine phosphatase interacting protein 1
79626	1.6137	3.5584e-41	7.1819e-39	TNFAIP8L2	TNF alpha induced protein 8 like 2
397	1.1656	2.8833e-41	5.9038e-39	ARHGDIB	Rho GDP dissociation inhibitor beta
9595	2.0595	2.4059e-41	4.9987e-39	CYTIP	cytohesin 1 interacting protein
84868	1.7284	2.1735e-41	4.5831e-39	HAVCR2	hepatitis A virus cellular receptor 2
23533	1.5029	1.0574e-41	2.2634e-39	PIK3R5	phosphoinositide-3-kinase regulatory subunit 5
3932	2.0295	9.7873e-42	2.1273e-39	LCK	"LCK proto-oncogene, Src family tyrosine kinase"
3055	1.6706	3.7263e-42	8.2257e-40	HCK	"HCK proto-oncogene, Src family tyrosine kinase"
3123	2.0489	2.7526e-42	6.1728e-40	HLA-DRB1	"major histocompatibility complex, class II, DR beta 1"
916	2.254	1.9432e-42	4.428e-40	CD3E	CD3e molecule
128346	1.5379	1.1109e-42	2.573e-40	C1orf162	chromosome 1 open reading frame 162
1234	2.1125	1.0914e-42	2.5699e-40	CCR5	C-C motif chemokine receptor 5 (gene/pseudogene)
27128	1.49	1.0169e-42	2.4349e-40	CYTH4	cytohesin 4
64174	1.4229	7.4857e-43	1.8234e-40	DPEP2	dipeptidase 2
3594	1.7819	3.7288e-43	9.2421e-41	IL12RB1	interleukin 12 receptor subunit beta 1
1536	2.0637	3.1948e-43	8.0601e-41	CYBB	cytochrome b-245 beta chain
864	1.8148	3.0528e-43	7.8419e-41	RUNX3	RUNX family transcription factor 3
56833	2.022	2.5533e-43	6.6803e-41	SLAMF8	SLAM family member 8
150372	1.7184	2.2894e-43	6.1027e-41	NFAM1	NFAT activating protein with ITAM motif 1
2533	1.9467	2.0656e-43	5.6121e-41	FYB1	FYN binding protein 1
29933	2.01	1.9606e-43	5.4314e-41	GPR132	G protein-coupled receptor 132
3122	1.9932	1.4215e-43	4.0166e-41	HLA-DRA	"major histocompatibility complex, class II, DR alpha"
923	2.234	1.358e-43	3.9154e-41	CD6	CD6 molecule
9046	1.6873	1.0723e-43	3.156e-41	DOK2	docking protein 2
695	1.6095	6.4332e-44	1.9338e-41	BTK	Bruton tyrosine kinase
23406	1.7093	5.1834e-44	1.592e-41	COTL1	coactosin like F-actin binding protein 1
6916	1.4587	4.9671e-44	1.5595e-41	TBXAS1	thromboxane A synthase 1
10225	2.0858	4.3738e-44	1.4044e-41	CD96	CD96 molecule
5778	2.0108	4.0183e-44	1.3202e-41	PTPN7	protein tyrosine phosphatase non-receptor type 7
6504	2.1788	3.9134e-44	1.3164e-41	SLAMF1	signaling lymphocytic activation molecule family member 1
4063	2.0866	3.1765e-44	1.0946e-41	LY9	lymphocyte antigen 9
199	1.7096	9.3834e-45	3.3142e-42	AIF1	allograft inflammatory factor 1
10320	1.8332	8.5386e-45	3.0932e-42	IKZF1	IKAROS family zinc finger 1
7305	1.6473	4.5752e-45	1.701e-42	TYROBP	transmembrane immune signaling adaptor TYROBP
3937	1.5242	2.2125e-45	8.4482e-43	LCP2	lymphocyte cytosolic protein 2
7940	1.7582	1.7301e-45	6.7898e-43	LST1	leukocyte specific transcript 1
5330	1.5209	9.9255e-46	4.0065e-43	PLCB2	phospholipase C beta 2
241	2.3047	8.1153e-46	3.3722e-43	ALOX5AP	arachidonate 5-lipoxygenase activating protein
6688	1.5933	6.5147e-46	2.7891e-43	SPI1	Spi-1 proto-oncogene
9473	1.6801	4.8866e-46	2.1574e-43	THEMIS2	thymocyte selection associated family member 2
3109	1.897	3.634e-46	1.6562e-43	HLA-DMB	"major histocompatibility complex, class II, DM beta"
6503	1.8632	3.0917e-46	1.456e-43	SLA	Src like adaptor
83706	1.5361	3.0384e-46	1.456e-43	FERMT3	fermitin family member 3
1436	1.7386	2.0747e-46	1.0468e-43	CSF1R	colony stimulating factor 1 receptor
147138	1.7699	1.985e-46	1.0387e-43	TMC8	transmembrane channel like 8
5880	1.9573	1.3063e-46	7.0983e-44	RAC2	Rac family small GTPase 2
11151	1.8901	1.0725e-46	6.0608e-44	CORO1A	coronin 1A
942	1.7633	9.7603e-47	5.7456e-44	CD86	CD86 molecule
3115	1.9077	7.3325e-47	4.5041e-44	HLA-DPB1	"major histocompatibility complex, class II, DP beta 1"
4542	1.3847	4.4346e-47	2.8478e-44	MYO1F	myosin IF
2769	1.6966	1.9651e-47	1.322e-44	GNA15	G protein subunit alpha 15
962	2.0457	1.6798e-47	1.1866e-44	CD48	CD48 molecule
963	1.8234	6.8987e-48	5.1297e-45	CD53	CD53 molecule
9450	1.7926	5.4252e-48	4.2581e-45	LY86	lymphocyte antigen 86
64333	1.8487	1.3528e-48	1.1243e-45	ARHGAP9	Rho GTPase activating protein 9
8477	1.7802	6.3352e-49	5.594e-46	GPR65	G protein-coupled receptor 65
7805	1.6484	4.5675e-49	4.302e-46	LAPTM5	lysosomal protein transmembrane 5
3071	1.7981	4.5105e-49	4.302e-46	NCKAP1L	NCK associated protein 1 like
64231	1.8156	2.4962e-49	2.7128e-46	MS4A6A	membrane spanning 4-domains A6A
54440	1.8386	1.7262e-49	2.0323e-46	SASH3	SAM and SH3 domain containing 3
7409	1.8312	1.3404e-49	1.7216e-46	VAV1	vav guanine nucleotide exchange factor 1
124460	2.0344	1.1944e-49	1.6875e-46	SNX20	sorting nexin 20
4689	1.7217	1.8805e-50	2.952e-47	NCF4	neutrophil cytosolic factor 4
63940	1.5343	4.1444e-51	7.3191e-48	GPSM3	G protein signaling modulator 3
6039	1.8627	2.7152e-51	5.48e-48	RNASE6	ribonuclease A family member k6
51411	1.6886	1.4358e-51	3.3809e-48	BIN2	bridging integrator 2
2124	1.8791	6.0878e-52	1.7202e-48	EVI2B	ecotropic viral integration site 2B
6404	1.8135	5.4936e-52	1.7202e-48	SELPLG	selectin P ligand
64098	1.7433	2.7956e-52	1.3165e-48	PARVG	parvin gamma
2123	1.8356	1.5681e-52	1.1077e-48	EVI2A	ecotropic viral integration site 2A
3059	1.5604	7.7534e-53	1.0954e-48	HCLS1	hematopoietic cell-specific Lyn substrate 1

## Sheet: stromal DEGs
Supplementary Table 3. Differentially expressed genes selected based on stromal scores.
EntrezID	logFC	P.Value	adj.P.Val	Symbols	Name
138009	-1.0815	0.045466	0.080679	DCAF4L2	DDB1 and CUL4 associated factor 4 like 2
6530	-1.0056	0.030844	0.057574	SLC6A2	solute carrier family 6 member 2
1280	-1.0155	0.026509	0.050537	COL2A1	collagen type II alpha 1 chain
25984	1.0525	0.023164	0.044992	KRT23	keratin 23
218	-1.0938	0.021218	0.041693	ALDH3A1	aldehyde dehydrogenase 3 family member A1
3651	1.025	0.020407	0.040363	PDX1	pancreatic and duodenal homeobox 1
1501	1.0893	0.018541	0.03717	CTNND2	catenin delta 2
5646	1.0316	0.018298	0.036763	PRSS3	serine protease 3
64478	-1.0114	0.015998	0.032793	CSMD1	CUB and Sushi multiple domains 1
3083	1.0323	0.015462	0.031825	HGFAC	HGF activator
3481	1.1085	0.013621	0.02851	IGF2	insulin like growth factor 2
55867	-1.0588	0.013416	0.028119	SLC22A11	solute carrier family 22 member 11
4102	-1.2849	0.013231	0.027792	MAGEA3	MAGE family member A3
4100	-1.2517	0.012162	0.025806	MAGEA1	MAGE family member A1
4622	1.4916	0.011227	0.02405	MYH4	myosin heavy chain 4
4111	-1.1617	0.011219	0.024043	MAGEA12	MAGE family member A12
10814	-1.4325	0.0088278	0.019478	CPLX2	complexin 2
353299	-1.0223	0.0058088	0.013488	RGSL1	regulator of G protein signaling like 1
6580	1.0349	0.0055942	0.013037	SLC22A1	solute carrier family 22 member 1
56667	1.151	0.0055506	0.012955	MUC13	"mucin 13, cell surface associated"
64388	-1.1145	0.0053727	0.012585	GREM2	"gremlin 2, DAN family BMP antagonist"
54097	-1.1497	0.0053373	0.012513	FAM3B	FAM3 metabolism regulating signaling molecule B
486	1.1859	0.0046475	0.011079	FXYD2	FXYD domain containing ion transport regulator 2
147111	-1.1323	0.0044315	0.010623	NOTUM	"notum, palmitoleoyl-protein carboxylesterase"
27092	-1.0672	0.0043992	0.010566	CACNG4	calcium voltage-gated channel auxiliary subunit gamma 4
429	-1.0629	0.0039229	0.0095535	ASCL1	achaete-scute family bHLH transcription factor 1
442247	-1.0843	0.0038793	0.0094653	RFPL4B	ret finger protein like 4B
4105	-1.4881	0.0035789	0.0088008	MAGEA6	MAGE family member A6
85445	-1.1805	0.0034617	0.0085495	CNTNAP4	contactin associated protein family member 4
2692	1.0123	0.0034314	0.0084852	GHRHR	growth hormone releasing hormone receptor
2056	-1.0724	0.002905	0.00731	EPO	erythropoietin
169044	1.0633	0.0026534	0.006749	COL22A1	collagen type XXII alpha 1 chain
10563	1.1112	0.0025259	0.006475	CXCL13	C-X-C motif chemokine ligand 13
827	1.1037	0.0024554	0.0063136	CAPN6	calpain 6
3248	1.1896	0.0023577	0.006098	HPGD	15-hydroxyprostaglandin dehydrogenase
157855	-1.3369	0.0020373	0.0053525	KCNU1	potassium calcium-activated channel subfamily U member 1
143425	1.1182	0.0020296	0.0053332	SYT9	synaptotagmin 9
203111	1.0989	0.001974	0.0052035	ERICH5	glutamate rich 5
286499	-1.3247	0.0019146	0.005064	FAM133A	family with sequence similarity 133 member A
84735	1.1561	0.0017998	0.004791	CNDP1	carnosine dipeptidase 1
5067	1.1899	0.0017995	0.004791	CNTN3	contactin 3
2892	1.0404	0.001788	0.0047658	GRIA3	glutamate ionotropic receptor AMPA type subunit 3
389421	-1.3215	0.0017547	0.0046876	LIN28B	lin-28 homolog B
23676	-1.0248	0.0017332	0.0046344	SMPX	small muscle protein X-linked
1496	-1.4185	0.0015565	0.0041993	CTNNA2	catenin alpha 2
126	1.123	0.0014671	0.0039801	ADH1C	"alcohol dehydrogenase 1C (class I), gamma polypeptide"
51438	-1.5743	0.0014583	0.0039594	MAGEC2	MAGE family member C2
4321	1.0451	0.0014295	0.0038872	MMP12	matrix metallopeptidase 12
57586	1.2818	0.0013999	0.0038171	SYT13	synaptotagmin 13
3852	1.0896	0.0013599	0.0037215	KRT5	keratin 5
4113	-1.3596	0.0013037	0.0035819	MAGEB2	MAGE family member B2
79152	1.0026	0.0012645	0.0034889	FA2H	fatty acid 2-hydroxylase
54845	1.33	0.0012561	0.0034672	ESRP1	epithelial splicing regulatory protein 1
79838	1.1271	0.0012529	0.0034603	TMC5	transmembrane channel like 5
4588	1.2089	0.001214	0.0033656	MUC6	"mucin 6, oligomeric mucus/gel-forming"
2662	1.0366	0.0011815	0.00329	GDF10	growth differentiation factor 10
57549	1.0082	0.001112	0.0031228	IGSF9	immunoglobulin superfamily member 9
56884	-1.2617	0.0010716	0.003024	FSTL5	follistatin like 5
6756	-1.6985	0.0010258	0.0029074	SSX1	SSX family member 1
57111	1.1422	0.00099353	0.0028268	RAB25	"RAB25, member RAS oncogene family"
3817	-1.0102	0.00094075	0.0026912	KLK2	kallikrein related peptidase 2
8424	1.0571	0.00086878	0.0025118	BBOX1	gamma-butyrobetaine hydroxylase 1
5737	1.1996	0.00083575	0.0024247	PTGFR	prostaglandin F receptor
340547	1.0438	0.00073734	0.0021745	VSIG1	V-set and immunoglobulin domain containing 1
735	1.6009	0.00073656	0.0021726	C9	complement C9
2810	-1.0619	0.00071784	0.0021249	SFN	stratifin
7429	-1.0064	0.00070933	0.0021011	VIL1	villin 1
5068	-2.1261	0.00068753	0.0020382	REG3A	regenerating family member 3 alpha
8618	1.0121	0.0006874	0.0020382	CADPS	calcium dependent secretion activator
3352	-1.1946	0.00068119	0.002022	HTR1D	5-hydroxytryptamine receptor 1D
2831	1.0907	0.00066794	0.0019855	NPBWR1	neuropeptides B and W receptor 1
169355	1.0139	0.00065836	0.0019616	IDO2	"indoleamine 2,3-dioxygenase 2"
57159	-1.0388	0.00063661	0.0019044	TRIM54	tripartite motif containing 54
1734	1.0989	0.00060309	0.0018138	DIO2	iodothyronine deiodinase 2
1272	1.2121	0.00059071	0.0017788	CNTN1	contactin 1
139728	-1.2439	0.00058882	0.0017735	PNCK	pregnancy up-regulated nonubiquitous CaM kinase
347442	-1.1915	0.00055462	0.0016814	DCAF8L2	DDB1 and CUL4 associated factor 8 like 2
162494	-1.0175	0.00054951	0.0016683	RHBDL3	rhomboid like 3
3773	1.1831	0.00052678	0.0016082	KCNJ16	potassium inwardly rectifying channel subfamily J member 16
405753	1.3315	0.00050224	0.0015436	DUOXA2	dual oxidase maturation factor 2
5652	1.5021	0.00050128	0.001541	PRSS8	serine protease 8
170712	-1.7611	0.00050083	0.00154	COX7B2	cytochrome c oxidase subunit 7B2
1015	1.0656	0.00047627	0.0014686	CDH17	cadherin 17
81615	1.0429	0.00047482	0.0014645	TMEM163	transmembrane protein 163
165545	-1.2608	0.00046318	0.0014329	DQX1	DEAQ-box RNA dependent ATPase 1
3880	1.5237	0.00041261	0.00129	KRT19	keratin 19
374569	1.4414	0.00040134	0.0012584	ASPG	asparaginase
2786	-1.4655	0.00035135	0.0011176	GNG4	G protein subunit gamma 4
203569	-1.3865	0.00032976	0.0010541	PAGE2	PAGE family member 2
9721	1.0326	0.00032145	0.0010298	GPRIN2	G protein regulated inducer of neurite outgrowth 2
79977	1.088	0.00030494	0.00098338	GRHL2	grainyhead like transcription factor 2
56134	1.0171	0.00029027	0.00094084	PCDHAC2	"protocadherin alpha subfamily C, 2"
11122	1.0034	0.00028584	0.00092798	PTPRT	protein tyrosine phosphatase receptor type T
8842	1.3284	0.00028224	0.00091819	PROM1	prominin 1
283375	-1.1025	0.00027769	0.00090485	SLC39A5	solute carrier family 39 member 5
283078	1.0506	0.00025096	0.00082843	MKX	mohawk homeobox
5266	1.2593	0.00024961	0.00082513	PI3	peptidase inhibitor 3
6492	1.3162	0.00023483	0.00078066	SIM1	SIM bHLH transcription factor 1
55503	1.1869	0.00023213	0.00077315	TRPV6	transient receptor potential cation channel subfamily V member 6
50506	1.4423	0.0002236	0.00074828	DUOX2	dual oxidase 2
81033	-1.0821	0.00021403	0.00071912	KCNH6	potassium voltage-gated channel subfamily H member 6
139425	-1.1438	0.00020444	0.0006907	DCAF8L1	DDB1 and CUL4 associated factor 8 like 1
4973	1.0482	0.00019687	0.00066717	OLR1	oxidized low density lipoprotein receptor 1
9915	1.05	0.00019338	0.00065631	ARNT2	aryl hydrocarbon receptor nuclear translocator 2
57453	1.0157	0.00018885	0.00064215	DSCAML1	DS cell adhesion molecule like 1
133482	-1.0913	0.00016223	0.00056082	SLCO6A1	solute carrier organic anion transporter family member 6A1
6288	1.5639	0.00015537	0.00054015	SAA1	serum amyloid A1
363	-1.3027	0.0001513	0.00052795	AQP6	aquaporin 6
9506	-1.9531	0.00014235	0.00049955	PAGE4	PAGE family member 4
1380	1.0614	0.00013197	0.00046578	CR2	complement C3d receptor 2
7278	-1.4845	0.00013035	0.00046074	TUBA3C	tubulin alpha 3c
9947	-1.7428	0.00012923	0.00045713	MAGEC1	MAGE family member C1
221416	-1.4695	0.00012872	0.00045544	C6orf223	chromosome 6 open reading frame 223
7477	1.1824	0.0001256	0.00044623	WNT7B	Wnt family member 7B
1515	-1.1156	0.00012452	0.00044314	CTSV	cathepsin V
10332	1.1203	0.00012171	0.00043433	CLEC4M	C-type lectin domain family 4 member M
4499	1.2632	0.00011671	0.00041818	MT1M	metallothionein 1M
55273	1.0609	0.0001158	0.00041534	TMEM100	transmembrane protein 100
9369	1.0542	0.00011452	0.00041108	NRXN3	neurexin 3
100528017	1.6032	0.00011293	0.0004062	SAA2-SAA4	SAA2-SAA4 readthrough
9496	-1.3096	0.00011154	0.00040203	TBX4	T-box transcription factor 4
8876	1.1979	0.00010953	0.00039517	VNN1	vanin 1
2850	1.0672	0.00010702	0.00038719	GPR27	G protein-coupled receptor 27
139420	-1.6259	9.6055e-05	0.00034959	PPP4R3C	protein phosphatase 4 regulatory subunit 3C
84824	1.0365	9.1685e-05	0.00033548	FCRLA	Fc receptor like A
113828	1.155	8.9923e-05	0.00032931	FAM83F	family with sequence similarity 83 member F
9071	1.4733	8.3333e-05	0.0003078	CLDN10	claudin 10
3576	1.1789	8.0423e-05	0.00029818	CXCL8	C-X-C motif chemokine ligand 8
59352	1.0506	7.9681e-05	0.00029578	LGR6	leucine rich repeat containing G protein-coupled receptor 6
59084	1.3096	7.9045e-05	0.00029373	ENPP5	ectonucleotide pyrophosphatase/phosphodiesterase family member 5
54959	-1.7571	7.5838e-05	0.00028278	ODAM	"odontogenic, ameloblast associated"
30848	-1.8367	7.5678e-05	0.00028226	CTAG2	cancer/testis antigen 2
2150	1.0083	7.348e-05	0.0002745	F2RL1	F2R like trypsin receptor 1
3236	-1.1159	6.8192e-05	0.00025637	HOXD10	homeobox D10
2903	1.22	6.3377e-05	0.00023967	GRIN2A	glutamate ionotropic receptor NMDA type subunit 2A
346606	-1.0041	6.2245e-05	0.00023596	MOGAT3	monoacylglycerol O-acyltransferase 3
4045	1.0565	6.0796e-05	0.0002309	LSAMP	limbic system associated membrane protein
10886	-1.4521	5.9806e-05	0.00022757	NPFFR2	neuropeptide FF receptor 2
8745	1.1093	4.8333e-05	0.00018734	ADAM23	ADAM metallopeptidase domain 23
149563	-1.4363	4.83e-05	0.00018726	SRARP	steroid receptor associated and regulated protein
79413	1.0223	4.7434e-05	0.00018431	ZBED2	zinc finger BED-type containing 2
6590	1.4483	4.7215e-05	0.00018356	SLPI	secretory leukocyte peptidase inhibitor
7781	-1.1299	4.6349e-05	0.00018069	SLC30A3	solute carrier family 30 member 3
645864	-1.4186	4.5162e-05	0.0001765	MAGEB17	MAGE family member B17
80114	1.1774	4.4808e-05	0.00017531	BICC1	BicC family RNA binding protein 1
151531	1.3672	4.3626e-05	0.00017097	UPP2	uridine phosphorylase 2
10993	1.6068	4.3001e-05	0.00016875	SDS	serine dehydratase
4884	1.0153	3.9568e-05	0.00015676	NPTX1	neuronal pentraxin 1
147872	-1.1386	3.8887e-05	0.00015427	CCDC155	coiled-coil domain containing 155
59082	-1.0599	3.7682e-05	0.00014996	CARD18	caspase recruitment domain family member 18
2919	1.4295	3.6789e-05	0.00014686	CXCL1	C-X-C motif chemokine ligand 1
4224	-1.6872	3.5633e-05	0.00014277	MEP1A	meprin A subunit alpha
54869	1.0112	3.4798e-05	0.00013971	EPS8L1	EPS8 like 1
57127	-1.7485	3.4151e-05	0.00013727	RHBG	Rh family B glycoprotein (gene/pseudogene)
5874	1.03	3.2384e-05	0.00013053	RAB27B	"RAB27B, member RAS oncogene family"
5121	-1.2889	3.1796e-05	0.00012842	PCP4	Purkinje cell protein 4
64063	1.3386	3.1193e-05	0.00012631	PRSS22	serine protease 22
80008	1.0057	3.1097e-05	0.00012596	TMEM156	transmembrane protein 156
6769	1.0631	2.7549e-05	0.00011304	STAC	SH3 and cysteine rich domain
84457	-1.0217	2.7421e-05	0.00011257	PHYHIPL	phytanoyl-CoA 2-hydroxylase interacting protein like
83648	1.1494	2.6788e-05	0.00011037	FAM167A	family with sequence similarity 167 member A
84879	1.4154	2.6749e-05	0.00011024	MFSD2A	major facilitator superfamily domain containing 2A
220082	-1.0236	2.6054e-05	0.00010766	CBY2	chibby family member 2
3046	-1.0188	2.5989e-05	0.00010742	HBE1	hemoglobin subunit epsilon 1
79674	1.2497	2.5879e-05	0.00010703	VEPH1	ventricular zone expressed PH domain containing 1
91851	1.3126	2.5379e-05	0.00010512	CHRDL1	chordin like 1
441234	-1.3383	2.4475e-05	0.0001017	ZNF716	zinc finger protein 716
6323	-1.1119	2.4415e-05	0.00010151	SCN1A	sodium voltage-gated channel alpha subunit 1
400258	1.1342	2.3958e-05	9.9725e-05	C14orf180	chromosome 14 open reading frame 180
11227	1.0247	2.2637e-05	9.4534e-05	GALNT5	polypeptide N-acetylgalactosaminyltransferase 5
5450	1.0023	2.1769e-05	9.1127e-05	POU2AF1	POU class 2 homeobox associating factor 1
100507421	1.1732	2.1686e-05	9.0806e-05	TMEM178B	transmembrane protein 178B
10021	1.0399	2.1226e-05	8.9065e-05	HCN4	hyperpolarization activated cyclic nucleotide gated potassium channel 4
6999	1.2347	2.0807e-05	8.7435e-05	TDO2	"tryptophan 2,3-dioxygenase"
79679	1.5096	2.0542e-05	8.6448e-05	VTCN1	V-set domain containing T cell activation inhibitor 1
653145	1.1123	1.9214e-05	8.1297e-05	ANXA8	annexin A8
222546	-1.084	1.8825e-05	7.9866e-05	RFX6	regulatory factor X6
6692	1.3477	1.7467e-05	7.4575e-05	SPINT1	"serine peptidase inhibitor, Kunitz type 1"
84171	1.2729	1.673e-05	7.169e-05	LOXL4	lysyl oxidase like 4
130497	1.0055	1.6121e-05	6.9245e-05	OSR1	odd-skipped related transcription factor 1
26353	1.1095	1.5682e-05	6.7462e-05	HSPB8	heat shock protein family B (small) member 8
1946	1.2921	1.5365e-05	6.6181e-05	EFNA5	ephrin A5
10317	1.2457	1.528e-05	6.5854e-05	B3GALT5	"beta-1,3-galactosyltransferase 5"
5317	1.0641	1.515e-05	6.5335e-05	PKP1	plakophilin 1
200810	-1.1663	1.3568e-05	5.8997e-05	ALG1L	ALG1 chitobiosyldiphosphodolichol beta-mannosyltransferase like
3604	1.0141	1.3532e-05	5.8898e-05	TNFRSF9	TNF receptor superfamily member 9
389658	1.0344	1.2668e-05	5.553e-05	ALKAL1	ALK and LTK ligand 1
23089	-2.0276	1.2348e-05	5.4243e-05	PEG10	paternally expressed 10
55228	1.3066	1.2129e-05	5.3463e-05	PNMA8A	PNMA family member 8A
57643	-1.0162	1.1914e-05	5.2633e-05	ZSWIM5	zinc finger SWIM-type containing 5
4107	-1.3385	1.1775e-05	5.2066e-05	MAGEA8	MAGE family member A8
114899	-1.0319	1.1456e-05	5.0752e-05	C1QTNF3	C1q and TNF related 3
91608	-1.4638	1.1245e-05	4.9864e-05	RASL10B	RAS like family 10 member B
132884	1.0384	1.0977e-05	4.8751e-05	EVC2	EvC ciliary complex subunit 2
26609	-1.2773	1.0607e-05	4.7213e-05	VCX	variable charge X-linked
91156	1.1865	1.0466e-05	4.6612e-05	IGFN1	immunoglobulin like and fibronectin type III domain containing 1
56967	1.0359	1.0454e-05	4.6574e-05	C14orf132	chromosome 14 open reading frame 132
25817	1.5667	8.9327e-06	4.0409e-05	TAFA5	TAFA chemokine like family member 5
2894	1.3358	8.896e-06	4.0268e-05	GRID1	glutamate ionotropic receptor delta type subunit 1
79695	1.0395	8.0653e-06	3.6767e-05	GALNT12	polypeptide N-acetylgalactosaminyltransferase 12
56256	1.0224	7.0948e-06	3.2638e-05	SERTAD4	SERTA domain containing 4
54577	-1.1406	6.9071e-06	3.1806e-05	UGT1A7	UDP glucuronosyltransferase family 1 member A7
6401	1.0493	6.6936e-06	3.0893e-05	SELE	selectin E
84830	1.1425	6.4169e-06	2.9762e-05	ADTRP	androgen dependent TFPI regulating protein
1080	1.7743	6.2879e-06	2.9211e-05	CFTR	CF transmembrane conductance regulator
5979	1.1477	6.2388e-06	2.9031e-05	RET	ret proto-oncogene
80763	-1.0571	5.5244e-06	2.5911e-05	SPX	spexin hormone
2263	1.6837	5.4993e-06	2.5819e-05	FGFR2	fibroblast growth factor receptor 2
6289	1.8918	5.4756e-06	2.5734e-05	SAA2	serum amyloid A2
115749	-1.3786	5.4449e-06	2.5616e-05	C12orf56	chromosome 12 open reading frame 56
27063	1.3265	5.328e-06	2.5132e-05	ANKRD1	ankyrin repeat domain 1
282890	1.0955	5.2074e-06	2.4622e-05	ZNF311	zinc finger protein 311
27121	-1.8585	5.1797e-06	2.4514e-05	DKK4	dickkopf WNT signaling pathway inhibitor 4
723961	1.451	4.3433e-06	2.0842e-05	INS-IGF2	INS-IGF2 readthrough
6373	1.0136	3.6158e-06	1.759e-05	CXCL11	C-X-C motif chemokine ligand 11
10164	1.7307	3.3258e-06	1.6274e-05	CHST4	carbohydrate sulfotransferase 4
55024	1.0933	3.1214e-06	1.5322e-05	BANK1	B cell scaffold protein with ankyrin repeats 1
1672	1.7584	3.105e-06	1.5252e-05	DEFB1	defensin beta 1
55083	1.0791	2.9892e-06	1.4724e-05	KIF26B	kinesin family member 26B
3887	1.1348	2.9087e-06	1.4363e-05	KRT81	keratin 81
60401	1.0434	2.848e-06	1.4087e-05	EDA2R	ectodysplasin A2 receptor
642273	1.3199	2.5689e-06	1.2846e-05	FAM110C	family with sequence similarity 110 member C
4318	1.1596	2.4072e-06	1.2072e-05	MMP9	matrix metallopeptidase 9
306	1.0472	2.3161e-06	1.1652e-05	ANXA3	annexin A3
1493	1.0781	2.3098e-06	1.1625e-05	CTLA4	cytotoxic T-lymphocyte associated protein 4
83875	1.1452	2.226e-06	1.1243e-05	BCO2	beta-carotene oxygenase 2
1401	2.085	2.1974e-06	1.111e-05	CRP	C-reactive protein
89932	1.1177	2.1881e-06	1.1075e-05	PAPLN	"papilin, proteoglycan like sulfated glycoprotein"
83992	1.3229	2.1714e-06	1.0998e-05	CTTNBP2	cortactin binding protein 2
9182	1.1186	2.1035e-06	1.0681e-05	RASSF9	Ras association domain family member 9
140801	-1.246	2.0819e-06	1.0583e-05	RPL10L	ribosomal protein L10 like
1511	1.3452	2.0406e-06	1.0398e-05	CTSG	cathepsin G
3777	1.1226	1.8603e-06	9.5528e-06	KCNK3	potassium two pore domain channel subfamily K member 3
7039	1.0607	1.7942e-06	9.2304e-06	TGFA	transforming growth factor alpha
4316	1.903	1.7442e-06	8.9939e-06	MMP7	matrix metallopeptidase 7
115350	1.0237	1.6561e-06	8.5637e-06	FCRL1	Fc receptor like 1
3892	1.2617	1.6168e-06	8.3724e-06	KRT86	keratin 86
10090	1.0591	1.5569e-06	8.1068e-06	UST	uronyl 2-sulfotransferase
6369	1.0586	1.5303e-06	7.997e-06	CCL24	C-C motif chemokine ligand 24
64377	1.281	1.5071e-06	7.8854e-06	CHST8	carbohydrate sulfotransferase 8
8989	1.1103	1.4586e-06	7.6455e-06	TRPA1	transient receptor potential cation channel subfamily A member 1
85409	1.2416	1.4431e-06	7.5699e-06	NKD2	NKD inhibitor of WNT signaling pathway 2
56776	-1.1972	1.4376e-06	7.5441e-06	FMN2	formin 2
4488	1.0454	1.4287e-06	7.5028e-06	MSX2	msh homeobox 2
2920	1.0172	1.3887e-06	7.3121e-06	CXCL2	C-X-C motif chemokine ligand 2
115352	1.0952	1.3873e-06	7.3073e-06	FCRL3	Fc receptor like 3
113146	1.3651	1.3495e-06	7.124e-06	AHNAK2	AHNAK nucleoprotein 2
6508	1.3154	1.3278e-06	7.015e-06	SLC4A3	solute carrier family 4 member 3
10344	1.1305	1.3124e-06	6.9436e-06	CCL26	C-C motif chemokine ligand 26
6523	1.5768	1.3047e-06	6.9133e-06	SLC5A1	solute carrier family 5 member 1
2121	1.3469	1.1957e-06	6.3739e-06	EVC	EvC ciliary complex subunit 1
4070	1.3161	1.1793e-06	6.2913e-06	TACSTD2	tumor associated calcium signal transducer 2
3918	1.4402	1.1747e-06	6.2718e-06	LAMC2	laminin subunit gamma 2
2792	-1.4458	1.1627e-06	6.2121e-06	GNGT1	G protein subunit gamma transducin 1
9920	1.1967	1.1568e-06	6.1828e-06	KBTBD11	kelch repeat and BTB domain containing 11
10568	1.9667	1.1315e-06	6.057e-06	SLC34A2	solute carrier family 34 member 2
27233	1.0372	1.1092e-06	5.9441e-06	SULT1C4	sulfotransferase family 1C member 4
176	1.2651	1.1001e-06	5.898e-06	ACAN	aggrecan
285016	1.3485	1.0429e-06	5.6018e-06	ALKAL2	ALK and LTK ligand 2
4883	1.0567	1.0427e-06	5.6018e-06	NPR3	natriuretic peptide receptor 3
203100	1.0607	1.0312e-06	5.5444e-06	HTRA4	HtrA serine peptidase 4
3752	1.5497	1.0101e-06	5.4378e-06	KCND3	potassium voltage-gated channel subfamily D member 3
54361	1.5655	9.6875e-07	5.2454e-06	WNT4	Wnt family member 4
55576	1.0621	9.633e-07	5.2179e-06	STAB2	stabilin 2
1410	1.0627	9.18e-07	4.9916e-06	CRYAB	crystallin alpha B
145264	-1.3382	8.4028e-07	4.592e-06	SERPINA12	serpin family A member 12
1118	1.4987	8.2721e-07	4.5318e-06	CHIT1	chitinase 1
8912	1.4383	7.5546e-07	4.172e-06	CACNA1H	calcium voltage-gated channel subunit alpha1 H
4605	-1.0556	7.3654e-07	4.0771e-06	MYBL2	MYB proto-oncogene like 2
79368	1.1525	7.2849e-07	4.0341e-06	FCRL2	Fc receptor like 2
123036	1.1988	7.2059e-07	3.9935e-06	TC2N	"tandem C2 domains, nuclear"
223117	1.0238	6.9916e-07	3.8839e-06	SEMA3D	semaphorin 3D
10538	1.0126	6.9449e-07	3.8625e-06	BATF	basic leucine zipper ATF-like transcription factor
8115	1.2288	6.8895e-07	3.8332e-06	TCL1A	T cell leukemia/lymphoma 1A
4640	-1.2136	6.7348e-07	3.7486e-06	MYO1A	myosin IA
6425	2.1198	6.6276e-07	3.6948e-06	SFRP5	secreted frizzled related protein 5
3976	1.238	6.2696e-07	3.509e-06	LIF	LIF interleukin 6 family cytokine
1129	1.1204	6.1504e-07	3.4477e-06	CHRM2	cholinergic receptor muscarinic 2
100049587	1.4346	6.0349e-07	3.3843e-06	SIGLEC14	sialic acid binding Ig like lectin 14
140628	1.7322	5.9686e-07	3.3498e-06	GATA5	GATA binding protein 5
1776	1.0384	5.2229e-07	2.9477e-06	DNASE1L3	deoxyribonuclease 1 like 3
23544	1.0141	5.2169e-07	2.9455e-06	SEZ6L	seizure related 6 homolog like
51200	1.1614	4.8084e-07	2.7257e-06	CPA4	carboxypeptidase A4
26585	1.4717	4.5312e-07	2.5738e-06	GREM1	"gremlin 1, DAN family BMP antagonist"
5803	1.1586	4.244e-07	2.4213e-06	PTPRZ1	protein tyrosine phosphatase receptor type Z1
729475	-1.0288	4.0703e-07	2.3298e-06	RAD51AP2	RAD51 associated protein 2
6689	1.3286	4.0611e-07	2.3258e-06	SPIB	Spi-B transcription factor
5802	1.3023	3.8098e-07	2.1886e-06	PTPRS	protein tyrosine phosphatase receptor type S
64866	1.1426	3.6779e-07	2.1163e-06	CDCP1	CUB domain containing protein 1
54886	-1.0504	3.6127e-07	2.0839e-06	PLPPR1	phospholipid phosphatase related 1
346389	1.3034	3.5756e-07	2.0633e-06	MACC1	MET transcriptional regulator MACC1
3195	-1.306	3.4799e-07	2.0114e-06	TLX1	T cell leukemia homeobox 1
1400	1.0033	3.2546e-07	1.8943e-06	CRMP1	collapsin response mediator protein 1
284110	1.0548	2.7547e-07	1.6255e-06	GSDMA	gasdermin A
6545	1.2283	2.7028e-07	1.5962e-06	SLC7A4	solute carrier family 7 member 4
60598	1.5511	2.5583e-07	1.518e-06	KCNK15	potassium two pore domain channel subfamily K member 15
401097	1.1419	2.4665e-07	1.4689e-06	C3orf80	chromosome 3 open reading frame 80
6372	2.1894	2.3347e-07	1.3945e-06	CXCL6	C-X-C motif chemokine ligand 6
8707	1.1291	2.3076e-07	1.3807e-06	B3GALT2	"beta-1,3-galactosyltransferase 2"
23495	1.1597	1.9098e-07	1.1588e-06	TNFRSF13B	TNF receptor superfamily member 13B
3118	1.4597	1.7446e-07	1.0636e-06	HLA-DQA2	"major histocompatibility complex, class II, DQ alpha 2"
57216	1.2565	1.4207e-07	8.7981e-07	VANGL2	VANGL planar cell polarity protein 2
389432	1.5123	1.3965e-07	8.6518e-07	SAMD5	sterile alpha motif domain containing 5
377007	1.0317	1.39e-07	8.6231e-07	KLHL30	kelch like family member 30
440585	-1.439	1.2977e-07	8.0929e-07	FAM183A	family with sequence similarity 183 member A
50649	1.4636	1.2932e-07	8.0754e-07	ARHGEF4	Rho guanine nucleotide exchange factor 4
1001	1.2015	1.1422e-07	7.1866e-07	CDH3	cadherin 3
79865	1.0154	1.0707e-07	6.7698e-07	TREML2	triggering receptor expressed on myeloid cells like 2
671	1.1696	9.7887e-08	6.2313e-07	BPI	bactericidal permeability increasing protein
8712	-1.944	9.5355e-08	6.0865e-07	PAGE1	PAGE family member 1
3696	1.6211	9.2859e-08	5.9541e-07	ITGB8	integrin subunit beta 8
7447	-1.4627	9.1617e-08	5.8825e-07	VSNL1	visinin like 1
4684	1.2331	8.3865e-08	5.4142e-07	NCAM1	neural cell adhesion molecule 1
116535	1.3433	7.7389e-08	5.0214e-07	MRGPRF	MAS related GPR family member F
9052	1.2917	7.1307e-08	4.6439e-07	GPRC5A	G protein-coupled receptor class C group 5 member A
114818	1.0294	7.0009e-08	4.5616e-07	KLHL29	kelch like family member 29
79785	1.2339	6.9422e-08	4.5315e-07	RERGL	RERG like
55784	1.32	6.846e-08	4.477e-07	MCTP2	multiple C2 and transmembrane domain containing 2
7161	-1.0849	6.2893e-08	4.1282e-07	TP73	tumor protein p73
4283	1.1828	6.1422e-08	4.0392e-07	CXCL9	C-X-C motif chemokine ligand 9
55359	1.0523	6.026e-08	3.9665e-07	STYK1	serine/threonine/tyrosine kinase 1
57596	1.3651	5.4831e-08	3.6276e-07	BEGAIN	brain enriched guanylate kinase associated
1991	1.0115	5.4758e-08	3.6245e-07	ELANE	"elastase, neutrophil expressed"
3781	1.1863	5.4605e-08	3.6178e-07	KCNN2	potassium calcium-activated channel subfamily N member 2
92369	1.0478	5.1338e-08	3.4093e-07	SPSB4	splA/ryanodine receptor domain and SOCS box containing 4
1285	1.2004	5.0782e-08	3.3772e-07	COL4A3	collagen type IV alpha 3 chain
78989	1.158	5.061e-08	3.3673e-07	COLEC11	collectin subfamily member 11
2099	1.3475	4.6791e-08	3.1294e-07	ESR1	estrogen receptor 1
7694	1.1205	4.601e-08	3.0831e-07	ZNF135	zinc finger protein 135
78986	1.1674	4.5861e-08	3.0745e-07	DUSP26	dual specificity phosphatase 26
5320	2.6623	4.4154e-08	2.9699e-07	PLA2G2A	phospholipase A2 group IIA
388512	1.0165	4.3602e-08	2.9342e-07	CLEC17A	C-type lectin domain containing 17A
3755	1.4722	4.2951e-08	2.8931e-07	KCNG1	potassium voltage-gated channel modifier subfamily G member 1
25825	1.2341	4.0738e-08	2.7507e-07	BACE2	beta-secretase 2
6899	1.313	3.8972e-08	2.639e-07	TBX1	T-box transcription factor 1
651746	1.1324	3.7794e-08	2.5715e-07	ANKRD33B	ankyrin repeat domain 33B
10653	1.3625	3.7245e-08	2.5366e-07	SPINT2	"serine peptidase inhibitor, Kunitz type 2"
7015	-1.8651	3.6474e-08	2.4877e-07	TERT	telomerase reverse transcriptase
202374	1.1445	3.5808e-08	2.4446e-07	STK32A	serine/threonine kinase 32A
7483	1.3683	3.1453e-08	2.1577e-07	WNT9A	Wnt family member 9A
25758	1.2878	3.0917e-08	2.1231e-07	KIAA1549L	KIAA1549 like
646	1.0301	3.084e-08	2.1188e-07	BNC1	basonuclin 1
640	1.2447	3.0016e-08	2.0662e-07	BLK	"BLK proto-oncogene, Src family tyrosine kinase"
84000	1.1565	2.9842e-08	2.0582e-07	TMPRSS13	transmembrane serine protease 13
3579	1.0149	2.8193e-08	1.9474e-07	CXCR2	C-X-C motif chemokine receptor 2
477	1.2707	2.6823e-08	1.8582e-07	ATP1A2	ATPase Na+/K+ transporting subunit alpha 2
2213	1.2786	2.6466e-08	1.837e-07	FCGR2B	Fc fragment of IgG receptor IIb
23601	1.2608	2.6008e-08	1.8061e-07	CLEC5A	C-type lectin domain containing 5A
9172	1.1496	2.433e-08	1.6929e-07	MYOM2	myomesin 2
342184	1.0034	2.3852e-08	1.6621e-07	FMN1	formin 1
11211	1.2942	2.3839e-08	1.6621e-07	FZD10	frizzled class receptor 10
4675	1.1767	2.3038e-08	1.6109e-07	NAP1L3	nucleosome assembly protein 1 like 3
221687	1.0176	2.279e-08	1.5944e-07	RNF182	ring finger protein 182
3957	1.123	2.2605e-08	1.5838e-07	LGALS2	galectin 2
57214	1.2484	2.1544e-08	1.5155e-07	CEMIP	cell migration inducing hyaluronidase 1
128817	-1.1493	1.9707e-08	1.3932e-07	CSTL1	cystatin like 1
1117	1.1634	1.9181e-08	1.3574e-07	CHI3L2	chitinase 3 like 2
2354	1.3468	1.8915e-08	1.3399e-07	FOSB	"FosB proto-oncogene, AP-1 transcription factor subunit"
113802	1.0075	1.7238e-08	1.2279e-07	HENMT1	HEN methyltransferase 1
201799	1.1836	1.6819e-08	1.1998e-07	TMEM154	transmembrane protein 154
3751	1.303	1.6716e-08	1.1931e-07	KCND2	potassium voltage-gated channel subfamily D member 2
1535	1.0102	1.6671e-08	1.1905e-07	CYBA	cytochrome b-245 alpha chain
50489	1.3004	1.6531e-08	1.1817e-07	CD207	CD207 molecule
970	1.1248	1.6501e-08	1.1801e-07	CD70	CD70 molecule
165530	1.1405	1.6378e-08	1.1719e-07	CLEC4F	C-type lectin domain family 4 member F
23641	1.1035	1.5912e-08	1.142e-07	LDOC1	LDOC1 regulator of NFKB signaling
952	1.0988	1.5838e-08	1.1373e-07	CD38	CD38 molecule
116154	1.0002	1.366e-08	9.8741e-08	PHACTR3	phosphatase and actin regulator 3
10371	1.2939	1.1883e-08	8.6832e-08	SEMA3A	semaphorin 3A
4685	1.6476	1.1463e-08	8.4067e-08	NCAM2	neural cell adhesion molecule 2
64220	1.5973	1.1219e-08	8.2364e-08	STRA6	signaling receptor and transporter of retinol STRA6
93010	1.0595	1.109e-08	8.1545e-08	B3GNT7	"UDP-GlcNAc:betaGal beta-1,3-N-acetylglucosaminyltransferase 7"
4081	1.0299	9.8795e-09	7.329e-08	MAB21L1	mab-21 like 1
4058	1.0909	9.8337e-09	7.3026e-08	LTK	leukocyte receptor tyrosine kinase
53831	1.223	9.7844e-09	7.2699e-08	GPR84	G protein-coupled receptor 84
127294	1.0288	9.7571e-09	7.2565e-08	MYOM3	myomesin 3
27254	1.3244	9.4428e-09	7.0308e-08	CSDC2	cold shock domain containing C2
926	1.2609	9.4245e-09	7.0246e-08	CD8B	CD8b molecule
845	1.0901	8.976e-09	6.7258e-08	CASQ2	calsequestrin 2
80760	1.5727	8.8307e-09	6.6333e-08	ITIH5	inter-alpha-trypsin inhibitor heavy chain 5
91522	1.0423	8.6325e-09	6.4925e-08	COL23A1	collagen type XXIII alpha 1 chain
339390	1.5523	7.4564e-09	5.6552e-08	CLEC4G	C-type lectin domain family 4 member G
23349	1.1183	7.3305e-09	5.5666e-08	PHF24	PHD finger protein 24
158062	1.0701	7.0971e-09	5.398e-08	LCN6	lipocalin 6
4837	1.7371	7.0353e-09	5.3568e-08	NNMT	nicotinamide N-methyltransferase
284	1.0076	6.9895e-09	5.3277e-08	ANGPT1	angiopoietin 1
2775	1.5747	6.8976e-09	5.2633e-08	GNAO1	G protein subunit alpha o1
8510	1.0576	6.6733e-09	5.0977e-08	MMP23B	matrix metallopeptidase 23B
4135	1.0256	6.523e-09	4.9856e-08	MAP6	microtubule associated protein 6
25975	1.2479	6.4281e-09	4.9157e-08	EGFL6	EGF like domain multiple 6
22795	1.1301	5.8933e-09	4.5337e-08	NID2	nidogen 2
7062	1.0054	5.8725e-09	4.5202e-08	TCHH	trichohyalin
56129	1.1022	5.8375e-09	4.4956e-08	PCDHB7	protocadherin beta 7
55966	1.3324	5.6357e-09	4.345e-08	AJAP1	adherens junctions associated protein 1
9447	1.2326	5.5856e-09	4.3111e-08	AIM2	absent in melanoma 2
59341	1.3504	5.2571e-09	4.0687e-08	TRPV4	transient receptor potential cation channel subfamily V member 4
3855	2.1439	5.2471e-09	4.0632e-08	KRT7	keratin 7
6236	1.1975	5.1817e-09	4.0169e-08	RRAD	"RRAD, Ras related glycolysis inhibitor and calcium channel regulator"
3790	1.1768	4.994e-09	3.8799e-08	KCNS3	potassium voltage-gated channel modifier subfamily S member 3
5270	1.3116	4.9692e-09	3.8628e-08	SERPINE2	serpin family E member 2
960	1.0387	4.8581e-09	3.791e-08	CD44	CD44 molecule (Indian blood group)
332	-1.0121	4.7755e-09	3.7369e-08	BIRC5	baculoviral IAP repeat containing 5
9340	1.495	4.7557e-09	3.7255e-08	GLP2R	glucagon like peptide 2 receptor
66000	1.0004	4.651e-09	3.6495e-08	TMEM108	transmembrane protein 108
199786	1.0307	4.3953e-09	3.4604e-08	NIBAN3	niban apoptosis regulator 3
8038	1.3167	4.061e-09	3.2133e-08	ADAM12	ADAM metallopeptidase domain 12
91937	1.4772	4.0527e-09	3.2104e-08	TIMD4	T cell immunoglobulin and mucin domain containing 4
84628	1.0252	3.8933e-09	3.0876e-08	NTNG2	netrin G2
286	1.129	3.8287e-09	3.0431e-08	ANK1	ankyrin 1
9242	1.5435	3.5739e-09	2.8519e-08	MSC	musculin
2658	1.8671	3.5478e-09	2.8342e-08	GDF2	growth differentiation factor 2
64078	1.6207	3.5266e-09	2.8189e-08	SLC28A3	solute carrier family 28 member 3
116	1.3547	3.3664e-09	2.6969e-08	ADCYAP1	adenylate cyclase activating polypeptide 1
1269	1.0792	3.2645e-09	2.6183e-08	CNR2	cannabinoid receptor 2
389860	-1.92	3.2138e-09	2.5835e-08	PAGE2B	PAGE family member 2B
10024	-1.0375	2.6811e-09	2.1775e-08	TROAP	trophinin associated protein
3800	1.1115	2.5802e-09	2.0992e-08	KIF5C	kinesin family member 5C
79931	1.1857	2.5118e-09	2.0495e-08	TNIP3	TNFAIP3 interacting protein 3
23231	1.1674	2.4467e-09	2.0021e-08	SEL1L3	SEL1L family member 3
169792	1.0887	2.4313e-09	1.9907e-08	GLIS3	GLIS family zinc finger 3
152789	1.0419	2.113e-09	1.7442e-08	JAKMIP1	janus kinase and microtubule interacting protein 1
11240	1.3038	2.0999e-09	1.7354e-08	PADI2	peptidyl arginine deiminase 2
80757	1.1209	2.0423e-09	1.6928e-08	TMEM121	transmembrane protein 121
3221	1.2215	1.9824e-09	1.646e-08	HOXC4	homeobox C4
270	1.1465	1.9282e-09	1.6048e-08	AMPD1	adenosine monophosphate deaminase 1
340527	1.1036	1.9239e-09	1.6022e-08	NHSL2	NHS like 2
5368	1.3551	1.8286e-09	1.5291e-08	PNOC	prepronociceptin
168667	1.355	1.8108e-09	1.516e-08	BMPER	BMP binding endothelial regulator
117245	1.2336	1.653e-09	1.388e-08	PLAAT5	phospholipase A and acyltransferase 5
7162	1.3213	1.487e-09	1.2538e-08	TPBG	trophoblast glycoprotein
83872	1.177	1.4312e-09	1.2082e-08	HMCN1	hemicentin 1
653140	1.0859	1.4243e-09	1.2031e-08	FAM228A	family with sequence similarity 228 member A
25802	1.0456	1.2809e-09	1.0846e-08	LMOD1	leiomodin 1
54102	1.7793	1.2716e-09	1.0774e-08	CLIC6	chloride intracellular channel 6
7857	1.3948	1.2705e-09	1.077e-08	SCG2	secretogranin II
51310	1.4956	1.1733e-09	9.9762e-09	SLC22A17	solute carrier family 22 member 17
55423	1.2383	1.1215e-09	9.5591e-09	SIRPG	signal regulatory protein gamma
4751	-1.0215	1.1055e-09	9.4285e-09	NEK2	NIMA related kinase 2
1004	1.1054	1.0762e-09	9.1895e-09	CDH6	cadherin 6
2239	1.5705	1.0631e-09	9.0832e-09	GPC4	glypican 4
201633	1.2029	1.0509e-09	8.9848e-09	TIGIT	T cell immunoreceptor with Ig and ITIM domains
163351	1.1347	1.0486e-09	8.9702e-09	GBP6	guanylate binding protein family member 6
85442	2.4117	1.0224e-09	8.7569e-09	KNDC1	kinase non-catalytic C-lobe domain containing 1
255231	1.2397	9.2115e-10	7.9231e-09	MCOLN2	mucolipin 2
9232	-1.0222	8.6044e-10	7.4417e-09	PTTG1	"PTTG1 regulator of sister chromatid separation, securin"
22997	1.0892	8.2315e-10	7.1323e-09	IGSF9B	immunoglobulin superfamily member 9B
80714	1.0486	8.2221e-10	7.1285e-09	PBX4	PBX homeobox 4
117581	1.649	7.1818e-10	6.2534e-09	TWIST2	twist family bHLH transcription factor 2
9956	1.031	6.8801e-10	6.0018e-09	HS3ST2	heparan sulfate-glucosamine 3-sulfotransferase 2
114800	1.0966	6.3639e-10	5.5756e-09	CCDC85A	coiled-coil domain containing 85A
10326	1.0386	6.294e-10	5.5246e-09	SIRPB1	signal regulatory protein beta 1
4050	1.2077	5.7612e-10	5.0759e-09	LTB	lymphotoxin beta
81793	1.3544	5.536e-10	4.8835e-09	TLR10	toll like receptor 10
9068	1.4795	4.8761e-10	4.323e-09	ANGPTL1	angiopoietin like 1
9023	1.3256	4.7936e-10	4.2579e-09	CH25H	cholesterol 25-hydroxylase
80326	1.2727	4.294e-10	3.8262e-09	WNT10A	Wnt family member 10A
9760	1.4982	4.1184e-10	3.6744e-09	TOX	thymocyte selection associated high mobility group box
51314	1.043	3.9058e-10	3.4913e-09	NME8	NME/NM23 family member 8
146664	1.1147	3.5745e-10	3.2073e-09	MGAT5B	"alpha-1,6-mannosylglycoprotein 6-beta-N-acetylglucosaminyltransferase B"
939	1.1936	3.4819e-10	3.1342e-09	CD27	CD27 molecule
1674	1.7399	3.3194e-10	2.9936e-09	DES	desmin
608	1.5448	3.3058e-10	2.9832e-09	TNFRSF17	TNF receptor superfamily member 17
497189	1.2192	3.3021e-10	2.9818e-09	TIFAB	TIFA inhibitor
148398	1.4621	3.1536e-10	2.8568e-09	SAMD11	sterile alpha motif domain containing 11
3977	1.0881	3.0758e-10	2.7899e-09	LIFR	LIF receptor subunit alpha
28513	1.9685	2.9539e-10	2.6828e-09	CDH19	cadherin 19
56979	-1.3983	2.779e-10	2.5305e-09	PRDM9	PR/SET domain 9
56241	1.1866	2.696e-10	2.4565e-09	SUSD2	sushi domain containing 2
400954	-1.029	2.1191e-10	1.9396e-09	EML6	EMAP like 6
7130	1.4848	2.0678e-10	1.8976e-09	TNFAIP6	TNF alpha induced protein 6
2246	1.1346	2.0148e-10	1.8501e-09	FGF1	fibroblast growth factor 1
9628	1.2345	1.9928e-10	1.8311e-09	RGS6	regulator of G protein signaling 6
79633	1.2175	1.9605e-10	1.8037e-09	FAT4	FAT atypical cadherin 4
4139	1.0793	1.9474e-10	1.7929e-09	MARK1	microtubule affinity regulating kinase 1
29851	1.3486	1.8563e-10	1.7135e-09	ICOS	inducible T cell costimulator
23057	1.1871	1.8341e-10	1.6941e-09	NMNAT2	nicotinamide nucleotide adenylyltransferase 2
339674	-1.159	1.7608e-10	1.6328e-09	LINC00634	long intergenic non-protein coding RNA 634
51266	1.7654	1.7227e-10	1.5985e-09	CLEC1B	C-type lectin domain family 1 member B
70	1.51	1.6484e-10	1.5326e-09	ACTC1	actin alpha cardiac muscle 1
910	1.3641	1.5608e-10	1.453e-09	CD1B	CD1b molecule
26289	1.176	1.4927e-10	1.3934e-09	AK5	adenylate kinase 5
146206	1.007	1.4084e-10	1.319e-09	CARMIL2	capping protein regulator and myosin 1 linker 2
3120	1.4276	1.3256e-10	1.2455e-09	HLA-DQB2	"major histocompatibility complex, class II, DQ beta 2"
4914	1.0549	1.2802e-10	1.2045e-09	NTRK1	neurotrophic receptor tyrosine kinase 1
287	1.0617	1.247e-10	1.174e-09	ANK2	ankyrin 2
7122	1.0185	1.1986e-10	1.1307e-09	CLDN5	claudin 5
23467	1.5882	1.1428e-10	1.0817e-09	NPTXR	neuronal pentraxin receptor
80852	1.4987	1.0997e-10	1.0416e-09	GRIP2	glutamate receptor interacting protein 2
22891	1.2033	1.0412e-10	9.895e-10	ZNF365	zinc finger protein 365
286046	1.0506	1.0362e-10	9.8546e-10	XKR6	XK related 6
129642	1.1482	9.4841e-11	9.0561e-10	MBOAT2	membrane bound O-acyltransferase domain containing 2
22806	1.0605	9.4023e-11	8.9961e-10	IKZF3	IKAROS family zinc finger 3
317649	1.0085	8.96e-11	8.5963e-10	EIF4E3	eukaryotic translation initiation factor 4E family member 3
84417	1.2988	8.3787e-11	8.066e-10	ECRG4	ECRG4 augurin precursor
84867	1.3032	8.2339e-11	7.9374e-10	PTPN5	protein tyrosine phosphatase non-receptor type 5
83540	-1.0765	8.0557e-11	7.7708e-10	NUF2	NUF2 component of NDC80 kinetochore complex
6869	1.4348	7.7766e-11	7.5067e-10	TACR1	tachykinin receptor 1
6362	1.4072	7.4534e-11	7.2046e-10	CCL18	C-C motif chemokine ligand 18
321	1.3531	7.306e-11	7.067e-10	APBA2	amyloid beta precursor protein binding family A member 2
160365	1.1134	7.0445e-11	6.8187e-10	CLECL1	C-type lectin like 1
5768	1.3495	6.9662e-11	6.7475e-10	QSOX1	quiescin sulfhydryl oxidase 1
79689	1.3895	6.6592e-11	6.459e-10	STEAP4	STEAP4 metalloreductase
2206	1.4901	6.3782e-11	6.2035e-10	MS4A2	membrane spanning 4-domains A2
4237	1.6916	6.3612e-11	6.1912e-10	MFAP2	microfibril associated protein 2
931	1.7781	6.2497e-11	6.0869e-10	MS4A1	membrane spanning 4-domains A1
1470	1.7748	6.0994e-11	5.9487e-10	CST2	cystatin SA
84636	1.3452	5.937e-11	5.8024e-10	GPR174	G protein-coupled receptor 174
995	-1.1159	5.8815e-11	5.7521e-10	CDC25C	cell division cycle 25C
285671	1.1225	5.817e-11	5.6968e-10	RNF180	ring finger protein 180
1301	2.2229	5.7112e-11	5.5971e-10	COL11A1	collagen type XI alpha 1 chain
57569	1.2453	5.6871e-11	5.5774e-10	ARHGAP20	Rho GTPase activating protein 20
1521	1.0884	5.507e-11	5.4082e-10	CTSW	cathepsin W
8530	1.0155	4.7872e-11	4.7309e-10	CST7	cystatin F
83604	1.0432	4.7763e-11	4.7235e-10	TMEM47	transmembrane protein 47
51237	1.9029	4.7559e-11	4.7066e-10	MZB1	marginal zone B and B1 cell specific protein
3553	1.1707	4.6439e-11	4.6055e-10	IL1B	interleukin 1 beta
65061	1.2081	4.5931e-11	4.5583e-10	CDK15	cyclin dependent kinase 15
4052	1.0477	4.3127e-11	4.286e-10	LTBP1	latent transforming growth factor beta binding protein 1
5199	1.0683	4.0734e-11	4.0539e-10	CFP	complement factor properdin
27122	1.1738	3.6635e-11	3.6589e-10	DKK3	dickkopf WNT signaling pathway inhibitor 3
221336	1.4436	3.6182e-11	3.6162e-10	BEND6	BEN domain containing 6
80731	1.3457	3.6101e-11	3.6106e-10	THSD7B	thrombospondin type 1 domain containing 7B
89822	1.4696	3.3597e-11	3.3673e-10	KCNK17	potassium two pore domain channel subfamily K member 17
57282	1.2424	3.3418e-11	3.3518e-10	SLC4A10	solute carrier family 4 member 10
973	1.7153	3.3239e-11	3.3362e-10	CD79A	CD79a molecule
83416	1.8754	3.2639e-11	3.2806e-10	FCRL5	Fc receptor like 5
1393	1.6261	3.221e-11	3.2421e-10	CRHBP	corticotropin releasing hormone binding protein
2353	1.2353	3.1182e-11	3.1409e-10	FOS	"Fos proto-oncogene, AP-1 transcription factor subunit"
5577	1.2032	3.0635e-11	3.088e-10	PRKAR2B	protein kinase cAMP-dependent type II regulatory subunit beta
4360	1.2174	2.9823e-11	3.0126e-10	MRC1	mannose receptor C-type 1
2210	1.1304	2.9389e-11	2.973e-10	FCGR1B	Fc fragment of IgG receptor Ib
6875	1.1941	2.8736e-11	2.909e-10	TAF4B	TATA-box binding protein associated factor 4b
7057	1.1534	2.7435e-11	2.7813e-10	THBS1	thrombospondin 1
654	1.2763	2.7304e-11	2.77e-10	BMP6	bone morphogenetic protein 6
4057	1.3535	2.4515e-11	2.5014e-10	LTF	lactotransferrin
154810	1.1781	2.2788e-11	2.332e-10	AMOTL1	angiomotin like 1
64499	1.7691	2.2597e-11	2.3141e-10	TPSB2	tryptase beta 2 (gene/pseudogene)
56907	1.2585	2.2069e-11	2.2666e-10	SPIRE1	spire type actin nucleation factor 1
201305	1.1451	2.1282e-11	2.1921e-10	SPNS3	sphingolipid transporter 3 (putative)
56062	1.0772	2.0309e-11	2.0964e-10	KLHL4	kelch like family member 4
2841	1.0662	1.8951e-11	1.9606e-10	GPR18	G protein-coupled receptor 18
22873	1.1348	1.8477e-11	1.9129e-10	DZIP1	DAZ interacting zinc finger protein 1
4188	1.4456	1.7544e-11	1.827e-10	MDFI	MyoD family inhibitor
85449	1.502	1.7467e-11	1.8204e-10	KIAA1755	KIAA1755
7097	1.1397	1.7068e-11	1.7814e-10	TLR2	toll like receptor 2
140886	1.2182	1.6578e-11	1.7316e-10	PABPC5	poly(A) binding protein cytoplasmic 5
2358	1.3394	1.6556e-11	1.7305e-10	FPR2	formyl peptide receptor 2
57817	2.5357	1.5036e-11	1.5763e-10	HAMP	hepcidin antimicrobial peptide
170685	1.3393	1.4439e-11	1.516e-10	NUDT10	nudix hydrolase 10
3274	1.3617	1.3545e-11	1.4244e-10	HRH2	histamine receptor H2
8447	1.0795	1.3297e-11	1.4013e-10	DOC2B	double C2 domain beta
6533	1.3257	1.2892e-11	1.3596e-10	SLC6A6	solute carrier family 6 member 6
115908	1.5269	1.2643e-11	1.3344e-10	CTHRC1	collagen triple helix repeat containing 1
5996	1.4276	1.1825e-11	1.2499e-10	RGS1	regulator of G protein signaling 1
220164	1.5796	1.1333e-11	1.1997e-10	DOK6	docking protein 6
389058	-1.5887	1.0231e-11	1.0854e-10	SP5	Sp5 transcription factor
7291	1.3227	1.0179e-11	1.0808e-10	TWIST1	twist family bHLH transcription factor 1
26279	2.0528	9.3743e-12	9.9757e-11	PLA2G2D	phospholipase A2 group IID
2219	1.1282	9.3119e-12	9.9168e-11	FCN1	ficolin 1
658	1.697	9.286e-12	9.8966e-11	BMPR1B	bone morphogenetic protein receptor type 1B
1800	2.1009	8.9682e-12	9.5651e-11	DPEP1	dipeptidase 1
51809	1.1057	8.8009e-12	9.3939e-11	GALNT7	polypeptide N-acetylgalactosaminyltransferase 7
728215	1.3022	8.6526e-12	9.2496e-11	FAM155A	family with sequence similarity 155 member A
222865	1.7234	8.614e-12	9.2152e-11	TMEM130	transmembrane protein 130
4634	1.3301	7.9176e-12	8.4767e-11	MYL3	myosin light chain 3
85004	1.0234	7.7714e-12	8.3264e-11	RERG	RAS like estrogen regulated growth inhibitor
8395	1.2095	7.374e-12	7.9126e-11	PIP5K1B	phosphatidylinositol-4-phosphate 5-kinase type 1 beta
2833	1.1558	7.334e-12	7.8757e-11	CXCR3	C-X-C motif chemokine receptor 3
3662	1.539	7.161e-12	7.7018e-11	IRF4	interferon regulatory factor 4
6275	1.0558	7.1024e-12	7.6503e-11	S100A4	S100 calcium binding protein A4
91584	1.888	6.8643e-12	7.405e-11	PLXNA4	plexin A4
3675	1.1447	6.6794e-12	7.2111e-11	ITGA3	integrin subunit alpha 3
285513	1.0407	6.3363e-12	6.8669e-11	GPRIN3	GPRIN family member 3
114884	1.0423	6.1293e-12	6.6477e-11	OSBPL10	oxysterol binding protein like 10
7042	1.3497	5.8605e-12	6.3659e-11	TGFB2	transforming growth factor beta 2
5008	1.1841	5.7013e-12	6.1978e-11	OSM	oncostatin M
3397	1.0993	5.3034e-12	5.7785e-11	ID1	"inhibitor of DNA binding 1, HLH protein"
57194	1.3365	4.9269e-12	5.3807e-11	ATP10A	ATPase phospholipid transporting 10A (putative)
257144	1.1843	4.9171e-12	5.3742e-11	GCSAM	germinal center associated signaling and motility
7140	1.2479	4.6978e-12	5.1504e-11	TNNT3	"troponin T3, fast skeletal type"
8572	1.2833	4.5869e-12	5.0328e-11	PDLIM4	PDZ and LIM domain 4
7092	1.1881	4.4075e-12	4.8397e-11	TLL1	tolloid like 1
6853	1.3575	4.3275e-12	4.7629e-11	SYN1	synapsin I
115362	1.3198	4.2451e-12	4.6759e-11	GBP5	guanylate binding protein 5
288	1.3675	4.2108e-12	4.6417e-11	ANK3	ankyrin 3
24141	1.8707	4.1585e-12	4.5913e-11	LAMP5	lysosomal associated membrane protein family member 5
8685	2.0245	4.0638e-12	4.4901e-11	MARCO	macrophage receptor with collagenous structure
5396	1.2282	4.0259e-12	4.4518e-11	PRRX1	paired related homeobox 1
124976	1.1404	3.9108e-12	4.3279e-11	SPNS2	sphingolipid transporter 2
220388	1.0265	3.9018e-12	4.3213e-11	CCDC89	coiled-coil domain containing 89
56479	1.2419	3.8923e-12	4.3142e-11	KCNQ5	potassium voltage-gated channel subfamily Q member 5
5239	1.4971	3.7742e-12	4.1932e-11	PGM5	phosphoglucomutase 5
23148	1.0883	3.718e-12	4.1372e-11	NACAD	NAC alpha domain containing
10272	1.3044	3.6856e-12	4.1076e-11	FSTL3	follistatin like 3
167681	1.3329	3.6028e-12	4.0185e-11	PRSS35	serine protease 35
23612	1.4547	3.2893e-12	3.6804e-11	PHLDA3	pleckstrin homology like domain family A member 3
645191	1.0884	3.1996e-12	3.583e-11	LINGO3	leucine rich repeat and Ig domain containing 3
3357	1.5328	3.0216e-12	3.3863e-11	HTR2B	5-hydroxytryptamine receptor 2B
51778	1.065	2.8817e-12	3.245e-11	MYOZ2	myozenin 2
158866	1.2942	2.8027e-12	3.161e-11	ZDHHC15	zinc finger DHHC-type palmitoyltransferase 15
9051	1.0744	2.6612e-12	3.0063e-11	PSTPIP1	proline-serine-threonine phosphatase interacting protein 1
5139	1.1274	2.6102e-12	2.9509e-11	PDE3A	phosphodiesterase 3A
5733	1.2151	2.586e-12	2.926e-11	PTGER3	prostaglandin E receptor 3
2049	1.5409	2.5125e-12	2.8473e-11	EPHB3	EPH receptor B3
90273	1.0186	2.5116e-12	2.8473e-11	CEACAM21	CEA cell adhesion molecule 21
139065	1.5798	2.5056e-12	2.8442e-11	SLITRK4	SLIT and NTRK like family member 4
1237	1.3399	2.1715e-12	2.4689e-11	CCR8	C-C motif chemokine receptor 8
4978	1.2738	2.0901e-12	2.3782e-11	OPCML	opioid binding protein/cell adhesion molecule like
5613	1.057	1.9618e-12	2.234e-11	PRKX	protein kinase X-linked
57863	1.7857	1.9422e-12	2.2135e-11	CADM3	cell adhesion molecule 3
5360	1.1978	1.8532e-12	2.1154e-11	PLTP	phospholipid transfer protein
2152	1.2623	1.6724e-12	1.9137e-11	F3	"coagulation factor III, tissue factor"
9671	1.2476	1.653e-12	1.8931e-11	WSCD2	WSC domain containing 2
64067	1.3143	1.5506e-12	1.7772e-11	NPAS3	neuronal PAS domain protein 3
147841	-1.0523	1.4935e-12	1.7145e-11	SPC24	SPC24 component of NDC80 kinetochore complex
85479	1.1852	1.4876e-12	1.7092e-11	DNAJC5B	DnaJ heat shock protein family (Hsp40) member C5 beta
4856	1.1246	1.4035e-12	1.6165e-11	CCN3	cellular communication network factor 3
23284	1.1402	1.3072e-12	1.5093e-11	ADGRL3	adhesion G protein-coupled receptor L3
8013	1.2807	1.2945e-12	1.4959e-11	NR4A3	nuclear receptor subfamily 4 group A member 3
140564	1.1142	1.262e-12	1.4595e-11	APOBEC3D	apolipoprotein B mRNA editing enzyme catalytic subunit 3D
6351	1.0623	1.2567e-12	1.4546e-11	CCL4	C-C motif chemokine ligand 4
3586	1.1584	1.2091e-12	1.4006e-11	IL10	interleukin 10
3480	1.2294	1.1888e-12	1.3782e-11	IGF1R	insulin like growth factor 1 receptor
9037	1.1548	1.1805e-12	1.3697e-11	SEMA5A	semaphorin 5A
54328	1.0981	1.1536e-12	1.3395e-11	GPR173	G protein-coupled receptor 173
337876	1.0331	1.0145e-12	1.1819e-11	CHSY3	chondroitin sulfate synthase 3
6261	1.1693	1.0052e-12	1.173e-11	RYR1	ryanodine receptor 1
3561	1.2278	9.7544e-13	1.1402e-11	IL2RG	interleukin 2 receptor subunit gamma
4049	1.1914	9.2026e-13	1.0775e-11	LTA	lymphotoxin alpha
3001	1.1354	9.0278e-13	1.0579e-11	GZMA	granzyme A
27065	1.137	8.8356e-13	1.0362e-11	NSG1	neuronal vesicle trafficking associated 1
94240	1.1699	8.3987e-13	9.8581e-12	EPSTI1	epithelial stromal interaction 1
2295	1.4678	7.9529e-13	9.3503e-12	FOXF2	forkhead box F2
221981	1.1084	7.6125e-13	8.9724e-12	THSD7A	thrombospondin type 1 domain containing 7A
51316	1.3629	7.4318e-13	8.7667e-12	PLAC8	placenta associated 8
79883	1.091	7.3592e-13	8.6884e-12	PODNL1	podocan like 1
4068	1.2965	7.3244e-13	8.6546e-12	SH2D1A	SH2 domain containing 1A
22998	1.1254	7.309e-13	8.6435e-12	LIMCH1	LIM and calponin homology domains 1
266675	-1.2421	6.8992e-13	8.1726e-12	BEST4	bestrophin 4
283659	1.5243	6.6957e-13	7.9382e-12	PRTG	protogenin
2205	1.5377	6.2104e-13	7.3752e-12	FCER1A	Fc fragment of IgE receptor Ia
25849	1.1396	6.1334e-13	7.2899e-12	PARM1	prostate androgen-regulated mucin-like protein 1
203447	1.5332	5.7197e-13	6.827e-12	NRK	Nik related kinase
2823	1.7348	5.5819e-13	6.6681e-12	GPM6A	glycoprotein M6A
81493	1.2887	5.4071e-13	6.4702e-12	SYNC	"syncoilin, intermediate filament protein"
113	1.1497	5.2966e-13	6.3433e-12	ADCY7	adenylate cyclase 7
57165	1.1747	5.1445e-13	6.1769e-12	GJC2	gap junction protein gamma 2
26228	1.3474	5.1376e-13	6.1739e-12	STAP1	signal transducing adaptor family member 1
925	1.4144	4.8609e-13	5.8513e-12	CD8A	CD8a molecule
2350	1.0884	4.803e-13	5.7865e-12	FOLR2	folate receptor beta
56131	1.1609	4.7994e-13	5.7865e-12	PCDHB4	protocadherin beta 4
8325	1.1577	4.36e-13	5.2708e-12	FZD8	frizzled class receptor 8
3593	1.1688	4.3552e-13	5.2695e-12	IL12B	interleukin 12B
51704	1.0918	4.2181e-13	5.108e-12	GPRC5B	G protein-coupled receptor class C group 5 member B
2214	1.081	4.1908e-13	5.0793e-12	FCGR3A	Fc fragment of IgG receptor IIIa
6352	1.2244	4.1571e-13	5.0427e-12	CCL5	C-C motif chemokine ligand 5
28514	1.1438	4.0347e-13	4.8985e-12	DLL1	delta like canonical Notch ligand 1
80183	1.0021	3.9416e-13	4.7896e-12	RUBCNL	rubicon like autophagy enhancer
81030	1.3185	3.8273e-13	4.6547e-12	ZBP1	Z-DNA binding protein 1
3489	1.0462	3.7677e-13	4.5861e-12	IGFBP6	insulin like growth factor binding protein 6
192668	2.0797	3.757e-13	4.577e-12	CYS1	cystin 1
54756	1.2366	3.5933e-13	4.3889e-12	IL17RD	interleukin 17 receptor D
100506736	1.2352	3.5392e-13	4.3267e-12	SLFN12L	schlafen family member 12 like
27287	1.0141	3.4417e-13	4.2147e-12	VENTX	VENT homeobox
972	1.0388	3.4079e-13	4.1806e-12	CD74	CD74 molecule
441518	1.0434	3.2996e-13	4.0512e-12	RTL8B	retrotransposon Gag like 8B
1286	1.3721	3.2506e-13	3.9945e-12	COL4A4	collagen type IV alpha 4 chain
941	1.2076	3.2291e-13	3.9716e-12	CD80	CD80 molecule
5783	1.465	3.1392e-13	3.8644e-12	PTPN13	protein tyrosine phosphatase non-receptor type 13
8817	1.391	3.1213e-13	3.8456e-12	FGF18	fibroblast growth factor 18
55118	1.8741	3.0306e-13	3.7372e-12	CRTAC1	cartilage acidic protein 1
121601	1.5077	2.941e-13	3.6299e-12	ANO4	anoctamin 4
9508	1.637	2.8631e-13	3.5399e-12	ADAMTS3	ADAM metallopeptidase with thrombospondin type 1 motif 3
27115	1.0073	2.8514e-13	3.5286e-12	PDE7B	phosphodiesterase 7B
203522	1.0117	2.6458e-13	3.2799e-12	INTS6L	integrator complex subunit 6 like
149628	1.1824	2.5748e-13	3.2002e-12	PYHIN1	pyrin and HIN domain family member 1
401190	1.9069	2.5518e-13	3.1744e-12	RGS7BP	regulator of G protein signaling 7 binding protein
57631	1.0989	2.3263e-13	2.9016e-12	LRCH2	leucine rich repeats and calponin homology domain containing 2
2568	2.0064	2.2734e-13	2.8406e-12	GABRP	gamma-aminobutyric acid type A receptor subunit pi
22915	1.2055	2.0991e-13	2.6299e-12	MMRN1	multimerin 1
933	1.3292	2.0373e-13	2.5569e-12	CD22	CD22 molecule
11010	1.0001	2.0053e-13	2.519e-12	GLIPR1	GLI pathogenesis related 1
126259	1.1474	1.9611e-13	2.4657e-12	TMIGD2	transmembrane and immunoglobulin domain containing 2
10391	1.3137	1.9362e-13	2.4408e-12	CORO2B	coronin 2B
50861	1.2701	1.9325e-13	2.4384e-12	STMN3	stathmin 3
40	1.4333	1.9316e-13	2.4384e-12	ASIC2	acid sensing ion channel subunit 2
56253	1.297	1.9282e-13	2.4373e-12	CRTAM	cytotoxic and regulatory T cell molecule
9290	1.2306	1.9246e-13	2.4349e-12	GPR55	G protein-coupled receptor 55
2327	1.5118	1.901e-13	2.4094e-12	FMO2	flavin containing dimethylaniline monoxygenase 2
2949	1.9899	1.8912e-13	2.3991e-12	GSTM5	glutathione S-transferase mu 5
26011	1.6504	1.631e-13	2.0765e-12	TENM4	teneurin transmembrane protein 4
645369	1.4936	1.5473e-13	1.9771e-12	TMEM200C	transmembrane protein 200C
5742	1.1921	1.542e-13	1.9721e-12	PTGS1	prostaglandin-endoperoxide synthase 1
8519	1.206	1.5394e-13	1.9705e-12	IFITM1	interferon induced transmembrane protein 1
4886	1.501	1.3142e-13	1.6838e-12	NPY1R	neuropeptide Y receptor Y1
6285	1.4192	1.2968e-13	1.6631e-12	S100B	S100 calcium binding protein B
10964	1.383	1.2807e-13	1.6453e-12	IFI44L	interferon induced protein 44 like
57413	1.0441	1.2654e-13	1.6272e-12	TMIGD3	transmembrane and immunoglobulin domain containing 3
9547	2.3632	1.2007e-13	1.5454e-12	CXCL14	C-X-C motif chemokine ligand 14
5098	1.543	1.1817e-13	1.5237e-12	PCDHGC3	"protocadherin gamma subfamily C, 3"
55808	1.3867	1.162e-13	1.5011e-12	ST6GALNAC1	"ST6 N-acetylgalactosaminide alpha-2,6-sialyltransferase 1"
4325	1.623	1.1547e-13	1.493e-12	MMP16	matrix metallopeptidase 16
30009	1.048	1.0909e-13	1.4117e-12	TBX21	T-box transcription factor 21
3783	1.2399	1.0201e-13	1.3214e-12	KCNN4	potassium calcium-activated channel subfamily N member 4
64097	1.2376	9.5712e-14	1.2409e-12	EPB41L4A	erythrocyte membrane protein band 4.1 like 4A
26032	1.6571	9.5215e-14	1.2356e-12	SUSD5	sushi domain containing 5
126393	1.5766	8.6366e-14	1.1228e-12	HSPB6	heat shock protein family B (small) member 6
170371	1.0358	8.513e-14	1.1078e-12	TMEM273	transmembrane protein 273
51148	1.331	8.4304e-14	1.098e-12	CERCAM	cerebral endothelial cell adhesion molecule
342926	1.0387	8.0459e-14	1.0489e-12	ZNF677	zinc finger protein 677
23627	1.9848	8.0189e-14	1.0464e-12	PRND	prion like protein doppel
8534	1.1987	7.588e-14	9.9199e-13	CHST1	carbohydrate sulfotransferase 1
353514	1.0865	6.711e-14	8.806e-13	LILRA5	leukocyte immunoglobulin like receptor A5
8547	1.6776	6.6414e-14	8.7227e-13	FCN3	ficolin 3
2209	1.3325	6.4723e-14	8.5085e-13	FCGR1A	Fc fragment of IgG receptor Ia
11279	1.0246	5.2056e-14	6.8496e-13	KLF8	Kruppel like factor 8
9402	1.2956	5.1238e-14	6.7547e-13	GRAP2	GRB2 related adaptor protein 2
3768	1.054	5.0708e-14	6.691e-13	KCNJ12	potassium inwardly rectifying channel subfamily J member 12
5915	1.0139	5.0556e-14	6.6772e-13	RARB	retinoic acid receptor beta
4118	1.4859	4.848e-14	6.4089e-13	MAL	"mal, T cell differentiation protein"
8320	1.2964	4.695e-14	6.2125e-13	EOMES	eomesodermin
54491	1.0626	4.3131e-14	5.7233e-13	OTULINL	OTU deubiquitinase with linear linkage specificity like
1089	1.0825	3.9619e-14	5.2771e-13	CEACAM4	CEA cell adhesion molecule 4
8076	1.609	3.8762e-14	5.1678e-13	MFAP5	microfibril associated protein 5
27240	1.3344	3.7994e-14	5.075e-13	SIT1	signaling threshold regulating transmembrane adaptor 1
257101	1.5331	3.7013e-14	4.9486e-13	ZNF683	zinc finger protein 683
5654	1.133	3.5733e-14	4.782e-13	HTRA1	HtrA serine peptidase 1
3815	1.1715	3.4731e-14	4.6567e-13	KIT	"KIT proto-oncogene, receptor tyrosine kinase"
2535	1.2661	3.426e-14	4.5979e-13	FZD2	frizzled class receptor 2
9719	1.7518	3.151e-14	4.2368e-13	ADAMTSL2	ADAMTS like 2
146956	-1.067	2.9914e-14	4.0261e-13	EME1	essential meiotic structure-specific endonuclease 1
30812	1.4442	2.8867e-14	3.889e-13	SOX8	SRY-box transcription factor 8
145407	1.2834	2.7862e-14	3.7571e-13	ARMH4	armadillo like helical domain containing 4
27334	1.5729	2.5117e-14	3.4042e-13	P2RY10	P2Y receptor family member 10
57482	1.9387	2.4814e-14	3.3686e-13	CRACD	capping protein inhibiting regulator of actin dynamics
10148	1.0622	2.4723e-14	3.3595e-13	EBI3	Epstein-Barr virus induced 3
2162	1.5576	2.2598e-14	3.0767e-13	F13A1	coagulation factor XIII A chain
6614	1.0048	2.2467e-14	3.0617e-13	SIGLEC1	sialic acid binding Ig like lectin 1
27295	1.1497	2.1656e-14	2.957e-13	PDLIM3	PDZ and LIM domain 3
6402	1.0728	2.1126e-14	2.8874e-13	SELL	selectin L
80310	1.1262	2.1111e-14	2.8874e-13	PDGFD	platelet derived growth factor D
84959	1.1204	2.0043e-14	2.7446e-13	UBASH3B	ubiquitin associated and SH3 domain containing B
56099	1.5142	1.9572e-14	2.6828e-13	PCDHGB7	"protocadherin gamma subfamily B, 7"
284207	1.1616	1.9147e-14	2.627e-13	METRNL	"meteorin like, glial cell differentiation regulator"
27197	1.2044	1.912e-14	2.6259e-13	GPR82	G protein-coupled receptor 82
6252	1.1574	1.8325e-14	2.5217e-13	RTN1	reticulon 1
6515	1.038	1.7363e-14	2.3939e-13	SLC2A3	solute carrier family 2 member 3
54753	1.2187	1.6494e-14	2.2786e-13	ZNF853	zinc finger protein 853
50615	1.4768	1.5444e-14	2.1397e-13	IL21R	interleukin 21 receptor
11009	1.1645	1.544e-14	2.1397e-13	IL24	interleukin 24
284217	2.0968	1.527e-14	2.1199e-13	LAMA1	laminin subunit alpha 1
8483	1.6006	1.4827e-14	2.0604e-13	CILP	cartilage intermediate layer protein
2015	1.3377	1.467e-14	2.0406e-13	ADGRE1	adhesion G protein-coupled receptor E1
29909	1.4773	1.4164e-14	1.974e-13	GPR171	G protein-coupled receptor 171
5730	2.7728	1.2672e-14	1.7713e-13	PTGDS	prostaglandin D2 synthase
84174	1.0622	1.2285e-14	1.7189e-13	SLA2	Src like adaptor 2
5778	1.1541	1.2083e-14	1.694e-13	PTPN7	protein tyrosine phosphatase non-receptor type 7
64359	1.4585	1.1631e-14	1.6339e-13	NXN	nucleoredoxin
27129	1.6271	1.066e-14	1.5019e-13	HSPB7	heat shock protein family B (small) member 7
148113	1.838	1.0359e-14	1.461e-13	CILP2	cartilage intermediate layer protein 2
80832	1.1443	1.0277e-14	1.4508e-13	APOL4	apolipoprotein L4
342574	1.4883	1.0159e-14	1.4357e-13	KRT27	keratin 27
5341	1.1349	9.7093e-15	1.3735e-13	PLEK	pleckstrin
5142	1.177	8.7171e-15	1.2356e-13	PDE4B	phosphodiesterase 4B
54551	1.397	7.724e-15	1.1004e-13	MAGEL2	MAGE family member L2
56978	1.2417	7.6699e-15	1.0937e-13	PRDM8	PR/SET domain 8
653361	1.1542	7.5605e-15	1.0792e-13	NCF1	neutrophil cytosolic factor 1
9021	1.281	7.1936e-15	1.0279e-13	SOCS3	suppressor of cytokine signaling 3
5602	1.4005	7.1125e-15	1.0184e-13	MAPK10	mitogen-activated protein kinase 10
27286	1.3348	7.0752e-15	1.0141e-13	SRPX2	sushi repeat containing protein X-linked 2
257194	1.5752	6.5325e-15	9.3818e-14	NEGR1	neuronal growth regulator 1
259232	2.2117	6.1434e-15	8.8411e-14	NALCN	"sodium leak channel, non-selective"
7177	2.1218	5.2716e-15	7.6174e-14	TPSAB1	tryptase alpha/beta 1
5806	1.5448	5.0371e-15	7.2935e-14	PTX3	pentraxin 3
10663	1.4121	3.8261e-15	5.5629e-14	CXCR6	C-X-C motif chemokine receptor 6
7223	1.3401	3.6769e-15	5.3568e-14	TRPC4	transient receptor potential cation channel subfamily C member 4
4803	1.1291	3.4841e-15	5.0812e-14	NGF	nerve growth factor
64005	1.0568	3.435e-15	5.0149e-14	MYO1G	myosin IG
80332	1.4886	3.25e-15	4.7644e-14	ADAM33	ADAM metallopeptidase domain 33
5764	1.5378	3.1245e-15	4.59e-14	PTN	pleiotrophin
64919	1.3442	3.0922e-15	4.5472e-14	BCL11B	BAF chromatin remodeling complex subunit BCL11B
2322	1.4529	3.0882e-15	4.5461e-14	FLT3	fms related receptor tyrosine kinase 3
144347	2.1997	3.023e-15	4.4547e-14	RFLNA	refilin A
1846	1.3289	2.9531e-15	4.3563e-14	DUSP4	dual specificity phosphatase 4
79901	1.1945	2.5943e-15	3.8311e-14	CYBRD1	cytochrome b reductase 1
57611	1.3416	2.4825e-15	3.6697e-14	ISLR2	immunoglobulin superfamily containing leucine rich repeat 2
221476	1.7528	2.4621e-15	3.6435e-14	PI16	peptidase inhibitor 16
56944	1.3543	2.4296e-15	3.5991e-14	OLFML3	olfactomedin like 3
60312	1.0121	2.3029e-15	3.4185e-14	AFAP1	actin filament associated protein 1
2846	1.195	2.0459e-15	3.0434e-14	LPAR4	lysophosphatidic acid receptor 4
2047	1.2666	1.8329e-15	2.7311e-14	EPHB1	EPH receptor B1
10123	1.0846	1.7932e-15	2.6789e-14	ARL4C	ADP ribosylation factor like GTPase 4C
23254	1.2014	1.7891e-15	2.6756e-14	KAZN	"kazrin, periplakin interacting protein"
6332	2.1429	1.7015e-15	2.5472e-14	SCN7A	sodium voltage-gated channel alpha subunit 7
60489	1.0477	1.6471e-15	2.4709e-14	APOBEC3G	apolipoprotein B mRNA editing enzyme catalytic subunit 3G
387758	1.9797	1.6325e-15	2.4517e-14	FIBIN	fin bud initiation factor homolog
8786	1.5085	1.6022e-15	2.4114e-14	RGS11	regulator of G protein signaling 11
1910	1.0008	1.5605e-15	2.351e-14	EDNRB	endothelin receptor type B
26191	1.1722	1.5145e-15	2.2842e-14	PTPN22	protein tyrosine phosphatase non-receptor type 22
26025	1.7768	1.4228e-15	2.1481e-14	PCDHGA12	"protocadherin gamma subfamily A, 12"
100423062	2.7871	1.3067e-15	1.975e-14	IGLL5	immunoglobulin lambda like polypeptide 5
57172	1.5562	1.302e-15	1.97e-14	CAMK1G	calcium/calmodulin dependent protein kinase IG
143503	1.1075	1.2885e-15	1.9516e-14	OR51E1	olfactory receptor family 51 subfamily E member 1
79966	1.5303	1.2601e-15	1.9106e-14	SCD5	stearoyl-CoA desaturase 5
4889	1.7323	1.2431e-15	1.8869e-14	NPY5R	neuropeptide Y receptor Y5
94120	1.0258	1.143e-15	1.7368e-14	SYTL3	synaptotagmin like 3
240	1.4517	1.1014e-15	1.6772e-14	ALOX5	arachidonate 5-lipoxygenase
259197	1.2536	1.0792e-15	1.6452e-14	NCR3	natural cytotoxicity triggering receptor 3
3213	1.1008	9.9894e-16	1.5278e-14	HOXB3	homeobox B3
10855	1.0909	8.873e-16	1.36e-14	HPSE	heparanase
286151	-1.2512	8.7621e-16	1.3445e-14	FBXO43	F-box protein 43
2621	1.0988	8.5187e-16	1.3085e-14	GAS6	growth arrest specific 6
10536	1.4681	7.5972e-16	1.1683e-14	P3H3	prolyl 3-hydroxylase 3
80031	1.2254	7.4767e-16	1.151e-14	SEMA6D	semaphorin 6D
2950	1.1885	7.42e-16	1.1435e-14	GSTP1	glutathione S-transferase pi 1
30820	1.67	6.8973e-16	1.0664e-14	KCNIP1	potassium voltage-gated channel interacting protein 1
151888	1.5622	6.4489e-16	9.982e-15	BTLA	B and T lymphocyte associated
79953	2.0209	6.3609e-16	9.8567e-15	SYNDIG1	synapse differentiation inducing 1
3559	1.5174	6.0463e-16	9.3795e-15	IL2RA	interleukin 2 receptor subunit alpha
51673	1.1683	6.0321e-16	9.3676e-15	TPPP3	tubulin polymerization promoting protein family member 3
401251	-1.2435	5.8856e-16	9.1502e-15	SAPCD1	suppressor APC domain containing 1
1735	2.4158	5.419e-16	8.434e-15	DIO3	iodothyronine deiodinase 3
2843	1.5947	5.1551e-16	8.0321e-15	GPR20	G protein-coupled receptor 20
5880	1.1523	4.6834e-16	7.3133e-15	RAC2	Rac family small GTPase 2
9046	1.0196	4.3872e-16	6.8736e-15	DOK2	docking protein 2
5801	1.5292	4.2889e-16	6.727e-15	PTPRR	protein tyrosine phosphatase receptor type R
94274	1.0544	4.2575e-16	6.6853e-15	PPP1R14A	protein phosphatase 1 regulatory inhibitor subunit 14A
57121	1.1197	4.0113e-16	6.3056e-15	LPAR5	lysophosphatidic acid receptor 5
1438	1.2647	3.9037e-16	6.1433e-15	CSF2RA	colony stimulating factor 2 receptor subunit alpha
441168	1.3644	3.7979e-16	5.9834e-15	CALHM6	calcium homeostasis modulator family member 6
167465	1.5378	3.7656e-16	5.9392e-15	ZNF366	zinc finger protein 366
1233	1.6102	3.7288e-16	5.8878e-15	CCR4	C-C motif chemokine receptor 4
64084	1.8111	3.6626e-16	5.7896e-15	CLSTN2	calsyntenin 2
2624	1.0662	3.4943e-16	5.536e-15	GATA2	GATA binding protein 2
3339	1.4588	3.413e-16	5.4133e-15	HSPG2	heparan sulfate proteoglycan 2
146754	1.3129	3.3897e-16	5.3824e-15	DNAH2	dynein axonemal heavy chain 2
116449	1.394	3.314e-16	5.268e-15	CLNK	cytokine dependent hematopoietic cell linker
164668	1.2052	3.2994e-16	5.2567e-15	APOBEC3H	apolipoprotein B mRNA editing enzyme catalytic subunit 3H
4261	1.0062	3.2261e-16	5.1458e-15	CIITA	class II major histocompatibility complex transactivator
219699	1.0888	3.0647e-16	4.8938e-15	UNC5B	unc-5 netrin receptor B
9002	1.6027	2.9754e-16	4.7565e-15	F2RL3	F2R like thrombin or trypsin receptor 3
1359	2.2092	2.4951e-16	3.9979e-15	CPA3	carboxypeptidase A3
128611	1.4981	2.3767e-16	3.8125e-15	ZNF831	zinc finger protein 831
119	1.4821	2.3399e-16	3.7577e-15	ADD2	adducin 2
10234	1.0319	2.1044e-16	3.3833e-15	LRRC17	leucine rich repeat containing 17
1879	1.0198	2.0976e-16	3.3763e-15	EBF1	EBF transcription factor 1
199	1.0337	2.0963e-16	3.3763e-15	AIF1	allograft inflammatory factor 1
219348	1.2513	1.9161e-16	3.1053e-15	PLAC9	placenta associated 9
146433	1.311	1.6986e-16	2.7592e-15	IL34	interleukin 34
653	2.3299	1.5517e-16	2.5263e-15	BMP5	bone morphogenetic protein 5
3560	1.1823	1.5278e-16	2.4903e-15	IL2RB	interleukin 2 receptor subunit beta
9056	1.0572	1.5203e-16	2.481e-15	SLC7A7	solute carrier family 7 member 7
2550	1.3317	1.4779e-16	2.4145e-15	GABBR1	gamma-aminobutyric acid type B receptor subunit 1
4046	1.084	1.3714e-16	2.2484e-15	LSP1	lymphocyte specific protein 1
84525	1.2312	1.3485e-16	2.2133e-15	HOPX	HOP homeobox
160364	1.2888	1.1499e-16	1.8896e-15	CLEC12A	C-type lectin domain family 12 member A
9750	1.1566	1.0058e-16	1.6625e-15	RIPOR2	RHO family interacting cell polarization regulator 2
7123	1.383	9.6319e-17	1.5947e-15	CLEC3B	C-type lectin domain family 3 member B
1378	1.6453	9.332e-17	1.5497e-15	CR1	complement C3b/C4b receptor 1 (Knops blood group)
2769	1.0141	8.9814e-17	1.495e-15	GNA15	G protein subunit alpha 15
90993	1.8868	8.7245e-17	1.4539e-15	CREB3L1	cAMP responsive element binding protein 3 like 1
919	1.0484	8.241e-17	1.3766e-15	CD247	CD247 molecule
79927	1.082	8.1029e-17	1.3552e-15	FAM110D	family with sequence similarity 110 member D
2530	1.0717	7.7079e-17	1.2906e-15	FUT8	fucosyltransferase 8
8516	1.1283	7.506e-17	1.2583e-15	ITGA8	integrin subunit alpha 8
4772	1.0431	7.4313e-17	1.2473e-15	NFATC1	nuclear factor of activated T cells 1
1230	1.091	7.0353e-17	1.1822e-15	CCR1	C-C motif chemokine receptor 1
10457	1.2141	6.7564e-17	1.1367e-15	GPNMB	glycoprotein nmb
5293	1.028	6.7376e-17	1.1349e-15	PIK3CD	"phosphatidylinositol-4,5-bisphosphate 3-kinase catalytic subunit delta"
146722	1.1049	6.7273e-17	1.1345e-15	CD300LF	CD300 molecule like family member f
3385	1.2642	6.362e-17	1.0742e-15	ICAM3	intercellular adhesion molecule 3
624	1.5343	6.3508e-17	1.0736e-15	BDKRB2	bradykinin receptor B2
23547	1.4914	6.3134e-17	1.0685e-15	LILRA4	leukocyte immunoglobulin like receptor A4
3945	1.0296	6.2143e-17	1.053e-15	LDHB	lactate dehydrogenase B
57823	1.5024	6.1764e-17	1.0478e-15	SLAMF7	SLAM family member 7
219623	1.1171	6.1396e-17	1.0441e-15	TMEM26	transmembrane protein 26
3741	1.5937	6.1169e-17	1.0415e-15	KCNA5	potassium voltage-gated channel subfamily A member 5
53405	1.388	5.4871e-17	9.3539e-16	CLIC5	chloride intracellular channel 5
1311	2.9242	4.9378e-17	8.4481e-16	COMP	cartilage oligomeric matrix protein
91179	1.0176	4.9338e-17	8.4481e-16	SCARF2	scavenger receptor class F member 2
577	1.7535	4.7769e-17	8.1926e-16	ADGRB3	adhesion G protein-coupled receptor B3
111	1.4663	4.6555e-17	7.9941e-16	ADCY5	adenylate cyclase 5
3606	1.3028	4.6487e-17	7.9922e-16	IL18	interleukin 18
54511	1.7008	4.5381e-17	7.8116e-16	HMGCLL1	3-hydroxymethyl-3-methylglutaryl-CoA lyase like 1
56833	1.2643	4.2341e-17	7.3149e-16	SLAMF8	SLAM family member 8
147138	1.0773	4.1397e-17	7.1606e-16	TMC8	transmembrane channel like 8
64333	1.1061	4.0255e-17	6.9716e-16	ARHGAP9	Rho GTPase activating protein 9
913	1.8381	3.9939e-17	6.9254e-16	CD1E	CD1e molecule
399	1.3648	3.5464e-17	6.1721e-16	RHOH	ras homolog family member H
79884	1.6123	3.4926e-17	6.086e-16	MAP9	microtubule associated protein 9
1396	1.1926	3.2943e-17	5.7546e-16	CRIP1	cysteine rich protein 1
2122	1.0418	3.2111e-17	5.6162e-16	MECOM	MDS1 and EVI1 complex locus
358	1.3946	3.1613e-17	5.5429e-16	AQP1	aquaporin 1 (Colton blood group)
51676	1.3412	3.14e-17	5.5123e-16	ASB2	ankyrin repeat and SOCS box containing 2
5734	1.1848	3.0049e-17	5.2818e-16	PTGER4	prostaglandin E receptor 4
945	1.0079	2.9111e-17	5.1233e-16	CD33	CD33 molecule
10261	1.0162	2.6853e-17	4.7317e-16	IGSF6	immunoglobulin superfamily member 6
23452	1.0309	2.5729e-17	4.5394e-16	ANGPTL2	angiopoietin like 2
5332	1.4005	2.515e-17	4.4427e-16	PLCB4	phospholipase C beta 4
84109	1.8633	2.4899e-17	4.404e-16	QRFPR	pyroglutamylated RFamide peptide receptor
11149	1.2555	2.4625e-17	4.3609e-16	BVES	blood vessel epicardial substance
27145	1.0909	2.3971e-17	4.2558e-16	FILIP1	filamin A interacting protein 1
26253	1.5834	2.3757e-17	4.223e-16	CLEC4E	C-type lectin domain family 4 member E
286133	2.5439	2.2952e-17	4.0902e-16	SCARA5	scavenger receptor class A member 5
440738	1.316	2.2844e-17	4.0761e-16	MAP1LC3C	microtubule associated protein 1 light chain 3 gamma
3127	1.534	2.1249e-17	3.7964e-16	HLA-DRB5	"major histocompatibility complex, class II, DR beta 5"
10750	1.1173	1.9308e-17	3.4582e-16	GRAP	GRB2 related adaptor protein
23432	1.0288	1.9241e-17	3.4507e-16	GPR161	G protein-coupled receptor 161
9630	1.2799	1.92e-17	3.4477e-16	GNA14	G protein subunit alpha 14
3820	1.3043	1.873e-17	3.3676e-16	KLRB1	killer cell lectin like receptor B1
914	1.4572	1.6817e-17	3.0314e-16	CD2	CD2 molecule
65997	2.0192	1.5981e-17	2.8843e-16	RASL11B	RAS like family 11 member B
58529	1.517	1.4052e-17	2.5394e-16	MYOZ1	myozenin 1
5322	1.3399	1.3919e-17	2.5187e-16	PLA2G5	phospholipase A2 group V
9957	1.1598	1.3688e-17	2.4799e-16	HS3ST1	heparan sulfate-glucosamine 3-sulfotransferase 1
7472	2.4236	1.3194e-17	2.3936e-16	WNT2	Wnt family member 2
1300	2.647	1.2948e-17	2.3549e-16	COL10A1	collagen type X alpha 1 chain
3718	1.2839	1.2482e-17	2.2731e-16	JAK3	Janus kinase 3
1488	1.1714	1.0631e-17	1.9385e-16	CTBP2	C-terminal binding protein 2
165215	1.1723	1.055e-17	1.9262e-16	FAM171B	family with sequence similarity 171 member B
389136	1.5436	1.0524e-17	1.924e-16	VGLL3	vestigial like family member 3
11151	1.168	1.0225e-17	1.8718e-16	CORO1A	coronin 1A
2625	1.4293	8.7708e-18	1.6097e-16	GATA3	GATA binding protein 3
283420	1.5868	8.5473e-18	1.5707e-16	CLEC9A	C-type lectin domain containing 9A
9214	1.1761	8.1693e-18	1.5032e-16	FCMR	Fc fragment of IgM receptor
712	1.2457	7.8733e-18	1.4526e-16	C1QA	complement C1q A chain
2260	1.3087	7.7958e-18	1.4401e-16	FGFR1	fibroblast growth factor receptor 1
8490	1.1923	7.3667e-18	1.3626e-16	RGS5	regulator of G protein signaling 5
3037	2.2332	7.2606e-18	1.3448e-16	HAS2	hyaluronan synthase 2
84868	1.1249	7.2206e-18	1.3391e-16	HAVCR2	hepatitis A virus cellular receptor 2
221472	1.0106	7.2128e-18	1.3391e-16	FGD2	"FYVE, RhoGEF and PH domain containing 2"
916	1.4523	7.1973e-18	1.3383e-16	CD3E	CD3e molecule
3036	2.2324	6.4914e-18	1.2103e-16	HAS1	hyaluronan synthase 1
3003	1.6875	6.3778e-18	1.1906e-16	GZMK	granzyme K
4651	1.3004	6.23e-18	1.1646e-16	MYO10	myosin X
3594	1.1426	6.1732e-18	1.1555e-16	IL12RB1	interleukin 12 receptor subunit beta 1
1043	1.3267	6.0075e-18	1.1275e-16	CD52	CD52 molecule
9823	1.1695	5.4994e-18	1.0335e-16	ARMCX2	armadillo repeat containing X-linked 2
10316	1.1624	5.4957e-18	1.0335e-16	NMUR1	neuromedin U receptor 1
50852	1.6801	4.8347e-18	9.1465e-17	TRAT1	T cell receptor associated transmembrane adaptor 1
84433	1.3029	4.6883e-18	8.8933e-17	CARD11	caspase recruitment domain family member 11
1490	1.2413	4.3052e-18	8.1776e-17	CCN2	cellular communication network factor 2
80342	1.1113	4.2462e-18	8.0763e-17	TRAF3IP3	TRAF3 interacting protein 3
1953	1.7518	4.2257e-18	8.0482e-17	MEGF6	multiple EGF like domains 6
5241	2.087	3.2378e-18	6.2e-17	PGR	progesterone receptor
5069	1.5582	3.2334e-18	6.2e-17	PAPPA	pappalysin 1
917	1.4903	3.2075e-18	6.1587e-17	CD3G	CD3g molecule
51816	1.0875	3.1873e-18	6.1283e-17	ADA2	adenosine deaminase 2
25903	1.1643	2.8545e-18	5.4958e-17	OLFML2B	olfactomedin like 2B
4908	1.7134	2.8506e-18	5.4958e-17	NTF3	neurotrophin 3
84106	1.0896	2.8463e-18	5.4951e-17	PRAM1	PML-RARA regulated adaptor molecule 1
7076	1.8007	2.7472e-18	5.3109e-17	TIMP1	TIMP metallopeptidase inhibitor 1
23213	2.0293	2.5227e-18	4.8904e-17	SULF1	sulfatase 1
26034	1.1905	2.4895e-18	4.8327e-17	IPCEF1	interaction protein for cytohesin exchange factors 1
5791	1.0748	2.4825e-18	4.8258e-17	PTPRE	protein tyrosine phosphatase receptor type E
54847	1.1255	2.4468e-18	4.7628e-17	SIDT1	SID1 transmembrane family member 1
11024	1.144	2.4436e-18	4.7628e-17	LILRA1	leukocyte immunoglobulin like receptor A1
219621	1.496	2.4296e-18	4.7423e-17	CABCOCO1	ciliary associated calcium binding coiled-coil 1
5745	1.5734	2.1564e-18	4.2149e-17	PTH1R	parathyroid hormone 1 receptor
10687	1.7611	2.131e-18	4.1711e-17	PNMA2	PNMA family member 2
57105	1.3201	2.0939e-18	4.1099e-17	CYSLTR2	cysteinyl leukotriene receptor 2
4248	1.3596	1.9853e-18	3.9022e-17	MGAT3	"beta-1,4-mannosyl-glycoprotein 4-beta-N-acetylglucosaminyltransferase"
53347	1.5094	1.9776e-18	3.8923e-17	UBASH3A	ubiquitin associated and SH3 domain containing A
353345	1.4693	1.8289e-18	3.6148e-17	GPR141	G protein-coupled receptor 141
2316	1.1238	1.7916e-18	3.5461e-17	FLNA	filamin A
923	1.4491	1.6368e-18	3.2534e-17	CD6	CD6 molecule
10000	1.0964	1.5667e-18	3.1184e-17	AKT3	AKT serine/threonine kinase 3
11259	1.0859	1.5529e-18	3.0953e-17	FILIP1L	filamin A interacting protein 1 like
10085	1.4091	1.4838e-18	2.9618e-17	EDIL3	EGF like repeats and discoidin domains 3
23111	1.2942	1.4489e-18	2.8962e-17	SPART	spartin
3098	1.0259	1.3776e-18	2.7576e-17	HK1	hexokinase 1
56937	1.6527	1.2747e-18	2.5625e-17	PMEPA1	"prostate transmembrane protein, androgen induced 1"
860	1.4687	1.2275e-18	2.471e-17	RUNX2	RUNX family transcription factor 2
10278	1.5852	1.2255e-18	2.4707e-17	EFS	embryonal Fyn-associated substrate
3955	1.0789	1.1919e-18	2.4098e-17	LFNG	LFNG O-fucosylpeptide 3-beta-N-acetylglucosaminyltransferase
387914	2.0502	1.152e-18	2.3324e-17	SHISA2	shisa family member 2
5138	1.1964	1.1395e-18	2.3103e-17	PDE2A	phosphodiesterase 2A
375033	1.0075	1.008e-18	2.0496e-17	PEAR1	platelet endothelial aggregation receptor 1
4915	2.4064	9.8013e-19	1.9958e-17	NTRK2	neurotrophic receptor tyrosine kinase 2
389558	2.5417	8.6287e-19	1.7647e-17	FAM180A	family with sequence similarity 180 member A
3689	1.1195	8.3081e-19	1.7016e-17	ITGB2	integrin subunit beta 2
55959	1.4626	8.1861e-19	1.679e-17	SULF2	sulfatase 2
6504	1.4177	8.1268e-19	1.6693e-17	SLAMF1	signaling lymphocytic activation molecule family member 1
50863	2.5043	7.5423e-19	1.5515e-17	NTM	neurotrimin
114897	1.6997	7.1134e-19	1.4654e-17	C1QTNF1	C1q and TNF related 1
2151	2.0258	6.5161e-19	1.3443e-17	F2RL2	coagulation factor II thrombin receptor like 2
5732	1.3907	6.4121e-19	1.3267e-17	PTGER2	prostaglandin E receptor 2
3512	2.6015	5.6344e-19	1.1675e-17	JCHAIN	joining chain of multimeric IgA and IgM
114836	1.4512	5.5361e-19	1.1488e-17	SLAMF6	SLAM family member 6
2043	1.3053	5.4908e-19	1.1411e-17	EPHA4	EPH receptor A4
27181	1.7221	5.4677e-19	1.138e-17	SIGLEC8	sialic acid binding Ig like lectin 8
83690	1.5842	5.1948e-19	1.0828e-17	CRISPLD1	cysteine rich secretory protein LCCL domain containing 1
11006	1.2836	5.1362e-19	1.0722e-17	LILRB4	leukocyte immunoglobulin like receptor B4
959	1.5189	4.9846e-19	1.0421e-17	CD40LG	CD40 ligand
345557	2.474	4.8165e-19	1.0084e-17	PLCXD3	phosphatidylinositol specific phospholipase C X domain containing 3
284348	1.3584	4.4565e-19	9.3441e-18	LYPD5	LY6/PLAUR domain containing 5
154075	1.2834	4.3696e-19	9.1892e-18	SAMD3	sterile alpha motif domain containing 3
6424	2.1134	4.0406e-19	8.51e-18	SFRP4	secreted frizzled related protein 4
30845	1.0618	3.9842e-19	8.4038e-18	EHD3	EH domain containing 3
441631	1.758	3.7622e-19	7.9592e-18	TSPAN11	tetraspanin 11
2697	1.0157	3.6032e-19	7.6342e-18	GJA1	gap junction protein alpha 1
911	1.6661	3.506e-19	7.4395e-18	CD1C	CD1c molecule
3119	1.4839	3.4097e-19	7.2459e-18	HLA-DQB1	"major histocompatibility complex, class II, DQ beta 1"
11318	2.0516	3.2326e-19	6.88e-18	GPR182	G protein-coupled receptor 182
27123	2.124	2.9685e-19	6.3275e-18	DKK2	dickkopf WNT signaling pathway inhibitor 2
863	1.2825	2.7831e-19	5.9412e-18	CBFA2T3	CBFA2/RUNX1 partner transcriptional co-repressor 3
10125	1.3704	2.7606e-19	5.9022e-18	RASGRP1	RAS guanyl releasing protein 1
27036	1.1872	2.5073e-19	5.3767e-18	SIGLEC7	sialic acid binding Ig like lectin 7
11314	1.0856	2.412e-19	5.1882e-18	CD300A	CD300a molecule
5579	1.3338	2.1972e-19	4.7406e-18	PRKCB	protein kinase C beta
64399	2.8491	2.1814e-19	4.7207e-18	HHIP	hedgehog interacting protein
91607	1.0734	2.0998e-19	4.5512e-18	SLFN11	schlafen family member 11
3903	1.1737	1.9077e-19	4.1413e-18	LAIR1	leukocyte associated immunoglobulin like receptor 1
5837	1.1083	1.85e-19	4.0222e-18	PYGM	"glycogen phosphorylase, muscle associated"
286530	1.1885	1.7376e-19	3.7894e-18	P2RY8	P2Y receptor family member 8
57146	1.2428	1.7292e-19	3.7771e-18	TMEM159	transmembrane protein 159
23052	1.2052	1.6999e-19	3.7187e-18	ENDOD1	endonuclease domain containing 1
90865	1.4541	1.6213e-19	3.5524e-18	IL33	interleukin 33
10409	1.6279	1.5468e-19	3.3944e-18	BASP1	brain abundant membrane attached signal protein 1
54674	1.5808	1.5273e-19	3.3566e-18	LRRN3	leucine rich repeat neuronal 3
969	1.5157	1.3739e-19	3.029e-18	CD69	CD69 molecule
713	1.3311	1.3711e-19	3.0276e-18	C1QB	complement C1q B chain
151963	1.0307	1.2622e-19	2.7959e-18	MB21D2	Mab-21 domain containing 2
83595	1.2323	1.2229e-19	2.7131e-18	SOX7	SRY-box transcription factor 7
6622	1.5913	1.2167e-19	2.7036e-18	SNCA	synuclein alpha
943	1.3326	1.1821e-19	2.6308e-18	TNFRSF8	TNF receptor superfamily member 8
714	1.2314	1.1533e-19	2.5748e-18	C1QC	complement C1q C chain
4920	2.0225	1.1424e-19	2.5546e-18	ROR2	receptor tyrosine kinase like orphan receptor 2
6444	2.2252	9.9662e-20	2.232e-18	SGCD	sarcoglycan delta
57158	1.4768	9.5766e-20	2.1516e-18	JPH2	junctophilin 2
51705	1.1502	9.3233e-20	2.0981e-18	EMCN	endomucin
170689	1.4393	9.3072e-20	2.0978e-18	ADAMTS15	ADAM metallopeptidase with thrombospondin type 1 motif 15
55619	1.2211	9.0854e-20	2.051e-18	DOCK10	dedicator of cytokinesis 10
5724	1.2341	8.582e-20	1.9405e-18	PTAFR	platelet activating factor receptor
23136	1.23	8.0496e-20	1.823e-18	EPB41L3	erythrocyte membrane protein band 4.1 like 3
80380	1.3623	7.5802e-20	1.7222e-18	PDCD1LG2	programmed cell death 1 ligand 2
729230	1.5935	6.7317e-20	1.5319e-18	CCR2	C-C motif chemokine receptor 2
338596	1.7077	6.6824e-20	1.5231e-18	ST8SIA6	"ST8 alpha-N-acetyl-neuraminide alpha-2,8-sialyltransferase 6"
30817	1.2612	6.6763e-20	1.5231e-18	ADGRE2	adhesion G protein-coupled receptor E2
9595	1.4141	6.421e-20	1.4683e-18	CYTIP	cytohesin 1 interacting protein
6422	2.1396	6.0604e-20	1.3881e-18	SFRP1	secreted frizzled related protein 1
3702	1.5198	5.697e-20	1.307e-18	ITK	IL2 inducible T cell kinase
9638	1.1124	5.5619e-20	1.2781e-18	FEZ1	fasciculation and elongation protein zeta 1
3587	1.1012	5.5521e-20	1.2779e-18	IL10RA	interleukin 10 receptor subunit alpha
11035	1.1332	5.1857e-20	1.1955e-18	RIPK3	receptor interacting serine/threonine kinase 3
9332	1.3074	4.9876e-20	1.1517e-18	CD163	CD163 molecule
219285	1.1829	4.7911e-20	1.1082e-18	SAMD9L	sterile alpha motif domain containing 9 like
8698	1.298	4.7396e-20	1.098e-18	S1PR4	sphingosine-1-phosphate receptor 4
81704	1.311	4.6565e-20	1.0806e-18	DOCK8	dedicator of cytokinesis 8
30850	1.191	4.531e-20	1.0532e-18	CDR2L	cerebellar degeneration related protein 2 like
115557	1.2876	4.4086e-20	1.0264e-18	ARHGEF25	Rho guanine nucleotide exchange factor 25
374872	1.1781	4.3949e-20	1.0249e-18	PEAK3	PEAK family member 3
11027	1.1683	4.3775e-20	1.0225e-18	LILRA2	leukocyte immunoglobulin like receptor A2
6096	1.8943	4.2482e-20	9.9396e-19	RORB	RAR related orphan receptor B
9828	1.0529	4.2105e-20	9.8677e-19	ARHGEF17	Rho guanine nucleotide exchange factor 17
54796	1.4805	4.1681e-20	9.7847e-19	BNC2	basonuclin 2
23704	1.6448	3.683e-20	8.6602e-19	KCNE4	potassium voltage-gated channel subfamily E regulatory subunit 4
9840	1.4672	3.3965e-20	7.9999e-19	TESPA1	"thymocyte expressed, positive selection associated 1"
10439	1.8566	3.3858e-20	7.988e-19	OLFM1	olfactomedin 1
2829	2.0798	3.3563e-20	7.9318e-19	XCR1	X-C motif chemokine receptor 1
64805	1.6396	3.213e-20	7.6185e-19	P2RY12	purinergic receptor P2Y12
55214	1.2458	2.9774e-20	7.0716e-19	P3H2	prolyl 3-hydroxylase 2
1960	1.4818	2.8415e-20	6.7604e-19	EGR3	early growth response 3
4481	1.1471	2.7281e-20	6.5015e-19	MSR1	macrophage scavenger receptor 1
10266	1.0202	2.5874e-20	6.187e-19	RAMP2	receptor activity modifying protein 2
2307	1.5178	2.5751e-20	6.1681e-19	FOXS1	forkhead box S1
5294	1.3892	2.4726e-20	5.9325e-19	PIK3CG	"phosphatidylinositol-4,5-bisphosphate 3-kinase catalytic subunit gamma"
114879	1.093	2.3588e-20	5.6788e-19	OSBPL5	oxysterol binding protein like 5
644353	1.2917	2.3366e-20	5.635e-19	ZCCHC18	zinc finger CCHC-type containing 18
283897	1.3346	2.2902e-20	5.5325e-19	C16orf54	chromosome 16 open reading frame 54
64098	1.1051	2.2085e-20	5.3442e-19	PARVG	parvin gamma
1236	1.5701	2.0384e-20	4.9412e-19	CCR7	C-C motif chemokine receptor 7
84627	1.4317	1.9152e-20	4.6504e-19	ZNF469	zinc finger protein 469
3791	1.1913	1.726e-20	4.2056e-19	KDR	kinase insert domain receptor
10859	1.2351	1.6976e-20	4.1505e-19	LILRB1	leukocyte immunoglobulin like receptor B1
4921	1.1597	1.5876e-20	3.8885e-19	DDR2	discoidin domain receptor tyrosine kinase 2
27071	1.3886	1.5839e-20	3.8861e-19	DAPP1	dual adaptor of phosphotyrosine and 3-phosphoinositides 1
343990	1.0944	1.5504e-20	3.8104e-19	KIAA1211L	KIAA1211 like
2300	1.753	1.5455e-20	3.805e-19	FOXL1	forkhead box L1
9424	1.0366	1.4797e-20	3.6494e-19	KCNK6	potassium two pore domain channel subfamily K member 6
4064	1.2527	1.4553e-20	3.5954e-19	CD180	CD180 molecule
10871	1.3177	1.4469e-20	3.581e-19	CD300C	CD300c molecule
89790	1.3834	1.4132e-20	3.5037e-19	SIGLEC10	sialic acid binding Ig like lectin 10
57124	1.0602	1.3175e-20	3.2779e-19	CD248	CD248 molecule
84617	1.0527	1.2825e-20	3.1964e-19	TUBB6	tubulin beta 6 class V
51339	1.6927	1.1696e-20	2.9255e-19	DACT1	dishevelled binding antagonist of beta catenin 1
152330	1.5235	1.1576e-20	2.9005e-19	CNTN4	contactin 4
54510	1.3609	1.1293e-20	2.8348e-19	PCDH18	protocadherin 18
196051	2.4785	1.1234e-20	2.8248e-19	PLPP4	phospholipid phosphatase 4
56849	1.1676	9.9414e-21	2.5088e-19	TCEAL7	transcription elongation factor A like 7
920	1.1308	9.813e-21	2.4808e-19	CD4	CD4 molecule
9639	1.1168	8.882e-21	2.2535e-19	ARHGEF10	Rho guanine nucleotide exchange factor 10
124460	1.3272	8.823e-21	2.2426e-19	SNX20	sorting nexin 20
9173	2.1041	8.7471e-21	2.2273e-19	IL1RL1	interleukin 1 receptor like 1
64092	1.2934	8.6778e-21	2.2136e-19	SAMSN1	"SAM domain, SH3 domain and nuclear localization signals 1"
2252	2.4318	8.5027e-21	2.1729e-19	FGF7	fibroblast growth factor 7
387357	1.6036	8.4445e-21	2.1619e-19	THEMIS	thymocyte selection associated
283208	1.2902	8.195e-21	2.1018e-19	P4HA3	prolyl 4-hydroxylase subunit alpha 3
921	1.5537	8.1533e-21	2.095e-19	CD5	CD5 molecule
91653	1.4697	7.9401e-21	2.0439e-19	BOC	"BOC cell adhesion associated, oncogene regulated"
3123	1.4266	6.7577e-21	1.7459e-19	HLA-DRB1	"major histocompatibility complex, class II, DR beta 1"
3569	1.9804	6.5198e-21	1.6875e-19	IL6	interleukin 6
7077	1.3276	6.417e-21	1.664e-19	TIMP2	TIMP metallopeptidase inhibitor 2
5588	1.4603	6.119e-21	1.5896e-19	PRKCQ	protein kinase C theta
253827	1.2546	5.9673e-21	1.553e-19	MSRB3	methionine sulfoxide reductase B3
3932	1.4237	5.4049e-21	1.4171e-19	LCK	"LCK proto-oncogene, Src family tyrosine kinase"
182	1.1356	5.3823e-21	1.4138e-19	JAG1	jagged canonical Notch ligand 1
256691	1.7229	5.3173e-21	1.3993e-19	MAMDC2	MAM domain containing 2
23017	1.9795	5.1969e-21	1.3702e-19	FAIM2	Fas apoptotic inhibitory molecule 2
4063	1.4319	4.8562e-21	1.2828e-19	LY9	lymphocyte antigen 9
10268	1.4554	4.7579e-21	1.2592e-19	RAMP3	receptor activity modifying protein 3
54843	1.1186	4.7303e-21	1.2542e-19	SYTL2	synaptotagmin like 2
25891	1.3656	4.6986e-21	1.2481e-19	PAMR1	peptidase domain containing associated with muscle regeneration 1
5321	1.5951	4.2825e-21	1.1397e-19	PLA2G4A	phospholipase A2 group IVA
10797	1.1862	4.0849e-21	1.0892e-19	MTHFD2	"methylenetetrahydrofolate dehydrogenase (NADP+ dependent) 2, methenyltetrahydrofolate cyclohydrolase"
83742	1.3255	3.4216e-21	9.158e-20	MARVELD1	MARVEL domain containing 1
4330	1.6441	3.2538e-21	8.7254e-20	MN1	"MN1 proto-oncogene, transcriptional regulator"
11075	3.5966	3.2272e-21	8.6705e-20	STMN2	stathmin 2
79864	1.339	3.1761e-21	8.5494e-20	JHY	junctional cadherin complex regulator
162466	1.2125	3.1516e-21	8.4997e-20	PHOSPHO1	phosphoethanolamine/phosphocholine phosphatase 1
84935	1.9506	3.0219e-21	8.1656e-20	MEDAG	mesenteric estrogen dependent adipogenesis
3316	1.5174	2.7811e-21	7.5436e-20	HSPB2	heat shock protein family B (small) member 2
27180	1.1547	2.7693e-21	7.526e-20	SIGLEC9	sialic acid binding Ig like lectin 9
2702	1.3942	2.6351e-21	7.1752e-20	GJA5	gap junction protein alpha 5
55809	1.1003	2.2398e-21	6.1225e-20	TRERF1	transcriptional regulating factor 1
8642	1.0343	2.2357e-21	6.1225e-20	DCHS1	dachsous cadherin-related 1
2793	1.0423	2.2208e-21	6.094e-20	GNGT2	G protein subunit gamma transducin 2
55203	1.626	1.9022e-21	5.23e-20	LGI2	leucine rich repeat LGI family member 2
10346	1.4309	1.774e-21	4.8869e-20	TRIM22	tripartite motif containing 22
94031	2.0846	1.7416e-21	4.8071e-20	HTRA3	HtrA serine peptidase 3
25890	1.8259	1.7207e-21	4.7587e-20	ABI3BP	ABI family member 3 binding protein
122618	1.7533	1.7062e-21	4.7279e-20	PLD4	phospholipase D family member 4
6196	1.0974	1.6269e-21	4.5258e-20	RPS6KA2	ribosomal protein S6 kinase A2
8082	1.8065	1.4538e-21	4.0522e-20	SSPN	sarcospan
5788	1.4709	1.2821e-21	3.5807e-20	PTPRC	protein tyrosine phosphatase receptor type C
10742	1.4037	1.1572e-21	3.2383e-20	RAI2	retinoic acid induced 2
54587	1.4602	1.0415e-21	2.9261e-20	MXRA8	matrix remodeling associated 8
2274	1.4015	1.0365e-21	2.9178e-20	FHL2	four and a half LIM domains 2
57469	1.2382	1.0256e-21	2.8929e-20	PNMA8B	PNMA family member 8B
56265	1.782	1.016e-21	2.8716e-20	CPXM1	"carboxypeptidase X, M14 family member 1"
6345	1.2094	9.3433e-22	2.6461e-20	SRL	sarcalumenin
256435	1.1625	8.6388e-22	2.4515e-20	ST6GALNAC3	"ST6 N-acetylgalactosaminide alpha-2,6-sialyltransferase 3"
83706	1.0535	8.4438e-22	2.401e-20	FERMT3	fermitin family member 3
163933	2.4029	8.4339e-22	2.401e-20	FAM43B	family with sequence similarity 43 member B
6320	1.4186	8.1793e-22	2.3352e-20	CLEC11A	C-type lectin domain containing 11A
10225	1.4583	8.0118e-22	2.292e-20	CD96	CD96 molecule
7409	1.2241	7.4478e-22	2.1393e-20	VAV1	vav guanine nucleotide exchange factor 1
57713	1.2194	7.3887e-22	2.1266e-20	SFMBT2	Scm like with four mbt domains 2
3109	1.3043	6.9368e-22	2.0006e-20	HLA-DMB	"major histocompatibility complex, class II, DM beta"
7456	1.0376	6.8177e-22	1.9703e-20	WIPF1	WAS/WASL interacting protein family member 1
4846	1.0412	6.6949e-22	1.9388e-20	NOS3	nitric oxide synthase 3
64101	1.1339	6.6933e-22	1.9388e-20	LRRC4	leucine rich repeat containing 4
8111	1.3928	6.5384e-22	1.9013e-20	GPR68	G protein-coupled receptor 68
6363	3.2224	6.4064e-22	1.8667e-20	CCL19	C-C motif chemokine ligand 19
26108	1.9016	5.3644e-22	1.5663e-20	PYGO1	pygopus family PHD finger 1
51311	1.7297	5.3071e-22	1.5528e-20	TLR8	toll like receptor 8
5023	1.4444	5.1258e-22	1.5029e-20	P2RX1	purinergic receptor P2X 1
10846	1.42	5.0992e-22	1.4982e-20	PDE10A	phosphodiesterase 10A
3782	1.0832	5.0886e-22	1.4982e-20	KCNN3	potassium calcium-activated channel subfamily N member 3
9734	1.2689	4.693e-22	1.3846e-20	HDAC9	histone deacetylase 9
1949	1.7439	4.5843e-22	1.3554e-20	EFNB3	ephrin B3
219527	1.8535	4.3426e-22	1.2866e-20	LRRC55	leucine rich repeat containing 55
30008	1.2177	4.2401e-22	1.2589e-20	EFEMP2	EGF containing fibulin extracellular matrix protein 2
131578	2.475	3.9526e-22	1.176e-20	LRRC15	leucine rich repeat containing 15
10418	2.0913	3.7219e-22	1.1096e-20	SPON1	spondin 1
80231	1.2537	3.2371e-22	9.6922e-21	CXorf21	chromosome X open reading frame 21
942	1.2157	3.1172e-22	9.353e-21	CD86	CD86 molecule
2532	2.7571	2.9449e-22	8.8549e-21	ACKR1	atypical chemokine receptor 1 (Duffy blood group)
6649	2.1084	2.8373e-22	8.5495e-21	SOD3	superoxide dismutase 3
256949	1.0409	2.8185e-22	8.5109e-21	KANK3	KN motif and ankyrin repeat domains 3
114801	1.8037	2.5856e-22	7.8412e-21	TMEM200A	transmembrane protein 200A
3090	1.047	2.4365e-22	7.4048e-21	HIC1	HIC ZBTB transcriptional repressor 1
6367	1.8617	2.1885e-22	6.6656e-21	CCL22	C-C motif chemokine ligand 22
92949	1.6188	2.1519e-22	6.5683e-21	ADAMTSL1	ADAMTS like 1
951	1.1665	2.1049e-22	6.4388e-21	CD37	CD37 molecule
894	1.1432	2.008e-22	6.1557e-21	CCND2	cyclin D2
257106	1.0631	1.9729e-22	6.061e-21	ARHGAP30	Rho GTPase activating protein 30
2934	1.0029	1.9689e-22	6.061e-21	GSN	gelsolin
660	1.5547	1.8391e-22	5.6747e-21	BMX	BMX non-receptor tyrosine kinase
5334	1.0631	1.7664e-22	5.4623e-21	PLCL1	phospholipase C like 1 (inactive)
2303	1.6445	1.6226e-22	5.0287e-21	FOXC2	forkhead box C2
3428	1.1669	1.5829e-22	4.9164e-21	IFI16	interferon gamma inducible protein 16
641700	1.034	1.4114e-22	4.4031e-21	ECSCR	endothelial cell surface expressed chemotaxis and apoptosis regulator
63940	1.0303	1.3403e-22	4.1905e-21	GPSM3	G protein signaling modulator 3
3363	1.5511	1.268e-22	3.9733e-21	HTR7	5-hydroxytryptamine receptor 7
1902	2.28	1.2315e-22	3.8675e-21	LPAR1	lysophosphatidic acid receptor 1
51411	1.1344	8.7618e-23	2.7639e-21	BIN2	bridging integrator 2
392255	2.1019	8.4572e-23	2.6738e-21	GDF6	growth differentiation factor 6
23024	2.2492	7.7441e-23	2.4593e-21	PDZRN3	PDZ domain containing ring finger 3
1009	1.9216	7.5979e-23	2.4183e-21	CDH11	cadherin 11
150	2.3834	7.5252e-23	2.4006e-21	ADRA2A	adrenoceptor alpha 2A
10631	2.7322	7.3102e-23	2.3373e-21	POSTN	periostin
11326	1.5576	7.1592e-23	2.2942e-21	VSIG4	V-set and immunoglobulin domain containing 4
10512	2.4178	6.6021e-23	2.1205e-21	SEMA3C	semaphorin 3C
695	1.1534	6.3691e-23	2.0503e-21	BTK	Bruton tyrosine kinase
109	1.0495	6.3507e-23	2.049e-21	ADCY3	adenylate cyclase 3
1234	1.5328	5.6102e-23	1.8143e-21	CCR5	C-C motif chemokine receptor 5 (gene/pseudogene)
9473	1.1834	5.5886e-23	1.8114e-21	THEMIS2	thymocyte selection associated family member 2
2977	1.2071	4.867e-23	1.5812e-21	GUCY1A2	guanylate cyclase 1 soluble subunit alpha 2
57419	2.2633	4.798e-23	1.5623e-21	SLC24A3	solute carrier family 24 member 3
22925	1.6993	4.5859e-23	1.4967e-21	PLA2R1	phospholipase A2 receptor 1
387763	1.575	4.4022e-23	1.4401e-21	C11orf96	chromosome 11 open reading frame 96
145864	1.6454	4.3993e-23	1.4401e-21	HAPLN3	hyaluronan and proteoglycan link protein 3
29951	2.2434	4.0746e-23	1.3391e-21	PDZRN4	PDZ domain containing ring finger 4
8532	2.1601	3.805e-23	1.2534e-21	CPZ	carboxypeptidase Z
147372	2.3216	3.379e-23	1.1157e-21	CCBE1	collagen and calcium binding EGF domains 1
53346	1.5366	3.1791e-23	1.0521e-21	TM6SF1	transmembrane 6 superfamily member 1
3488	1.6304	3.1764e-23	1.0521e-21	IGFBP5	insulin like growth factor binding protein 5
8832	1.3196	3.1088e-23	1.0337e-21	CD84	CD84 molecule
3055	1.2248	3.0573e-23	1.019e-21	HCK	"HCK proto-oncogene, Src family tyrosine kinase"
2996	1.5179	3.0272e-23	1.0138e-21	GYPE	glycophorin E (MNS blood group)
10863	1.8424	2.8401e-23	9.5334e-22	ADAM28	ADAM metallopeptidase domain 28
1296	2.0455	2.8302e-23	9.523e-22	COL8A2	collagen type VIII alpha 2 chain
9363	1.3211	2.7384e-23	9.2362e-22	RAB33A	"RAB33A, member RAS oncogene family"
2487	1.4515	2.4805e-23	8.3863e-22	FRZB	frizzled related protein
26051	1.2134	2.3737e-23	8.0442e-22	PPP1R16B	protein phosphatase 1 regulatory subunit 16B
4916	2.0371	2.2844e-23	7.7603e-22	NTRK3	neurotrophic receptor tyrosine kinase 3
22797	1.397	2.057e-23	7.0048e-22	TFEC	transcription factor EC
2357	1.7883	2.0235e-23	6.9073e-22	FPR1	formyl peptide receptor 1
9945	2.4205	1.7614e-23	6.0417e-22	GFPT2	glutamine-fructose-6-phosphate transaminase 2
64407	1.4844	1.6806e-23	5.7787e-22	RGS18	regulator of G protein signaling 18
4130	1.5405	1.6486e-23	5.6824e-22	MAP1A	microtubule associated protein 1A
7043	1.2891	1.4834e-23	5.1255e-22	TGFB3	transforming growth factor beta 3
7805	1.1472	1.3293e-23	4.6157e-22	LAPTM5	lysosomal protein transmembrane 5
3779	1.1683	1.1686e-23	4.0775e-22	KCNMB1	potassium calcium-activated channel subfamily M regulatory beta subunit 1
84870	2.6665	1.0206e-23	3.5701e-22	RSPO3	R-spondin 3
63876	1.9918	9.8132e-24	3.4412e-22	PKNOX2	PBX/knotted 1 homeobox 2
6578	2.1279	9.6029e-24	3.3758e-22	SLCO2A1	solute carrier organic anion transporter family member 2A1
1880	1.5844	9.5039e-24	3.3493e-22	GPR183	G protein-coupled receptor 183
29	1.2004	9.4993e-24	3.3493e-22	ABR	ABR activator of RhoGEF and GTPase
9459	1.0378	9.2267e-24	3.268e-22	ARHGEF6	Rac/Cdc42 guanine nucleotide exchange factor 6
3676	1.4877	8.9023e-24	3.161e-22	ITGA4	integrin subunit alpha 4
10630	3.0034	8.2772e-24	2.9464e-22	PDPN	podoplanin
11098	1.2619	8.2221e-24	2.9342e-22	PRSS23	serine protease 23
387890	1.1484	8.0989e-24	2.8976e-22	TMEM233	transmembrane protein 233
3400	1.8792	7.0931e-24	2.5442e-22	ID4	"inhibitor of DNA binding 4, HLH protein"
3122	1.4615	6.4939e-24	2.3352e-22	HLA-DRA	"major histocompatibility complex, class II, DR alpha"
7852	1.2787	6.3911e-24	2.3041e-22	CXCR4	C-X-C motif chemokine receptor 4
241	1.6586	5.7276e-24	2.0701e-22	ALOX5AP	arachidonate 5-lipoxygenase activating protein
64321	1.0969	5.5447e-24	2.0092e-22	SOX17	SRY-box transcription factor 17
83987	1.9521	4.8464e-24	1.7606e-22	CCDC8	coiled-coil domain containing 8
115727	1.0015	4.6391e-24	1.6897e-22	RASGRP4	RAS guanyl releasing protein 4
54039	2.1696	3.9499e-24	1.4424e-22	PCBP3	poly(rC) binding protein 3
642968	2.9286	3.8895e-24	1.424e-22	FAM163B	family with sequence similarity 163 member B
1305	1.5679	3.8797e-24	1.424e-22	COL13A1	collagen type XIII alpha 1 chain
54440	1.289	3.8097e-24	1.402e-22	SASH3	SAM and SH3 domain containing 3
27299	2.5603	3.7093e-24	1.3686e-22	ADAMDEC1	ADAM like decysin 1
5330	1.0994	3.6944e-24	1.3667e-22	PLCB2	phospholipase C beta 2
388325	1.2605	3.6764e-24	1.3636e-22	SCIMP	SLP adaptor and CSK interacting membrane protein
301	1.0888	3.6369e-24	1.3525e-22	ANXA1	annexin A1
6347	1.682	3.391e-24	1.2644e-22	CCL2	C-C motif chemokine ligand 2
3115	1.3683	3.0269e-24	1.1346e-22	HLA-DPB1	"major histocompatibility complex, class II, DP beta 1"
64926	1.0882	2.52e-24	9.4968e-23	RASAL3	RAS protein activator like 3
10673	1.2822	2.4949e-24	9.4271e-23	TNFSF13B	TNF superfamily member 13b
10516	1.859	2.4483e-24	9.276e-23	FBLN5	fibulin 5
4810	1.4162	2.3985e-24	9.1117e-23	NHS	NHS actin remodeling regulator
2533	1.442	2.2926e-24	8.7329e-23	FYB1	FYN binding protein 1
1264	1.6354	2.292e-24	8.7329e-23	CNN1	calponin 1
84620	2.6396	2.2477e-24	8.6083e-23	ST6GAL2	"ST6 beta-galactoside alpha-2,6-sialyltransferase 2"
1291	1.3691	2.1247e-24	8.1592e-23	COL6A1	collagen type VI alpha 1 chain
26509	1.3933	1.8328e-24	7.0767e-23	MYOF	myoferlin
137835	1.0836	1.8159e-24	7.0306e-23	TMEM71	transmembrane protein 71
8425	1.5743	1.6921e-24	6.5693e-23	LTBP4	latent transforming growth factor beta binding protein 4
8840	1.8459	1.4319e-24	5.5746e-23	CCN4	cellular communication network factor 4
11213	1.3319	1.0454e-24	4.0812e-23	IRAK3	interleukin 1 receptor associated kinase 3
10398	1.3811	9.4939e-25	3.7165e-23	MYL9	myosin light chain 9
3117	1.5998	9.2176e-25	3.6184e-23	HLA-DQA1	"major histocompatibility complex, class II, DQ alpha 1"
1959	1.8052	8.4366e-25	3.3211e-23	EGR2	early growth response 2
9452	1.5917	7.9514e-25	3.1388e-23	ITM2A	integral membrane protein 2A
6850	1.3379	6.9805e-25	2.7633e-23	SYK	spleen associated tyrosine kinase
8406	2.1295	6.9496e-25	2.7588e-23	SRPX	sushi repeat containing protein X-linked
9358	2.8451	6.8983e-25	2.7461e-23	ITGBL1	integrin subunit beta like 1
150372	1.287	6.2412e-25	2.4986e-23	NFAM1	NFAT activating protein with ITAM motif 1
864	1.361	6.0723e-25	2.4379e-23	RUNX3	RUNX family transcription factor 3
64174	1.0712	5.9135e-25	2.3809e-23	DPEP2	dipeptidase 2
284759	1.6179	5.8094e-25	2.3457e-23	SIRPB2	signal regulatory protein beta 2
3738	1.8368	5.4934e-25	2.2244e-23	KCNA3	potassium voltage-gated channel subfamily A member 3
26468	1.5532	5.4485e-25	2.2126e-23	LHX6	LIM homeobox 6
2006	2.3041	5.3296e-25	2.1706e-23	ELN	elastin
2857	1.3695	5.1585e-25	2.1069e-23	GPR34	G protein-coupled receptor 34
1536	1.55	5.1264e-25	2.0999e-23	CYBB	cytochrome b-245 beta chain
116496	1.226	5.1082e-25	2.0985e-23	NIBAN1	niban apoptosis regulator 1
5156	2.9094	5.1042e-25	2.0985e-23	PDGFRA	platelet derived growth factor receptor alpha
2983	1.245	4.9753e-25	2.0559e-23	GUCY1B1	guanylate cyclase 1 soluble subunit beta 1
10602	1.0508	4.9569e-25	2.0543e-23	CDC42EP3	CDC42 effector protein 3
23114	1.4914	4.4803e-25	1.8622e-23	NFASC	neurofascin
6356	2.485	4.1501e-25	1.7301e-23	CCL11	C-C motif chemokine ligand 11
57520	1.1288	4.0146e-25	1.6785e-23	HECW2	"HECT, C2 and WW domain containing E3 ubiquitin protein ligase 2"
202309	1.7817	3.9564e-25	1.6591e-23	GAPT	"GRB2 binding adaptor protein, transmembrane"
10365	1.1443	3.7714e-25	1.5863e-23	KLF2	Kruppel like factor 2
944	1.475	3.5e-25	1.4765e-23	TNFSF8	TNF superfamily member 8
89857	1.3359	3.374e-25	1.4276e-23	KLHL6	kelch like family member 6
133418	1.5862	3.3464e-25	1.4201e-23	EMB	embigin
5999	2.1214	3.1015e-25	1.3202e-23	RGS4	regulator of G protein signaling 4
93649	2.1541	3.0441e-25	1.2997e-23	MYOCD	myocardin
84254	1.0603	2.5926e-25	1.1102e-23	CAMKK1	calcium/calmodulin dependent protein kinase kinase 1
3082	2.0825	2.3828e-25	1.0235e-23	HGF	hepatocyte growth factor
962	1.4932	1.7972e-25	7.7434e-24	CD48	CD48 molecule
197358	1.0341	1.6895e-25	7.3465e-24	NLRC3	NLR family CARD domain containing 3
387856	1.3275	1.6783e-25	7.3205e-24	CCDC184	coiled-coil domain containing 184
1307	2.1381	1.6567e-25	7.2485e-24	COL16A1	collagen type XVI alpha 1 chain
6916	1.0974	1.651e-25	7.2459e-24	TBXAS1	thromboxane A synthase 1
3071	1.2976	1.569e-25	6.9077e-24	NCKAP1L	NCK associated protein 1 like
58499	1.4517	1.4506e-25	6.4061e-24	ZNF462	zinc finger protein 462
9976	1.1748	1.4304e-25	6.3366e-24	CLEC2B	C-type lectin domain family 2 member B
58494	1.3817	1.2629e-25	5.6122e-24	JAM2	junctional adhesion molecule 2
644538	1.3705	1.2344e-25	5.503e-24	SMIM10	small integral membrane protein 10
1003	1.0649	1.2246e-25	5.4765e-24	CDH5	cadherin 5
23166	1.0143	1.1664e-25	5.2327e-24	STAB1	stabilin 1
7070	1.2047	1.1548e-25	5.1972e-24	THY1	Thy-1 cell surface antigen
7075	1.0931	1.0761e-25	4.8584e-24	TIE1	tyrosine kinase with immunoglobulin like and EGF like domains 1
57484	2.2413	8.7119e-26	3.946e-24	RNF150	ring finger protein 150
57705	1.5166	8.2407e-26	3.7446e-24	WDFY4	WDFY family member 4
64409	2.8705	7.3802e-26	3.3644e-24	GALNT17	polypeptide N-acetylgalactosaminyltransferase 17
91624	1.496	7.0892e-26	3.2422e-24	NEXN	nexilin F-actin binding protein
51334	1.5601	5.7877e-26	2.6556e-24	PRR16	proline rich 16
273	1.999	5.7783e-26	2.6556e-24	AMPH	amphiphysin
83643	1.5257	5.6772e-26	2.6219e-24	CCDC3	coiled-coil domain containing 3
3371	1.93	5.6188e-26	2.6034e-24	TNC	tenascin C
85352	2.1714	5.1959e-26	2.4154e-24	SHISAL1	shisa like 1
151306	1.7213	5.1312e-26	2.3932e-24	GPBAR1	G protein-coupled bile acid receptor 1
220	2.3586	4.9576e-26	2.3199e-24	ALDH1A3	aldehyde dehydrogenase 1 family member A3
4854	1.3528	4.768e-26	2.2386e-24	NOTCH3	notch receptor 3
10319	2.1188	4.5716e-26	2.1536e-24	LAMC3	laminin subunit gamma 3
23533	1.167	4.517e-26	2.1349e-24	PIK3R5	phosphoinositide-3-kinase regulatory subunit 5
2124	1.3403	4.4684e-26	2.1191e-24	EVI2B	ecotropic viral integration site 2B
84898	1.5557	4.2149e-26	2.0056e-24	PLXDC2	plexin domain containing 2
2736	2.4039	4.1829e-26	1.997e-24	GLI2	GLI family zinc finger 2
5743	1.9634	4.0322e-26	1.9316e-24	PTGS2	prostaglandin-endoperoxide synthase 2
4222	2.3543	3.7927e-26	1.8231e-24	MEOX1	mesenchyme homeobox 1
6403	2.1239	3.7642e-26	1.8155e-24	SELP	selectin P
9510	1.3929	3.5333e-26	1.71e-24	ADAMTS1	ADAM metallopeptidase with thrombospondin type 1 motif 1
152273	1.1361	3.423e-26	1.6623e-24	FGD5	"FYVE, RhoGEF and PH domain containing 5"
56917	1.3221	3.4183e-26	1.6623e-24	MEIS3	Meis homeobox 3
9450	1.3207	3.1949e-26	1.5623e-24	LY86	lymphocyte antigen 86
23414	1.4794	3.1571e-26	1.5492e-24	ZFPM2	"zinc finger protein, FOG family member 2"
8522	1.4461	2.589e-26	1.2749e-24	GAS7	growth arrest specific 7
51338	1.33	2.4855e-26	1.2282e-24	MS4A4A	membrane spanning 4-domains A4A
963	1.3475	2.3767e-26	1.1785e-24	CD53	CD53 molecule
169611	1.396	2.2569e-26	1.123e-24	OLFML2A	olfactomedin like 2A
6693	1.393	1.8212e-26	9.0942e-25	SPN	sialophorin
9469	1.4238	1.7278e-26	8.6584e-25	CHST3	carbohydrate sulfotransferase 3
1948	1.0519	1.5137e-26	7.6128e-25	EFNB2	ephrin B2
50846	1.9477	1.3075e-26	6.6204e-25	DHH	desert hedgehog signaling molecule
22846	1.0288	1.2862e-26	6.5383e-25	VASH1	vasohibin 1
25960	1.7635	1.2268e-26	6.259e-25	ADGRA2	adhesion G protein-coupled receptor A2
57452	1.8505	1.2226e-26	6.259e-25	GALNT16	polypeptide N-acetylgalactosaminyltransferase 16
3113	1.6358	1.1145e-26	5.7271e-25	HLA-DPA1	"major histocompatibility complex, class II, DP alpha 1"
284021	1.1975	1.0717e-26	5.5275e-25	MILR1	mast cell immunoglobulin like receptor 1
5787	1.3061	9.8371e-27	5.0922e-25	PTPRB	protein tyrosine phosphatase receptor type B
58189	1.7966	9.8274e-27	5.0922e-25	WFDC1	WAP four-disulfide core domain 1
8821	1.2511	9.7136e-27	5.0654e-25	INPP4B	inositol polyphosphate-4-phosphatase type II B
2191	2.2429	9.071e-27	4.7478e-25	FAP	fibroblast activation protein alpha
57699	1.4232	7.4601e-27	3.9192e-25	CPNE5	copine 5
10544	1.3284	7.058e-27	3.7218e-25	PROCR	protein C receptor
117289	1.5617	7.0489e-27	3.7218e-25	TAGAP	T cell activation RhoGTPase activating protein
11178	1.3288	5.2099e-27	2.7679e-25	LZTS1	leucine zipper tumor suppressor 1
493869	1.3566	5.054e-27	2.6952e-25	GPX8	glutathione peroxidase 8 (putative)
27350	1.4125	4.2285e-27	2.2636e-25	APOBEC3C	apolipoprotein B mRNA editing enzyme catalytic subunit 3C
90139	1.1683	3.6857e-27	1.9805e-25	TSPAN18	tetraspanin 18
57636	1.0843	3.654e-27	1.9709e-25	ARHGAP23	Rho GTPase activating protein 23
375298	1.2068	3.587e-27	1.9422e-25	CERKL	ceramide kinase like
160428	1.6003	2.8914e-27	1.5716e-25	ALDH1L2	aldehyde dehydrogenase 1 family member L2
57689	2.3118	2.6033e-27	1.4205e-25	LRRC4C	leucine rich repeat containing 4C
814	1.3766	2.5161e-27	1.3782e-25	CAMK4	calcium/calmodulin dependent protein kinase IV
1893	1.4914	2.3993e-27	1.3193e-25	ECM1	extracellular matrix protein 1
10100	1.815	2.3657e-27	1.3059e-25	TSPAN2	tetraspanin 2
4345	1.266	2.2655e-27	1.2555e-25	CD200	CD200 molecule
313	1.4301	1.9902e-27	1.1073e-25	AOAH	acyloxyacyl hydrolase
23406	1.3295	1.9401e-27	1.0837e-25	COTL1	coactosin like F-actin binding protein 1
219972	1.2375	1.9188e-27	1.076e-25	MPEG1	macrophage expressed 1
9079	1.211	1.7423e-27	9.8094e-26	LDB2	LIM domain binding 2
2737	1.5495	1.5476e-27	8.8188e-26	GLI3	GLI family zinc finger 3
5350	2.1361	1.4613e-27	8.3607e-26	PLN	phospholamban
57161	1.645	1.425e-27	8.1864e-26	PELI2	pellino E3 ubiquitin protein ligase family member 2
85453	1.5474	1.1567e-27	6.6723e-26	TSPYL5	TSPY like 5
6404	1.3286	1.1129e-27	6.4457e-26	SELPLG	selectin P ligand
10659	1.3522	9.029e-28	5.2509e-26	CELF2	CUGBP Elav-like family member 2
8839	2.9379	8.8609e-28	5.1745e-26	CCN5	cellular communication network factor 5
7903	1.1913	6.955e-28	4.0953e-26	ST8SIA4	"ST8 alpha-N-acetyl-neuraminide alpha-2,8-sialyltransferase 4"
1436	1.3347	6.5918e-28	3.8977e-26	CSF1R	colony stimulating factor 1 receptor
10584	2.6379	6.3635e-28	3.7785e-26	COLEC10	collectin subfamily member 10
6615	1.6879	6.3115e-28	3.7635e-26	SNAI1	snail family transcriptional repressor 1
2324	1.0722	5.796e-28	3.4707e-26	FLT4	fms related receptor tyrosine kinase 4
29933	1.5859	5.4079e-28	3.2521e-26	GPR132	G protein-coupled receptor 132
10320	1.4319	3.972e-28	2.3988e-26	IKZF1	IKAROS family zinc finger 1
7846	1.1415	3.6416e-28	2.2087e-26	TUBA1A	tubulin alpha 1a
59	1.2516	3.2399e-28	1.9735e-26	ACTA2	"actin alpha 2, smooth muscle"
5328	1.1767	3.0529e-28	1.8677e-26	PLAU	"plasminogen activator, urokinase"
4804	2.3102	2.9363e-28	1.8042e-26	NGFR	nerve growth factor receptor
1805	3.431	2.8281e-28	1.7529e-26	DPT	dermatopontin
10203	1.464	2.4213e-28	1.5074e-26	CALCRL	calcitonin receptor like receptor
6442	2.3599	2.1976e-28	1.3742e-26	SGCA	sarcoglycan alpha
58475	1.3368	2.1785e-28	1.3683e-26	MS4A7	membrane spanning 4-domains A7
64094	1.9871	2.0561e-28	1.2972e-26	SMOC2	SPARC related modular calcium binding 2
6886	1.2778	1.9028e-28	1.2058e-26	TAL1	"TAL bHLH transcription factor 1, erythroid differentiation factor"
23090	1.512	1.7912e-28	1.1402e-26	ZNF423	zinc finger protein 423
1462	2.6966	1.6547e-28	1.0581e-26	VCAN	versican
57493	1.0742	1.6115e-28	1.0351e-26	HEG1	heart development protein with EGF like domains 1
79690	1.7059	1.4156e-28	9.1347e-27	GAL3ST4	galactose-3-O-sulfotransferase 4
3111	1.6737	1.4125e-28	9.1347e-27	HLA-DOA	"major histocompatibility complex, class II, DO alpha"
1794	1.4788	1.3385e-28	8.7171e-27	DOCK2	dedicator of cytokinesis 2
6503	1.4484	1.3137e-28	8.5947e-27	SLA	Src like adaptor
23768	2.4973	1.1085e-28	7.2861e-27	FLRT2	fibronectin leucine rich transmembrane protein 2
1282	1.2492	1.0742e-28	7.0937e-27	COL4A1	collagen type IV alpha 1 chain
196883	1.1073	9.1593e-29	6.077e-27	ADCY4	adenylate cyclase 4
719	1.3503	9.1372e-29	6.077e-27	C3AR1	complement C3a receptor 1
375387	1.0189	7.9143e-29	5.3259e-27	NRROS	negative regulator of reactive oxygen species
55243	1.5668	7.5056e-29	5.0751e-27	KIRREL1	kirre like nephrin family adhesion molecule 1
119587	2.1139	6.8304e-29	4.6407e-27	CPXM2	"carboxypeptidase X, M14 family member 2"
3575	2.3041	6.5039e-29	4.4403e-27	IL7R	interleukin 7 receptor
7837	1.2966	6.2796e-29	4.3079e-27	PXDN	peroxidasin
489	1.4871	5.9071e-29	4.0721e-27	ATP2A3	ATPase sarcoplasmic/endoplasmic reticulum Ca2+ transporting 3
6915	1.1859	5.3521e-29	3.7076e-27	TBXA2R	thromboxane A2 receptor
1439	1.4135	5.2924e-29	3.6844e-27	CSF2RB	colony stimulating factor 2 receptor subunit beta
2982	1.6777	4.7635e-29	3.3325e-27	GUCY1A1	guanylate cyclase 1 soluble subunit alpha 1
4131	1.3113	4.6955e-29	3.3013e-27	MAP1B	microtubule associated protein 1B
11167	1.4172	2.8105e-29	1.9859e-27	FSTL1	follistatin like 1
79148	2.1401	2.1274e-29	1.5108e-27	MMP28	matrix metallopeptidase 28
2123	1.3779	1.7273e-29	1.2329e-27	EVI2A	ecotropic viral integration site 2A
64581	1.5885	1.7245e-29	1.2329e-27	CLEC7A	C-type lectin domain containing 7A
22899	1.0293	1.4565e-29	1.0501e-27	ARHGEF15	Rho guanine nucleotide exchange factor 15
6039	1.4156	1.0177e-29	7.3754e-28	RNASE6	ribonuclease A family member k6
2701	1.27	1.0018e-29	7.2973e-28	GJA4	gap junction protein alpha 4
53829	1.549	9.1992e-30	6.7359e-28	P2RY13	purinergic receptor P2Y13
26153	1.7156	7.2625e-30	5.3455e-28	KIF26A	kinesin family member 26A
79705	1.365	6.6596e-30	4.9274e-28	LRRK1	leucine rich repeat kinase 1
7424	1.0984	6.1993e-30	4.611e-28	VEGFC	vascular endothelial growth factor C
3212	1.1011	5.6122e-30	4.1963e-28	HOXB2	homeobox B2
28954	1.6939	2.9141e-30	2.1906e-28	REM1	RRAD and GEM like GTPase 1
51284	1.7627	2.7941e-30	2.1115e-28	TLR7	toll like receptor 7
338773	2.5049	2.1599e-30	1.6411e-28	TMEM119	transmembrane protein 119
1909	1.4669	2.1304e-30	1.6274e-28	EDNRA	endothelin receptor type A
4969	3.4291	1.9494e-30	1.4972e-28	OGN	osteoglycin
5552	1.3018	1.8889e-30	1.4587e-28	SRGN	serglycin
395	1.3208	1.7838e-30	1.3851e-28	ARHGAP6	Rho GTPase activating protein 6
139716	1.1074	1.7086e-30	1.3341e-28	GAB3	GRB2 associated binding protein 3
7148	1.989	1.4928e-30	1.172e-28	TNXB	tenascin XB
4332	1.5805	1.4378e-30	1.1352e-28	MNDA	myeloid cell nuclear differentiation antigen
26002	2.7946	1.3979e-30	1.1099e-28	MOXD1	monooxygenase DBH like 1
5327	1.6679	1.367e-30	1.0914e-28	PLAT	"plasminogen activator, tissue type"
6586	1.7557	1.308e-30	1.0503e-28	SLIT3	slit guidance ligand 3
285195	1.2862	1.255e-30	1.0135e-28	SLC9A9	solute carrier family 9 member A9
56925	1.4276	8.9267e-31	7.2501e-29	LXN	latexin
5740	2.9443	5.5568e-31	4.5393e-29	PTGIS	prostaglandin I2 synthase
10875	1.4234	5.3611e-31	4.4048e-29	FGL2	fibrinogen like 2
114898	1.9042	5.1753e-31	4.277e-29	C1QTNF2	C1q and TNF related 2
255877	1.0546	4.8604e-31	4.0404e-29	BCL6B	BCL6B transcription repressor
152007	1.3104	4.5506e-31	3.8053e-29	GLIPR2	GLI pathogenesis related 2
147906	1.8786	3.8453e-31	3.2346e-29	DACT3	dishevelled binding antagonist of beta catenin 3
79812	1.0979	2.9248e-31	2.475e-29	MMRN2	multimerin 2
114905	2.1201	2.6499e-31	2.2559e-29	C1QTNF7	C1q and TNF related 7
1809	1.5782	2.5813e-31	2.2108e-29	DPYSL3	dihydropyrimidinase like 3
27253	1.2583	2.5633e-31	2.2088e-29	PCDH17	protocadherin 17
1240	1.3504	2.4489e-31	2.1232e-29	CMKLR1	chemerin chemokine-like receptor 1
6387	2.1365	2.3551e-31	2.0545e-29	CXCL12	C-X-C motif chemokine ligand 12
11185	2.3717	2.251e-31	1.9758e-29	INMT	indolethylamine N-methyltransferase
4005	1.0364	1.9163e-31	1.7032e-29	LMO2	LIM domain only 2
639	1.2577	1.4785e-31	1.3224e-29	PRDM1	PR/SET domain 1
401494	1.2434	1.3771e-31	1.2396e-29	HACD4	3-hydroxyacyl-CoA dehydratase 4
2331	2.5292	1.3477e-31	1.2208e-29	FMOD	fibromodulin
81792	1.632	1.224e-31	1.1159e-29	ADAMTS12	ADAM metallopeptidase with thrombospondin type 1 motif 12
8477	1.4167	1.0737e-31	9.8529e-30	GPR65	G protein-coupled receptor 65
116159	1.1658	1.0727e-31	9.8529e-30	CYYR1	cysteine and tyrosine rich 1
51313	1.2303	9.9537e-32	9.2543e-30	GASK1B	golgi associated kinase 1B
3730	2.098	8.9848e-32	8.4089e-30	ANOS1	anosmin 1
9464	3.3425	7.1874e-32	6.7715e-30	HAND2	heart and neural crest derivatives expressed 2
9902	1.955	4.2678e-32	4.0478e-30	MRC2	mannose receptor C type 2
55816	1.8038	3.443e-32	3.2876e-30	DOK5	docking protein 5
26508	1.9056	3.2493e-32	3.1238e-30	HEYL	hes related family bHLH transcription factor with YRPW motif like
10666	1.684	2.8303e-32	2.7396e-30	CD226	CD226 molecule
284297	2.1789	2.825e-32	2.7396e-30	SSC5D	scavenger receptor cysteine rich family member with 5 domains
1293	1.7779	2.1056e-32	2.0664e-30	COL6A3	collagen type VI alpha 3 chain
89796	1.1463	2.0419e-32	2.0179e-30	NAV1	neuron navigator 1
2294	1.7801	1.7049e-32	1.6968e-30	FOXF1	forkhead box F1
9201	1.9975	1.4312e-32	1.4345e-30	DCLK1	doublecortin like kinase 1
2669	2.1695	1.0003e-32	1.0097e-30	GEM	GTP binding protein overexpressed in skeletal muscle
5136	2.0526	8.5673e-33	8.7103e-31	PDE1A	phosphodiesterase 1A
6366	3.831	8.5148e-33	8.7103e-31	CCL21	C-C motif chemokine ligand 21
4629	2.2165	8.3435e-33	8.6066e-31	MYH11	myosin heavy chain 11
8633	1.7618	7.2061e-33	7.488e-31	UNC5C	unc-5 netrin receptor C
397	1.0077	6.796e-33	7.1141e-31	ARHGDIB	Rho GDP dissociation inhibitor beta
3937	1.2696	6.1018e-33	6.4351e-31	LCP2	lymphocyte cytosolic protein 2
5420	1.2912	5.6552e-33	6.0089e-31	PODXL	podocalyxin like
124842	2.5413	5.4027e-33	5.7841e-31	TMEM132E	transmembrane protein 132E
1284	1.3297	5.2045e-33	5.6145e-31	COL4A2	collagen type IV alpha 2 chain
50810	1.3642	5.0234e-33	5.4608e-31	HDGFL3	HDGF like 3
3399	1.2526	4.8192e-33	5.2794e-31	ID3	"inhibitor of DNA binding 3, HLH protein"
11031	1.335	4.6732e-33	5.1595e-31	RAB31	"RAB31, member RAS oncogene family"
53826	1.3654	3.7491e-33	4.1719e-31	FXYD6	FXYD domain containing ion transport regulator 6
781	1.8129	3.5555e-33	3.9878e-31	CACNA2D1	calcium voltage-gated channel auxiliary subunit alpha2delta 1
57477	1.2454	3.4299e-33	3.8777e-31	SHROOM4	shroom family member 4
1277	2.4878	3.4091e-33	3.8777e-31	COL1A1	collagen type I alpha 1 chain
2012	1.516	3.0106e-33	3.459e-31	EMP1	epithelial membrane protein 1
152573	3.1337	2.5398e-33	2.9421e-31	SHISA3	shisa family member 3
80177	1.176	2.0778e-33	2.4268e-31	MYCT1	MYC target 1
730	3.7392	1.8351e-33	2.1612e-31	C7	complement C7
221395	1.1635	1.8294e-33	2.1612e-31	ADGRF5	adhesion G protein-coupled receptor F5
4016	2.3604	1.6148e-33	1.9339e-31	LOXL1	lysyl oxidase like 1
3214	1.3783	1.5653e-33	1.8907e-31	HOXB4	homeobox B4
1303	1.851	1.4539e-33	1.7713e-31	COL12A1	collagen type XII alpha 1 chain
57595	1.9406	1.1986e-33	1.4729e-31	PDZD4	PDZ domain containing 4
2359	1.5052	1.1606e-33	1.4387e-31	FPR3	formyl peptide receptor 3
4958	3.0468	1.0986e-33	1.374e-31	OMD	osteomodulin
1306	1.7434	7.9622e-34	1.0047e-31	COL15A1	collagen type XV alpha 1 chain
144165	2.1579	7.2695e-34	9.2552e-32	PRICKLE1	prickle planar cell polarity protein 1
2078	1.1675	4.3075e-34	5.5339e-32	ERG	ETS transcription factor ERG
59345	1.1477	3.0158e-34	3.91e-32	GNB4	G protein subunit beta 4
114548	1.5393	2.6809e-34	3.508e-32	NLRP3	NLR family pyrin domain containing 3
9353	2.3864	2.2721e-34	3.0008e-32	SLIT2	slit guidance ligand 2
55843	1.3246	1.8655e-34	2.4871e-32	ARHGAP15	Rho GTPase activating protein 15
5592	1.5905	1.7876e-34	2.4059e-32	PRKG1	protein kinase cGMP-dependent 1
51294	1.0097	1.6882e-34	2.2941e-32	PCDH12	protocadherin 12
7431	1.0878	1.2911e-34	1.7715e-32	VIM	vimentin
64131	1.6845	1.2775e-34	1.77e-32	XYLT1	xylosyltransferase 1
1292	1.6718	1.2643e-34	1.7691e-32	COL6A2	collagen type VI alpha 2 chain
10186	1.4328	1.2107e-34	1.7109e-32	LHFPL6	LHFPL tetraspan subfamily member 6
64231	1.497	1.1397e-34	1.627e-32	MS4A6A	membrane spanning 4-domains A6A
83700	1.0136	8.245e-35	1.189e-32	JAM3	junctional adhesion molecule 3
862	1.6543	7.7368e-35	1.1272e-32	RUNX1T1	RUNX1 partner transcriptional co-repressor 1
2619	2.3495	7.586e-35	1.1167e-32	GAS1	growth arrest specific 1
6546	1.3796	7.1965e-35	1.0705e-32	SLC8A1	solute carrier family 8 member A1
81606	1.3173	6.9017e-35	1.0376e-32	LBH	LBH regulator of WNT signaling pathway
6943	2.0472	6.6428e-35	1.0094e-32	TCF21	transcription factor 21
5583	1.1162	6.4756e-35	9.947e-33	PRKCH	protein kinase C eta
27319	2.8208	5.8596e-35	9.0997e-33	BHLHE22	basic helix-loop-helix family member e22
171024	1.6219	3.7563e-35	5.8982e-33	SYNPO2	synaptopodin 2
4053	1.9551	3.5813e-35	5.6866e-33	LTBP2	latent transforming growth factor beta binding protein 2
947	1.1022	3.2759e-35	5.2607e-33	CD34	CD34 molecule
29940	1.4217	3.1786e-35	5.1632e-33	DSE	dermatan sulfate epimerase
57381	1.0973	2.4598e-35	4.042e-33	RHOJ	ras homolog family member J
633	2.0995	2.2862e-35	3.8009e-33	BGN	biglycan
51225	1.1262	2.1231e-35	3.5719e-33	ABI3	ABI family member 3
7056	1.5709	1.6376e-35	2.7883e-33	THBD	thrombomodulin
170575	1.1917	1.4722e-35	2.5372e-33	GIMAP1	"GTPase, IMAP family member 1"
161198	1.267	1.3605e-35	2.3736e-33	CLEC14A	C-type lectin domain containing 14A
27303	1.4467	1.1465e-35	2.0253e-33	RBMS3	RNA binding motif single stranded interacting protein 3
775	1.7331	8.6688e-36	1.5507e-33	CACNA1C	calcium voltage-gated channel subunit alpha1 C
3059	1.271	8.4414e-36	1.5294e-33	HCLS1	hematopoietic cell-specific Lyn substrate 1
2313	1.087	4.462e-36	8.1891e-34	FLI1	"Fli-1 proto-oncogene, ETS transcription factor"
8828	1.344	3.3512e-36	6.2315e-34	NRP2	neuropilin 2
1289	2.3258	2.6736e-36	5.0377e-34	COL5A1	collagen type V alpha 1 chain
83468	1.5882	2.6692e-36	5.0377e-34	GLT8D2	glycosyltransferase 8 domain containing 2
54331	1.1297	2.3049e-36	4.4621e-34	GNG2	G protein subunit gamma 2
7010	2.0488	7.4784e-37	1.4679e-34	TEK	TEK receptor tyrosine kinase
2042	2.6428	4.2461e-37	8.4516e-35	EPHA3	EPH receptor A3
474344	1.2684	4.1308e-37	8.3395e-35	GIMAP6	"GTPase, IMAP family member 6"
3707	1.055	3.1139e-37	6.4715e-35	ITPKB	inositol-trisphosphate 3-kinase B
187	2.1766	2.9145e-37	6.1475e-35	APLNR	apelin receptor
84624	3.5167	2.2708e-37	4.8622e-35	FNDC1	fibronectin type III domain containing 1
5099	2.8238	2.2259e-37	4.8393e-35	PCDH7	protocadherin 7
25878	2.373	1.9199e-37	4.2393e-35	MXRA5	matrix remodeling associated 5
3671	3.4359	1.1224e-37	2.5176e-35	ISLR	immunoglobulin superfamily containing leucine rich repeat
92241	1.311	9.6379e-38	2.1968e-35	RCSD1	RCSD domain containing 1
79652	1.2728	8.2386e-38	1.9086e-35	TMEM204	transmembrane protein 204
90952	1.0173	8.0496e-38	1.8959e-35	ESAM	endothelial cell adhesion molecule
1295	2.2831	6.4192e-38	1.5376e-35	COL8A1	collagen type VIII alpha 1 chain
155038	1.1783	5.5733e-38	1.358e-35	GIMAP8	"GTPase, IMAP family member 8"
2199	2.8503	2.5383e-38	6.2933e-36	FBLN2	fibulin 2
54829	2.2919	2.3474e-38	5.9239e-36	ASPN	asporin
6876	1.6026	2.2253e-38	5.7177e-36	TAGLN	transgelin
254228	1.3081	1.8282e-38	4.7845e-36	CALHM5	calcium homeostasis modulator family member 5
4313	2.3594	1.7197e-38	4.5855e-36	MMP2	matrix metallopeptidase 2
9770	1.3501	8.9234e-39	2.4251e-36	RASSF2	Ras association domain family member 2
10800	1.3473	8.2522e-39	2.2867e-36	CYSLTR1	cysteinyl leukotriene receptor 1
2149	1.5999	6.0294e-39	1.7041e-36	F2R	coagulation factor II thrombin receptor
4239	3.7745	5.6692e-39	1.6351e-36	MFAP4	microfibril associated protein 4
57616	1.4686	5.1626e-39	1.52e-36	TSHZ3	teashirt zinc finger homeobox 3
22801	2.0106	2.9674e-39	8.9225e-37	ITGA11	integrin subunit alpha 11
57514	1.2322	2.0566e-39	6.3183e-37	ARHGAP31	Rho GTPase activating protein 31
79987	2.933	1.6722e-39	5.2515e-37	SVEP1	"sushi, von Willebrand factor type A, EGF and pentraxin domain containing 1"
91010	1.0627	9.5549e-40	3.0689e-37	FMNL3	formin like 3
25927	1.1608	4.9083e-40	1.6131e-37	CNRIP1	cannabinoid receptor interacting protein 1
2615	1.4876	3.7868e-40	1.2742e-37	LRRC32	leucine rich repeat containing 32
6678	1.2897	3.6831e-40	1.2695e-37	SPARC	secreted protein acidic and cysteine rich
1281	2.5085	1.7658e-40	6.2385e-38	COL3A1	collagen type III alpha 1 chain
2113	1.2253	1.6154e-40	5.8534e-38	ETS1	"ETS proto-oncogene 1, transcription factor"
55303	1.2019	1.2465e-40	4.6356e-38	GIMAP4	"GTPase, IMAP family member 4"
4208	1.0722	1.204e-40	4.5985e-38	MEF2C	myocyte enhancer factor 2C
10231	1.9934	1.1511e-40	4.5185e-38	RCAN2	regulator of calcineurin 2
9509	2.1971	1.1124e-40	4.4916e-38	ADAMTS2	ADAM metallopeptidase with thrombospondin type 1 motif 2
6925	1.2529	1.0731e-40	4.4602e-38	TCF4	transcription factor 4
25925	1.8295	5.8417e-41	2.5016e-38	ZNF521	zinc finger protein 521
3680	1.5987	4.7796e-41	2.1108e-38	ITGA9	integrin subunit alpha 9
127435	3.0853	3.8255e-41	1.7439e-38	PODN	podocan
11117	2.1977	3.02e-41	1.4226e-38	EMILIN1	elastin microfibril interfacer 1
3490	1.3789	2.8508e-41	1.3892e-38	IGFBP7	insulin like growth factor binding protein 7
3908	3.154	2.8458e-41	1.3892e-38	LAMA2	laminin subunit alpha 2
83716	2.3019	2.3686e-41	1.2397e-38	CRISPLD2	cysteine rich secretory protein LCCL domain containing 2
1278	2.3567	2.2971e-41	1.2397e-38	COL1A2	collagen type I alpha 2 chain
2022	1.3446	1.5343e-41	8.6732e-39	ENG	endoglin
5175	1.0582	6.6576e-42	3.9202e-39	PECAM1	platelet and endothelial cell adhesion molecule 1
151887	3.0666	2.2992e-42	1.4127e-39	CCDC80	coiled-coil domain containing 80
5376	1.5988	2.1762e-42	1.3979e-39	PMP22	peripheral myelin protein 22
84168	2.1827	6.1305e-43	4.1255e-40	ANTXR1	ANTXR cell adhesion molecule 1
10335	1.6672	6.0895e-43	4.1255e-40	MRVI1	murine retrovirus integration site 1 homolog
4256	2.4131	5.9326e-43	4.1255e-40	MGP	matrix Gla protein
7373	2.7113	2.4428e-43	1.9178e-40	COL14A1	collagen type XIV alpha 1 chain
5549	3.1635	5.8951e-44	4.9005e-41	PRELP	proline and arginine rich end leucine rich repeat protein
165	2.8526	3.009e-44	2.6577e-41	AEBP1	AE binding protein 1
2687	2.3245	2.101e-44	1.9794e-41	GGT5	gamma-glutamyltransferase 5
9839	1.4301	5.9521e-45	6.0082e-42	ZEB2	zinc finger E-box binding homeobox 2
22918	1.2513	5.0362e-45	5.4747e-42	CD93	CD93 molecule
4060	4.4162	4.2424e-45	4.9961e-42	LUM	lumican
51063	1.3175	1.4826e-45	1.9048e-42	CALHM2	calcium homeostasis modulator family member 2
5739	1.9885	1.087e-45	1.5361e-42	PTGIR	prostaglandin I2 receptor
2200	1.997	7.4357e-46	1.1676e-42	FBN1	fibrillin 1
558	1.4992	3.4477e-46	6.0903e-43	AXL	AXL receptor tyrosine kinase
2202	4.0799	1.2437e-46	2.5109e-43	EFEMP1	EGF containing fibulin extracellular matrix protein 1
1634	3.956	6.0878e-48	1.4339e-44	DCN	decorin
7058	3.4589	6.9542e-49	1.9655e-45	THBS2	thrombospondin 2
23208	1.5046	4.2549e-49	1.5033e-45	SYT11	synaptotagmin 11
340061	1.4174	1.5926e-49	7.5022e-46	STING1	stimulator of interferon response cGAMP interactor 1
115207	1.6289	9.2894e-50	6.5639e-46	KCTD12	potassium channel tetramerization domain containing 12
9843	1.9901	1.7928e-53	2.5336e-49	HEPH	hephaestin
