# Supplementary material for: Identification of Prognostic Stromal-Immune Score–Based Genes in Hepatocellular Carcinoma Microenvironment
Source: Front Genet. 2021 Feb 11;12:625236. doi: 10.3389/fgene.2021.625236 (PMC7905188; doi:10.3389/fgene.2021.625236)
Supplement: Supplementary file 8 [file Table_4.XLSX]

## Sheet: GO
Supplementary Table 4. GO terms and KEGG terms of differentially expressed genes.
category	over_represented_pvalue	FDR	numDEInCat	numInCat	GeneRatio	term	ontology	symbol_id
GO:0006955	1.756e-95	3.95766e-91	301	1894	0.386393	immune response	BP	PIK3CD; PADI2; C1QA; C1QB; CNR2; IFI44L; MCOLN2; GBP6; VTCN1; FCGR1A; FCRL3; CD1C; CD1B; MNDA; IFI16; AIM2; FCER1A; CRP; SLAMF8; SLAMF6; CD84; SLAMF1; CD48; SLAMF7; RGS1; CHIT1; IL10; NA; IL1B; MARCO; TNFAIP6; ITGA4; COL3A1; ICOS; DOCK10; EOMES; CCR4; CCR8; CXCR6; CCR1; TRAT1; CD80; MUC13; KLHL6; CLNK; CD38; STAP1; CXCL6; CXCL1; CXCL2; CXCL9; CXCL11; CXCL13; TLR2; IL7R; C9; PTGER4; C7; GZMA; GAPT…
GO:0002376	1.28944e-94	1.45307e-90	363	2715	0.465982	immune system process	BP	PIK3CD; PADI2; PLA2G2D; WNT4; C1QA; C1QB; CNR2; IFI44L; MCOLN2; GBP6; CD2; VTCN1; FCGR1A; FCRL3; CD1C; CD1B; MNDA; IFI16; AIM2; FCER1A; CRP; SLAMF8; SLAMF6; CD84; SLAMF1; CD48; SLAMF7; SELP; RGS1; CHIT1; IL10; NA; EMILIN1; PLEK; CD207; IL1B; MARCO; GLI2; TNFAIP6; ITGA4; COL3A1; ICOS; DOCK10; GPR55; EOMES; CCR4; CCR8; CXCR6; CCR1; TRAT1; TIGIT; CD80; HCLS1; MUC13; GPR171; KLHL6; CLNK; CD38; SLIT2;…
GO:0002682	1.28184e-76	9.63001e-73	240	1429	0.308087	regulation of immune system process	BP	PIK3CD; PADI2; PLA2G2D; C1QA; C1QB; CNR2; CD2; VTCN1; FCGR1A; FCRL3; CD1C; CD1B; MNDA; IFI16; AIM2; FCER1A; CRP; SLAMF8; SLAMF6; CD84; CD48; SLAMF7; SELP; IL10; EMILIN1; IL1B; MARCO; GLI2; ITGA4; COL3A1; ICOS; GPR55; CCR1; TRAT1; TIGIT; CD80; HCLS1; MUC13; GPR171; KLHL6; CD38; SLIT2; STAP1; CXCL6; CXCL13; TLR2; IL7R; C9; PTGER4; C7; F2RL1; CAMK4; CXCL14; HAVCR2; ITK; IL12B; LCP2; IRF4; HLA-DRB5; …
GO:0001775	1.29135e-69	7.2761e-66	221	1313	0.283697	cell activation	BP	PIK3CD; PADI2; PLA2G2D; WNT4; C1QA; CNR2; CD2; VTCN1; FCRL3; CD1C; MNDA; SLAMF8; SLAMF6; CD84; SLAMF1; SLAMF7; SELP; CHIT1; IL10; NA; EMILIN1; PLEK; IL1B; GLI2; TNFAIP6; ITGA4; COL3A1; ICOS; DOCK10; EOMES; TIGIT; CD80; CD38; RHOH; PDGFRA; STAP1; CXCL6; CXCL1; TLR2; IL7R; PTGER4; GAPT; CD180; F2RL2; F2RL1; CAMK4; HAVCR2; ITK; IL12B; DOCK2; LCP2; IRF4; TREML2; VNN1; NA.1; CARD11; IL6; IKZF1; FGL2; …
GO:0006952	2.11933e-64	9.5531e-61	230	1588	0.29525	defense response	BP	PIK3CD; PLA2G2D; C1QA; C1QB; CNR2; IFI44L; MCOLN2; GBP6; FCGR1A; FCRL3; MNDA; IFI16; AIM2; CRP; SLAMF8; SLAMF6; CD84; SLAMF1; CD48; SLAMF7; SELP; PTGS2; IL10; CD207; IL1B; MARCO; TNFAIP6; CCR4; CXCR6; CCR1; STAB1; TRAT1; MUC13; STAP1; ODAM; CXCL6; CXCL1; CXCL2; CXCL9; CXCL11; CXCL13; BMPR1B; TLR2; C9; PTGER4; C7; CD180; F2RL1; CRHBP; NA; CAMK4; CSF1R; HAVCR2; ITK; IL12B; IRF4; LY86; HLA-DRB5; HLA…
GO:0045321	1.47074e-62	5.52459e-59	198	1163	0.254172	leukocyte activation	BP	PIK3CD; PADI2; PLA2G2D; WNT4; C1QA; CNR2; CD2; VTCN1; FCRL3; CD1C; MNDA; SLAMF8; SLAMF6; CD84; SLAMF1; SLAMF7; CHIT1; IL10; NA; IL1B; GLI2; TNFAIP6; ITGA4; ICOS; DOCK10; EOMES; TIGIT; CD80; CD38; RHOH; STAP1; CXCL6; CXCL1; TLR2; IL7R; PTGER4; GAPT; CD180; F2RL1; CAMK4; HAVCR2; ITK; IL12B; DOCK2; LCP2; IRF4; TREML2; VNN1; NA.1; CARD11; IL6; IKZF1; FGL2; PIK3CG; CLEC5A; EGR3; TOX; DOCK8; PDCD1LG2; …
GO:0046649	8.11777e-60	2.61369e-56	144	641	0.184852	lymphocyte activation	BP	PIK3CD; PLA2G2D; WNT4; CD2; VTCN1; FCRL3; CD1C; MNDA; SLAMF8; SLAMF6; SLAMF1; SLAMF7; IL10; IL1B; GLI2; ITGA4; ICOS; DOCK10; EOMES; TIGIT; CD80; CD38; RHOH; IL7R; PTGER4; GAPT; CD180; F2RL1; CAMK4; HAVCR2; ITK; IL12B; DOCK2; IRF4; TREML2; VNN1; CARD11; IL6; IKZF1; FGL2; PIK3CG; EGR3; TOX; DOCK8; PDCD1LG2; CCL19; CCL21; SIT1; TNFSF8; BTK; SASH3; CD40LG; IL2RA; PRKCQ; CD6; CD5; IL18; CD3E; CD3G; CD…
GO:0002684	3.466e-57	9.7646e-54	177	1014	0.227214	positive regulation of immune system process	BP	PIK3CD; C1QA; C1QB; CD2; VTCN1; FCGR1A; FCRL3; CD1C; CD1B; MNDA; IFI16; AIM2; CRP; SLAMF6; CD84; SELP; IL10; IL1B; MARCO; GLI2; ITGA4; ICOS; CCR1; TRAT1; CD80; HCLS1; MUC13; KLHL6; CD38; STAP1; CXCL13; TLR2; IL7R; C9; C7; F2RL1; CXCL14; HAVCR2; ITK; IL12B; LCP2; IRF4; HLA-DRB5; HLA-DQA1; VNN1; CARD11; IL6; MYO1G; CCL24; BLK; EGR3; TOX; COLEC10; DOCK8; PDCD1LG2; CCL19; CCL21; ROR2; FCN1; TLR7; TLR…
GO:0050776	4.05106e-55	1.01448e-51	169	953	0.216945	regulation of immune response	BP	PIK3CD; C1QA; C1QB; VTCN1; FCGR1A; FCRL3; CD1C; CD1B; MNDA; IFI16; AIM2; FCER1A; CRP; SLAMF8; SLAMF6; CD84; CD48; SLAMF7; IL10; IL1B; MARCO; ITGA4; COL3A1; TRAT1; CD80; MUC13; KLHL6; CD38; STAP1; CXCL13; TLR2; IL7R; C9; C7; F2RL1; HAVCR2; ITK; IL12B; LCP2; IRF4; HLA-DRB5; HLA-DQA1; TREML2; CARD11; IL6; MYO1G; FGL2; COL1A2; BLK; COLEC10; CCL19; FCN1; TLR7; TLR8; BTK; SASH3; CD40LG; IL2RA; PRKCQ; I…
GO:0006954	1.89436e-53	4.2695e-50	143	754	0.183569	inflammatory response	BP	PIK3CD; PLA2G2D; C1QA; C1QB; CNR2; IFI16; AIM2; CRP; SLAMF8; SELP; PTGS2; IL10; IL1B; TNFAIP6; CCR4; CXCR6; CCR1; STAB1; STAP1; ODAM; CXCL6; CXCL1; CXCL2; CXCL9; CXCL11; CXCL13; BMPR1B; TLR2; C9; PTGER4; C7; CD180; F2RL1; CRHBP; NA; CAMK4; CSF1R; HAVCR2; IL12B; LY86; VNN1; IL6; CCL26; CCL24; PIK3CG; CCL19; CCL21; TLR7; TLR8; CYBB; TIMP1; CYSLTR1; BTK; CD40LG; IL2RA; PRKCQ; ALOX5; CD6; GSTP1; IL18…
GO:0002250	3.71161e-52	7.60475e-49	107	402	0.137356	adaptive immune response	BP	PIK3CD; C1QA; C1QB; MCOLN2; VTCN1; CD1C; CD1B; CRP; SLAMF6; CD84; SLAMF1; CD48; SLAMF7; IL10; IL1B; EOMES; TRAT1; CD80; KLHL6; CXCL13; IL7R; C9; C7; GAPT; CAMK4; HAVCR2; ITK; IL12B; IRF4; HLA-DRB5; HLA-DQA1; IL6; MYO1G; FGL2; PIK3CG; PDCD1LG2; CCL19; SIT1; TLR8; BTK; SASH3; CD40LG; PRKCQ; CD6; IL18; CD3E; CD3G; CD27; CD4; GPR183; RIPK3; BATF; TNFRSF17; ADCY7; TNFRSF13B; TBX21; NA; CD226; EBI3; CD…
GO:0050865	4.97031e-52	9.33508e-49	121	521	0.155327	regulation of cell activation	BP	PLA2G2D; CNR2; CD2; VTCN1; FCRL3; MNDA; SLAMF8; CD84; SELP; IL10; EMILIN1; PLEK; IL1B; GLI2; ICOS; TIGIT; CD80; CD38; PDGFRA; STAP1; IL7R; F2RL1; CAMK4; HAVCR2; IL12B; IRF4; VNN1; CARD11; IL6; FGL2; EGR3; TOX; DOCK8; PDCD1LG2; CCL19; CCL21; SIT1; TNFSF8; BTK; SASH3; CD40LG; IL2RA; PRKCQ; CD6; CD5; IL18; CD3E; UBASH3B; NA; CD27; CD4; CLECL1; NCKAP1L; GPR183; RIPK3; THBS1; CORO1A; TNFRSF13B; CCL2; …
GO:0042110	4.82099e-50	8.35812e-47	111	451	0.14249	T cell activation	BP	PIK3CD; PLA2G2D; WNT4; CD2; VTCN1; CD1C; SLAMF6; IL10; IL1B; GLI2; ICOS; EOMES; TIGIT; CD80; RHOH; IL7R; PTGER4; F2RL1; CAMK4; HAVCR2; ITK; IL12B; DOCK2; IRF4; TREML2; VNN1; CARD11; IL6; FGL2; PIK3CG; EGR3; DOCK8; PDCD1LG2; CCL19; CCL21; SIT1; TNFSF8; SASH3; CD40LG; IL2RA; PRKCQ; CD6; CD5; IL18; CD3E; CD3G; CD27; CD4; CLEC4E; CLECL1; NCKAP1L; GPR183; RIPK3; BATF; NLRC3; CORO1A; CCL2; CCL5; CCR7; …
GO:0022610	8.70524e-49	1.40142e-45	197	1355	0.252888	biological adhesion	BP	PLA2G2D; WNT4; COL16A1; COL8A2; TACSTD2; NEGR1; CD2; VTCN1; CD84; SLAMF1; SLAMF7; DPT; SELP; IL10; EMILIN1; PLEK; IL1B; GLI2; TNFAIP6; CYTIP; FAP; ITGA4; COL3A1; ICOS; CCR8; CCR1; STAB1; ABI3BP; TIGIT; CD80; PDGFRA; CXCL13; IL7R; EMB; EFNA5; HAVCR2; IL12B; BMP5; VNN1; THBS2; CARD11; ITGB8; IL6; MYO1G; FGL2; PIK3CG; EGR3; COL14A1; HAS2; DOCK8; PDCD1LG2; CCL19; CCL21; OMD; SVEP1; TNC; CERCAM; NTNG2…
GO:0007155	1.73829e-48	2.61183e-45	196	1349	0.251605	cell adhesion	BP	PLA2G2D; WNT4; COL16A1; COL8A2; TACSTD2; NEGR1; CD2; VTCN1; CD84; SLAMF1; SLAMF7; DPT; SELP; IL10; EMILIN1; PLEK; IL1B; GLI2; TNFAIP6; CYTIP; FAP; ITGA4; COL3A1; ICOS; CCR8; CCR1; STAB1; ABI3BP; TIGIT; CD80; PDGFRA; CXCL13; IL7R; EMB; EFNA5; HAVCR2; IL12B; BMP5; VNN1; THBS2; CARD11; ITGB8; IL6; MYO1G; FGL2; PIK3CG; EGR3; COL14A1; HAS2; DOCK8; PDCD1LG2; CCL19; CCL21; OMD; SVEP1; TNC; CERCAM; NTNG2…
GO:0007166	2.32164e-48	3.27032e-45	294	2762	0.377407	cell surface receptor signaling pathway	BP	TNFRSF9; PIK3CD; PADI2; WNT4; COL16A1; CD2; VTCN1; FCGR1A; FCRL3; MNDA; AIM2; FCER1A; SLAMF1; PTGS2; FMOD; IL10; EMILIN1; PLEK; IL1B; MARCO; GLI2; ITGA4; COL3A1; VIL1; WNT10A; CCR4; CCR8; CXCR6; CCR1; TRAT1; ZBED2; CD80; MUC13; GPR171; P2RY13; KLHL6; HTRA3; CLNK; CD38; SLIT2; RASL11B; PDGFRA; STAP1; ADAMTS3; CXCL6; CXCL1; CXCL2; CXCL9; CXCL11; CXCL13; BMPR1B; HHIP; TLR2; HAND2; IL7R; CD180; F2RL1…
GO:0002694	4.28641e-48	5.68278e-45	112	480	0.143774	regulation of leukocyte activation	BP	PLA2G2D; CNR2; CD2; VTCN1; FCRL3; MNDA; SLAMF8; CD84; IL10; IL1B; GLI2; ICOS; TIGIT; CD80; CD38; STAP1; IL7R; F2RL1; CAMK4; HAVCR2; IL12B; IRF4; VNN1; CARD11; IL6; FGL2; EGR3; TOX; DOCK8; PDCD1LG2; CCL19; CCL21; SIT1; TNFSF8; BTK; SASH3; CD40LG; IL2RA; PRKCQ; CD6; CD5; IL18; CD3E; NA; CD27; CD4; CLECL1; NCKAP1L; GPR183; RIPK3; THBS1; CORO1A; TNFRSF13B; CCL2; CCL5; CCR7; TBX21; CD300A; CD300LF; CD…
GO:0071944	3.09102e-47	3.87031e-44	427	5057	0.548139	cell periphery	CC	TNFRSF9; PIK3CD; WNT4; CNR2; CD52; LAPTM5; TACSTD2; NEGR1; MCOLN2; KCNA3; CD2; VTCN1; FCGR1A; TCHH; NA; FCRL5; FCRL3; FCRL2; CD1C; CD1B; FCER1A; SLAMF6; CD84; SLAMF1; CD48; SLAMF7; SELP; PTGS2; RGS18; RGS1; PHLDA3; FAM110C; EMILIN1; PLEK; CD207; MARCO; CYTIP; SLC4A10; FAP; ITGA4; ICOS; VIL1; DES; GPR55; ARL4C; CCR4; STAC; CCR8; CXCR6; CCR1; STAB1; TRAT1; SIDT1; TIGIT; CD80; HCLS1; MUC13; SLC9A9; …
GO:0005886	1.28553e-45	1.5249e-42	418	4954	0.536585	plasma membrane	CC	TNFRSF9; PIK3CD; WNT4; CNR2; CD52; LAPTM5; TACSTD2; NEGR1; MCOLN2; KCNA3; CD2; VTCN1; FCGR1A; TCHH; NA; FCRL5; FCRL3; FCRL2; CD1C; CD1B; FCER1A; SLAMF6; CD84; SLAMF1; CD48; SLAMF7; SELP; PTGS2; RGS18; RGS1; PHLDA3; EMILIN1; PLEK; CD207; MARCO; SLC4A10; FAP; ITGA4; ICOS; VIL1; DES; GPR55; ARL4C; CCR4; STAC; CCR8; CXCR6; CCR1; STAB1; TRAT1; SIDT1; TIGIT; CD80; HCLS1; MUC13; SLC9A9; GPR171; P2RY13; …
GO:0051249	1.49946e-45	1.68975e-42	100	401	0.12837	regulation of lymphocyte activation	BP	PLA2G2D; CD2; VTCN1; FCRL3; MNDA; SLAMF8; IL10; IL1B; GLI2; ICOS; TIGIT; CD80; CD38; IL7R; CAMK4; HAVCR2; IL12B; IRF4; VNN1; CARD11; IL6; FGL2; EGR3; TOX; DOCK8; PDCD1LG2; CCL19; CCL21; SIT1; TNFSF8; BTK; SASH3; CD40LG; IL2RA; PRKCQ; CD6; CD5; IL18; CD3E; CD27; CD4; CLECL1; NCKAP1L; GPR183; RIPK3; CORO1A; TNFRSF13B; CCL2; CCL5; CCR7; TBX21; CD300A; EBI3; CD70; VAV1; CLEC4G; RASAL3; JAK3; CD22; SA…
GO:0050896	2.87034e-45	3.08056e-42	569	8309	0.730424	response to stimulus	BP	TNFRSF9; PIK3CD; HSPB7; PADI2; PLA2G2D; WNT4; C1QA; C1QB; CNR2; LAPTM5; COL16A1; TACSTD2; IFI44L; MCOLN2; GBP6; CD2; VTCN1; FCGR1A; FCRL3; FCRL2; CD1C; CD1B; MNDA; IFI16; AIM2; FCER1A; CRP; SLAMF8; SLAMF6; CD84; SLAMF1; CD48; SLAMF7; RCSD1; SELP; PTGS2; PLA2G4A; RGS18; RGS1; PHLDA3; CHIT1; FMOD; IL10; NA; FAM110C; EMILIN1; PLEK; CD207; IL1B; MARCO; GLI2; ARHGAP15; TNFAIP6; SLC4A10; FAP; SP5; ITGA…
GO:0044459	3.8685e-43	3.9631e-40	282	2644	0.362003	plasma membrane part	CC	TNFRSF9; CNR2; CD52; LAPTM5; TACSTD2; KCNA3; CD2; VTCN1; CD1C; CD1B; FCER1A; CD84; CD48; SELP; PTGS2; RGS1; EMILIN1; PLEK; MARCO; SLC4A10; FAP; ITGA4; ICOS; GPR55; CCR4; STAC; CCR8; CXCR6; CCR1; STAB1; TRAT1; CD80; MUC13; CD38; SLC34A2; RHOH; PDGFRA; CXCL9; BMPR1B; HHIP; TLR2; IL7R; C9; C7; EMB; GZMA; F2RL2; F2RL1; EFNA5; CSF1R; HAVCR2; IL12B; LCP2; KCNMB1; GABRP; HLA-DRB5; HLA-DQA1; FGD2; SYTL3;…
GO:0007159	1.63249e-42	1.5997e-39	87	328	0.111682	leukocyte cell-cell adhesion	BP	PLA2G2D; VTCN1; SELP; IL10; IL1B; GLI2; ITGA4; ICOS; TIGIT; CD80; IL7R; HAVCR2; IL12B; VNN1; CARD11; IL6; FGL2; EGR3; HAS2; DOCK8; PDCD1LG2; CCL19; CCL21; CERCAM; SASH3; CD40LG; IL2RA; PRKCQ; CD6; CD5; IL18; CD3E; CD27; CD4; CLECL1; NCKAP1L; SELPLG; CORO1A; CCL2; CCL5; CCR7; TBX21; CD300A; EBI3; CD70; VAV1; CLEC4G; RASAL3; JAK3; RAC2; GRAP2; RUNX3; PTAFR; LCK; PTPN22; FCGR2B; SELL; PTPRC; NLRP3; …
GO:0050863	5.99936e-42	5.6339e-39	84	304	0.107831	regulation of T cell activation	BP	PLA2G2D; CD2; VTCN1; IL10; IL1B; GLI2; ICOS; TIGIT; CD80; IL7R; CAMK4; HAVCR2; IL12B; IRF4; VNN1; CARD11; IL6; FGL2; EGR3; DOCK8; PDCD1LG2; CCL19; CCL21; SIT1; TNFSF8; SASH3; CD40LG; IL2RA; PRKCQ; CD6; CD5; IL18; CD3E; CD27; CD4; CLECL1; NCKAP1L; RIPK3; CORO1A; CCL2; CCL5; CCR7; TBX21; CD300A; EBI3; CD70; VAV1; CLEC4G; RASAL3; JAK3; RAC2; GRAP2; RUNX3; ZNF683; LCK; PTPN22; FCGR2B; PTPRC; CR1; NLR…
GO:0048584	6.00289e-41	5.41172e-38	243	2245	0.311938	positive regulation of response to stimulus	BP	PIK3CD; C1QA; C1QB; VTCN1; FCGR1A; FCRL3; FCRL2; CD1C; CD1B; MNDA; IFI16; AIM2; CRP; SLAMF6; SLAMF1; SELP; PTGS2; IL10; FAM110C; PLEK; IL1B; MARCO; COL3A1; ICOS; GPR55; CCR4; CCR1; TRAT1; ZBED2; CD80; HCLS1; MUC13; KLHL6; CLNK; CD38; SLIT2; PDGFRA; STAP1; ADAMTS3; CXCL13; BMPR1B; TLR2; HAND2; IL7R; C9; PTGER4; C7; CD180; F2RL2; F2RL1; CXCL14; CSF1R; HAVCR2; ITK; IL12B; LCP2; IRF4; LY86; HLA-DRB5;…
GO:0050867	1.0404e-39	9.01868e-37	82	312	0.105263	positive regulation of cell activation	BP	CD2; VTCN1; FCRL3; SELP; IL10; PLEK; IL1B; GLI2; ICOS; CD80; CD38; STAP1; IL7R; F2RL1; HAVCR2; IL12B; VNN1; CARD11; IL6; EGR3; TOX; DOCK8; PDCD1LG2; CCL19; CCL21; BTK; SASH3; CD40LG; IL2RA; PRKCQ; CD6; CD5; IL18; CD3E; CD27; CD4; CLECL1; NCKAP1L; GPR183; THBS1; CORO1A; CCL2; CCL5; CCR7; TBX21; CD226; EBI3; CD70; VAV1; RASAL3; JAK3; GRAP2; PDPN; RUNX3; PTAFR; LCK; PTPRC; NLRP3; CTLA4; CCR2; BTLA; …
GO:0048583	1.86922e-39	1.56031e-36	344	3934	0.441592	regulation of response to stimulus	BP	PIK3CD; PADI2; WNT4; C1QA; C1QB; CNR2; VTCN1; FCGR1A; FCRL3; FCRL2; CD1C; CD1B; MNDA; IFI16; AIM2; FCER1A; CRP; SLAMF8; SLAMF6; CD84; SLAMF1; CD48; SLAMF7; SELP; PTGS2; RGS18; RGS1; PHLDA3; IL10; FAM110C; EMILIN1; PLEK; IL1B; MARCO; ARHGAP15; TNFAIP6; FAP; ITGA4; COL3A1; ICOS; VIL1; GPR55; CCR4; CCR1; TRAT1; ZBED2; CD80; HCLS1; MUC13; NA; KLHL6; HTRA3; CLNK; CD38; SLIT2; RHOH; RASL11B; PDGFRA; ST…
GO:1903037	4.45064e-39	3.58244e-36	79	295	0.101412	regulation of leukocyte cell-cell adhesion	BP	PLA2G2D; VTCN1; IL10; IL1B; GLI2; ITGA4; ICOS; TIGIT; CD80; IL7R; HAVCR2; IL12B; VNN1; CARD11; IL6; FGL2; EGR3; HAS2; DOCK8; PDCD1LG2; CCL19; CCL21; SASH3; CD40LG; IL2RA; PRKCQ; CD6; CD5; IL18; CD3E; CD27; CD4; CLECL1; NCKAP1L; CORO1A; CCL2; CCL5; CCR7; TBX21; CD300A; EBI3; CD70; VAV1; CLEC4G; RASAL3; JAK3; GRAP2; RUNX3; PTAFR; LCK; PTPN22; FCGR2B; PTPRC; NLRP3; CTLA4; CCR2; BTLA; CD86; CD74; AIF…
GO:0009605	6.06889e-39	4.71658e-36	238	2268	0.30552	response to external stimulus	BP	PIK3CD; PADI2; WNT4; C1QA; C1QB; CNR2; IFI44L; GBP6; VTCN1; IFI16; AIM2; CRP; SLAMF8; SELP; PTGS2; RGS1; CHIT1; IL10; PLEK; CD207; IL1B; GLI2; TNFAIP6; FAP; ITGA4; COL3A1; VIL1; CCR4; CCR8; CXCR6; CCR1; STAB1; CD80; KLHL6; SLIT2; PDGFRA; STAP1; CXCL6; CXCL1; CXCL2; CXCL9; CXCL11; CXCL13; BMPR1B; TLR2; C9; PTGER4; C7; EMB; GZMA; CD180; F2RL1; NA; EFNA5; TIFAB; CXCL14; CSF1R; HAVCR2; IL12B; DOCK2; …
GO:0002521	1.1107e-38	8.34435e-36	103	501	0.132221	leukocyte differentiation	BP	PIK3CD; PLA2G2D; WNT4; CD2; FCRL3; IFI16; SLAMF8; SLAMF6; IL10; GLI2; ITGA4; DOCK10; GPR55; EOMES; CCR1; CD80; HCLS1; RHOH; TLR2; IL7R; PTGER4; F2RL1; CAMK4; CSF1R; ITK; IL12B; DOCK2; IRF4; VNN1; CARD11; IL6; IKZF1; FGL2; EGR3; TOX; CCL19; ROR2; TNFSF8; BTK; SASH3; CD40LG; IL2RA; IL18; CD3E; CD3G; UBASH3B; CD27; CD4; CLEC4E; NCKAP1L; FLT3; GPR183; RIPK3; BATF; LRRK1; EVI2B; CCR7; TBX21; NA; VAV1;…
GO:0050778	3.50253e-38	2.54645e-35	126	745	0.161746	positive regulation of immune response	BP	PIK3CD; C1QA; C1QB; VTCN1; FCGR1A; FCRL3; CD1C; CD1B; MNDA; IFI16; AIM2; CRP; SLAMF6; IL1B; MARCO; TRAT1; CD80; MUC13; KLHL6; CD38; STAP1; TLR2; C9; C7; F2RL1; HAVCR2; ITK; IL12B; LCP2; IRF4; HLA-DRB5; HLA-DQA1; CARD11; IL6; MYO1G; BLK; COLEC10; CCL19; FCN1; TLR7; TLR8; BTK; SASH3; PRKCQ; MMP12; IL18; CD3E; CD3G; CRTAM; CD4; C3AR1; CLEC4E; NCKAP1L; CYBA; CCL5; CCR7; TBX21; CD300A; CD300LF; NA; CD…
GO:0030098	8.28422e-38	5.83468e-35	85	346	0.109114	lymphocyte differentiation	BP	PIK3CD; PLA2G2D; WNT4; CD2; FCRL3; SLAMF8; SLAMF6; IL10; GLI2; ITGA4; DOCK10; EOMES; CD80; RHOH; IL7R; PTGER4; CAMK4; ITK; IL12B; DOCK2; IRF4; VNN1; CARD11; IL6; IKZF1; FGL2; EGR3; TOX; CCL19; TNFSF8; BTK; SASH3; CD40LG; IL2RA; IL18; CD3E; CD3G; CD27; CD4; CLEC4E; NCKAP1L; FLT3; GPR183; RIPK3; BATF; CCR7; TBX21; NA; VAV1; JAK3; NFAM1; RUNX3; ZNF683; LCK; PTPN22; NTRK1; LY9; FCGR2B; PTPRC; CR2; CR…
GO:0045087	9.24421e-38	6.31352e-35	133	874	0.170732	innate immune response	BP	PIK3CD; C1QA; C1QB; MCOLN2; GBP6; FCGR1A; FCRL3; MNDA; IFI16; AIM2; CRP; SLAMF8; SLAMF6; CD84; SLAMF1; SLAMF7; MARCO; MUC13; TLR2; C9; C7; CD180; F2RL1; CSF1R; HAVCR2; IL12B; IRF4; LY86; HLA-DRB5; HLA-DQA1; TREML2; VNN1; CARD11; NCF1; CCL26; CCL24; PIK3CG; CLEC5A; COLEC10; CCL19; CCL21; FCN1; TLR7; TLR8; CYBB; BTK; IFITM1; TRIM22; MPEG1; CD6; MMP12; IL18; CRTAM; CLEC4E; RNASE6; PSTPIP1; NLRC3; CI…
GO:0023052	1.62275e-37	1.07569e-34	448	6046	0.575096	signaling	BP	TNFRSF9; PIK3CD; PADI2; WNT4; C1QA; CNR2; COL16A1; CD2; VTCN1; FCGR1A; FCRL3; FCRL2; MNDA; IFI16; AIM2; FCER1A; SLAMF1; SELP; PTGS2; RGS18; RGS1; PHLDA3; FMOD; IL10; FAM110C; EMILIN1; PLEK; IL1B; MARCO; GLI2; ARHGAP15; TNFAIP6; SLC4A10; ITGA4; COL3A1; ICOS; VIL1; WNT10A; DOCK10; GPR55; CCR4; STAC; CCR8; CXCR6; CCR1; STAB1; TRAT1; ZBED2; CD80; HCLS1; MUC13; GPR171; P2RY13; NA; GNB4; KLHL6; HTRA3; …
GO:0002252	1.45734e-36	9.38441e-34	154	1107	0.197689	immune effector process	BP	PIK3CD; PADI2; C1QA; C1QB; IFI44L; FCGR1A; FCRL3; CD1C; CD1B; MNDA; IFI16; AIM2; CRP; SLAMF8; SLAMF6; CD84; SLAMF1; SLAMF7; CHIT1; IL10; NA; CD207; IL1B; TNFAIP6; DOCK10; EOMES; CD80; CXCL6; CXCL1; CXCL9; TLR2; IL7R; C9; PTGER4; C7; GAPT; CD180; F2RL1; HAVCR2; IL12B; DOCK2; IRF4; VNN1; NA.1; IL6; MYO1G; FGL2; PIK3CG; CLEC5A; COLEC10; CCL19; FCN1; TLR7; TLR8; CYBB; BTK; SASH3; CD40LG; IL2RA; ALOX5…
GO:1903039	1.97956e-36	1.23931e-33	66	214	0.084724	positive regulation of leukocyte cell-cell adhesion	BP	VTCN1; IL1B; GLI2; ITGA4; ICOS; CD80; IL7R; HAVCR2; IL12B; VNN1; CARD11; IL6; EGR3; HAS2; DOCK8; PDCD1LG2; CCL19; CCL21; SASH3; CD40LG; IL2RA; PRKCQ; CD6; CD5; IL18; CD3E; CD27; CD4; CLECL1; NCKAP1L; CORO1A; CCL2; CCL5; CCR7; EBI3; CD70; VAV1; RASAL3; JAK3; GRAP2; RUNX3; PTAFR; LCK; PTPRC; NLRP3; CTLA4; CCR2; BTLA; CD86; CD74; AIF1; HLA-DMB; HLA-DPA1; HLA-DPB1; SYK; GATA3; CD44; TNFSF13B; RASGRP1…
GO:0002696	2.1118e-36	1.28637e-33	77	300	0.0988447	positive regulation of leukocyte activation	BP	CD2; VTCN1; FCRL3; IL10; IL1B; GLI2; ICOS; CD80; CD38; STAP1; IL7R; F2RL1; HAVCR2; IL12B; VNN1; CARD11; IL6; EGR3; TOX; DOCK8; PDCD1LG2; CCL19; CCL21; BTK; SASH3; CD40LG; IL2RA; PRKCQ; CD6; CD5; IL18; CD3E; CD27; CD4; CLECL1; NCKAP1L; GPR183; THBS1; CORO1A; CCL2; CCL5; CCR7; TBX21; CD226; EBI3; CD70; VAV1; RASAL3; JAK3; GRAP2; RUNX3; PTAFR; LCK; PTPRC; NLRP3; CTLA4; CCR2; BTLA; CD86; CD74; AIF1; …
GO:0070661	2.39306e-36	1.41934e-33	75	291	0.0962773	leukocyte proliferation	BP	PLA2G2D; WNT4; VTCN1; FCRL3; MNDA; IL10; IL1B; CD80; CD38; IL7R; GAPT; CD180; F2RL1; CSF1R; HAVCR2; IL12B; DOCK2; CARD11; IL6; PIK3CG; DOCK8; PDCD1LG2; CCL19; TNFSF8; BTK; SASH3; CD40LG; IL2RA; PRKCQ; CD6; GSTP1; IL18; CD3E; CD4; CLECL1; NCKAP1L; FLT3; GPR183; RIPK3; GREM1; CORO1A; TNFRSF13B; CCL5; CD300A; EBI3; CD70; CLEC4G; RASAL3; JAK3; CD22; RAC2; PTPN22; FCGR2B; PTPRC; CR2; CTLA4; CCR2; CD86…
GO:0001816	3.36755e-36	1.9461e-33	121	751	0.155327	cytokine production	BP	PIK3CD; MCOLN2; CD2; VTCN1; MNDA; IFI16; AIM2; CRP; SLAMF6; CD84; SLAMF1; PTGS2; IL10; IL1B; EOMES; TIGIT; CD80; ADAMTS3; CXCL6; TLR2; PTGER4; F2RL1; NA; CSF1R; HAVCR2; ITK; IL12B; LCP2; IRF4; CARD11; ITGB8; IL6; PIK3CG; CLEC5A; PDCD1LG2; CCL19; FCN1; TLR7; TLR8; CYBB; BTK; SASH3; CD40LG; PRKCQ; GDF2; SRGN; ADRA2A; CD6; GSTP1; MMP12; IL18; CD3E; CRTAM; CD4; C3AR1; CLEC4E; CLECL1; CLEC9A; NCKAP1L;…
GO:0007165	3.57094e-36	2.01205e-33	421	5599	0.540436	signal transduction	BP	TNFRSF9; PIK3CD; PADI2; WNT4; CNR2; COL16A1; CD2; VTCN1; FCGR1A; FCRL3; FCRL2; MNDA; IFI16; AIM2; FCER1A; SLAMF1; SELP; PTGS2; RGS18; RGS1; PHLDA3; FMOD; IL10; FAM110C; EMILIN1; PLEK; IL1B; MARCO; GLI2; ARHGAP15; TNFAIP6; ITGA4; COL3A1; ICOS; VIL1; WNT10A; DOCK10; GPR55; CCR4; STAC; CCR8; CXCR6; CCR1; TRAT1; ZBED2; CD80; HCLS1; MUC13; GPR171; P2RY13; NA; GNB4; KLHL6; HTRA3; CLNK; CD38; SLIT2; RHO…
GO:0007154	1.64934e-35	9.06652e-33	444	6066	0.569961	cell communication	BP	TNFRSF9; PIK3CD; PADI2; WNT4; C1QA; CNR2; COL16A1; CD2; VTCN1; FCGR1A; FCRL3; FCRL2; MNDA; IFI16; AIM2; FCER1A; SLAMF1; SELP; PTGS2; RGS18; RGS1; PHLDA3; FMOD; IL10; FAM110C; EMILIN1; PLEK; IL1B; MARCO; GLI2; ARHGAP15; TNFAIP6; SLC4A10; ITGA4; COL3A1; ICOS; VIL1; WNT10A; DOCK10; GPR55; CCR4; STAC; CCR8; CXCR6; CCR1; STAB1; TRAT1; ZBED2; CD80; HCLS1; MUC13; GPR171; P2RY13; NA; GNB4; KLHL6; HTRA3; …
GO:0022407	2.33804e-35	1.25464e-32	86	385	0.110398	regulation of cell-cell adhesion	BP	PLA2G2D; WNT4; VTCN1; IL10; IL1B; GLI2; ITGA4; ICOS; TIGIT; CD80; CXCL13; IL7R; EFNA5; HAVCR2; IL12B; VNN1; CARD11; IL6; FGL2; EGR3; HAS2; DOCK8; PDCD1LG2; CCL19; CCL21; SASH3; CD40LG; IL2RA; PRKCQ; CD6; CD5; IL18; CD3E; UBASH3B; CD27; CD4; CLECL1; NCKAP1L; CORO1A; CCL2; CCL5; CCR7; TBX21; CD300A; EBI3; CD70; VAV1; CLEC4G; RASAL3; JAK3; GRAP2; PDPN; RUNX3; PTAFR; LCK; PTPN22; FCGR2B; PTPRC; NLRP3…
GO:0022409	6.07764e-35	3.18553e-32	69	246	0.0885751	positive regulation of cell-cell adhesion	BP	VTCN1; IL10; IL1B; GLI2; ITGA4; ICOS; CD80; CXCL13; IL7R; HAVCR2; IL12B; VNN1; CARD11; IL6; EGR3; HAS2; DOCK8; PDCD1LG2; CCL19; CCL21; SASH3; CD40LG; IL2RA; PRKCQ; CD6; CD5; IL18; CD3E; CD27; CD4; CLECL1; NCKAP1L; CORO1A; CCL2; CCL5; CCR7; EBI3; CD70; VAV1; RASAL3; JAK3; GRAP2; PDPN; RUNX3; PTAFR; LCK; PTPRC; NLRP3; CTLA4; CCR2; BTLA; CD86; CD74; AIF1; HLA-DMB; HLA-DPA1; HLA-DPB1; SYK; GATA3; CD4…
GO:0009986	1.48991e-34	7.6317e-32	125	777	0.160462	cell surface	CC	TNFRSF9; WNT4; CD2; VTCN1; FCRL5; FCRL3; FCRL2; CD1C; CD1B; FCER1A; SLAMF8; SLAMF1; SELP; FAP; ITGA4; ICOS; CCR4; CCR8; CXCR6; CCR1; TIGIT; CD80; CD38; PDGFRA; CXCL9; HHIP; TLR2; IL7R; EFNA5; CSF1R; HAVCR2; IL12B; TREML2; ITGB8; SFRP4; CFTR; CLEC5A; SCARA5; PDCD1LG2; ROR2; FCN1; TLR8; IL2RG; SRPX2; CD40LG; BGN; IL2RA; CD6; CD5; MMP7; CRYAB; CD3E; CD3G; CD27; CD4; CLEC9A; ITGBL1; THBS1; DUOX2; CDH…
GO:0050900	1.64439e-34	8.05734e-32	87	415	0.111682	leukocyte migration	BP	PIK3CD; PADI2; CNR2; MCOLN2; CD2; SLAMF8; CD84; CD48; SELP; IL10; EMILIN1; IL1B; ITGA4; CCR1; SLIT2; STAP1; CXCL6; CXCL1; CXCL2; CXCL9; CXCL11; CXCL13; PTGER4; F2RL1; CXCL14; BMP5; IL6; MYO1G; CCL26; CCL24; COL1A2; PIK3CG; DOK2; DOCK8; CCL19; CCL21; ROR2; NA; C3AR1; NCKAP1L; SELPLG; GPR183; RIPK3; GREM1; THBS1; CORO1A; CCL22; CCL2; CCL11; CCL5; CCL18; CCL4; CCR7; TBX21; COL1A1; CD300A; VAV1; RAC2…
GO:0046651	1.6445e-34	8.05734e-32	70	266	0.0898588	lymphocyte proliferation	BP	PLA2G2D; WNT4; VTCN1; FCRL3; MNDA; IL10; IL1B; CD80; CD38; IL7R; GAPT; CD180; HAVCR2; IL12B; DOCK2; CARD11; IL6; PIK3CG; DOCK8; PDCD1LG2; CCL19; TNFSF8; BTK; SASH3; CD40LG; IL2RA; PRKCQ; CD6; IL18; CD3E; CD4; CLECL1; NCKAP1L; FLT3; GPR183; RIPK3; CORO1A; TNFRSF13B; CCL5; CD300A; EBI3; CD70; CLEC4G; RASAL3; JAK3; CD22; RAC2; PTPN22; FCGR2B; PTPRC; CR2; CTLA4; CCR2; CD86; CD74; AIF1; HLA-DMB; HLA-D…
GO:0005576	2.60644e-34	1.24987e-31	320	3981	0.410783	extracellular region	CC	PADI2; PLA2G2D; WNT4; C1QA; C1QB; CD52; COL16A1; COL8A2; PODN; TACSTD2; NEGR1; GBP6; CD2; NA; NA.1; CD1C; CD1B; MNDA; CRP; SLAMF6; SLAMF1; CD48; DPT; SELP; CHIT1; FMOD; IL10; NA.2; EMILIN1; NA.3; PLEK; IL1B; TNFAIP6; FAP; ITGA4; COL3A1; NA.4; NA.5; ICOS; VIL1; WNT10A; DES; DOCK10; ABI3BP; MUC13; CPA3; NA.6; GNB4; HTRA3; CD38; SLIT2; SOD3; LGI2; ODAM; ADAMTS3; CXCL6; CXCL1; CXCL2; CXCL9; CXCL11; C…
GO:0032943	2.92958e-34	1.37556e-31	70	268	0.0898588	mononuclear cell proliferation	BP	PLA2G2D; WNT4; VTCN1; FCRL3; MNDA; IL10; IL1B; CD80; CD38; IL7R; GAPT; CD180; HAVCR2; IL12B; DOCK2; CARD11; IL6; PIK3CG; DOCK8; PDCD1LG2; CCL19; TNFSF8; BTK; SASH3; CD40LG; IL2RA; PRKCQ; CD6; IL18; CD3E; CD4; CLECL1; NCKAP1L; FLT3; GPR183; RIPK3; CORO1A; TNFRSF13B; CCL5; CD300A; EBI3; CD70; CLEC4G; RASAL3; JAK3; CD22; RAC2; PTPN22; FCGR2B; PTPRC; CR2; CTLA4; CCR2; CD86; CD74; AIF1; HLA-DMB; HLA-D…
GO:0001817	3.1135e-34	1.43208e-31	112	684	0.143774	regulation of cytokine production	BP	MCOLN2; CD2; VTCN1; MNDA; IFI16; AIM2; CRP; SLAMF6; CD84; SLAMF1; PTGS2; IL10; IL1B; TIGIT; CD80; CXCL6; TLR2; PTGER4; F2RL1; NA; CSF1R; HAVCR2; IL12B; IRF4; CARD11; ITGB8; IL6; CLEC5A; PDCD1LG2; CCL19; FCN1; TLR7; TLR8; CYBB; BTK; SASH3; CD40LG; PRKCQ; GDF2; SRGN; ADRA2A; CD6; GSTP1; MMP12; IL18; CD3E; CRTAM; CD4; C3AR1; CLEC4E; CLEC9A; NCKAP1L; LUM; RIPK3; THBS1; NLRC3; ADCY7; CYBA; CCR7; TBX21…
GO:0030155	6.47819e-34	2.92011e-31	112	660	0.143774	regulation of cell adhesion	BP	PLA2G2D; WNT4; COL16A1; TACSTD2; VTCN1; IL10; EMILIN1; IL1B; GLI2; CYTIP; ITGA4; ICOS; ABI3BP; TIGIT; CD80; CXCL13; IL7R; EFNA5; HAVCR2; IL12B; VNN1; CARD11; IL6; FGL2; PIK3CG; EGR3; HAS2; DOCK8; PDCD1LG2; CCL19; CCL21; TNC; SASH3; CD40LG; IL2RA; PRKCQ; CD6; CD5; MMP12; IL18; CD3E; UBASH3B; CD27; CD4; CLECL1; ARHGDIB; NCKAP1L; FMN1; THBS1; CORO1A; CCL2; CCL5; CCR7; TBX21; COL1A1; CD300A; EBI3; CD…
GO:0031226	9.41482e-34	4.16061e-31	192	1618	0.24647	intrinsic component of plasma membrane	CC	TNFRSF9; CNR2; CD52; LAPTM5; KCNA3; CD2; CD1C; FCER1A; CD84; CD48; SELP; EMILIN1; MARCO; SLC4A10; ITGA4; ICOS; GPR55; CCR4; CCR8; CXCR6; CCR1; STAB1; TRAT1; SLC34A2; PDGFRA; BMPR1B; HHIP; TLR2; C9; C7; EMB; F2RL2; F2RL1; EFNA5; CSF1R; KCNMB1; GABRP; HLA-DQA1; ITGB8; IL6; NCF1; SEMA3C; CFTR; KCND2; CLEC5A; SCARA5; TRPA1; HAS2; SIT1; SLC28A3; GAS1; ROR2; TNFSF8; NTNG2; CYBB; IL2RG; CYSLTR1; GPR174;…
GO:0051251	9.72721e-34	4.216e-31	69	257	0.0885751	positive regulation of lymphocyte activation	BP	VTCN1; FCRL3; IL1B; GLI2; ICOS; CD80; CD38; IL7R; HAVCR2; IL12B; VNN1; CARD11; IL6; EGR3; TOX; DOCK8; PDCD1LG2; CCL19; CCL21; BTK; SASH3; CD40LG; IL2RA; PRKCQ; CD6; CD5; IL18; CD3E; CD27; CD4; CLECL1; NCKAP1L; GPR183; CORO1A; CCL2; CCL5; CCR7; TBX21; EBI3; CD70; VAV1; RASAL3; JAK3; GRAP2; RUNX3; LCK; PTPRC; NLRP3; CTLA4; CCR2; BTLA; CD86; CD74; AIF1; HLA-DMB; HLA-DPA1; HLA-DPB1; SYK; GATA3; CLEC7…
GO:0050870	1.45201e-33	6.1746e-31	61	198	0.0783055	positive regulation of T cell activation	BP	VTCN1; IL1B; GLI2; ICOS; CD80; IL7R; HAVCR2; IL12B; VNN1; CARD11; IL6; EGR3; DOCK8; PDCD1LG2; CCL19; CCL21; SASH3; CD40LG; IL2RA; PRKCQ; CD6; CD5; IL18; CD3E; CD27; CD4; CLECL1; NCKAP1L; CORO1A; CCL2; CCL5; CCR7; EBI3; CD70; VAV1; RASAL3; JAK3; GRAP2; RUNX3; LCK; PTPRC; NLRP3; CTLA4; CCR2; BTLA; CD86; CD74; AIF1; HLA-DMB; HLA-DPA1; HLA-DPB1; SYK; GATA3; TNFSF13B; RASGRP1; TMIGD2; IL12RB1; LILRB1;…
GO:0071345	1.83851e-33	7.6734e-31	143	1058	0.183569	cellular response to cytokine stimulus	BP	TNFRSF9; PIK3CD; PADI2; LAPTM5; GBP6; FCGR1A; MNDA; IFI16; AIM2; PTGS2; IL10; IL1B; ITGA4; CCR4; CCR8; CXCR6; CCR1; CD80; HCLS1; SLIT2; STAP1; CXCL6; CXCL1; CXCL2; CXCL9; CXCL11; CXCL13; TLR2; IL7R; F2RL1; CRHBP; CSF1R; IL12B; GFPT2; IRF4; F13A1; HLA-DRB5; HLA-DQA1; IL6; CCL26; CCL24; COL1A2; MSC; HAS2; DOCK8; CCL19; CCL21; TNFSF8; TIMP1; IL2RG; BTK; CD40LG; IL2RA; ALOX5; ANKRD1; IFITM1; TRIM22; …
GO:0051239	2.00764e-33	8.22696e-31	274	3017	0.351733	regulation of multicellular organismal process	BP	HSPB7; WNT4; TACSTD2; NEGR1; MCOLN2; CD2; VTCN1; FCRL3; MNDA; IFI16; AIM2; CRP; SLAMF8; SLAMF6; CD84; SLAMF1; SELP; PTGS2; IL10; EMILIN1; PLEK; IL1B; GLI2; FAP; COL3A1; VIL1; WNT10A; DES; GPR55; CCR1; STAB1; TIGIT; CD80; HCLS1; GPR171; CD38; SLIT2; PDGFRA; STAP1; CXCL6; CXCL13; BMPR1B; TLR2; HAND2; BASP1; IL7R; PTGER4; F2RL1; CRHBP; NA; EFNA5; CAMK4; TIFAB; CSF1R; HAVCR2; IL12B; IRF4; ID4; CPNE5;…
GO:0060326	1.63581e-32	6.58355e-30	68	282	0.0872914	cell chemotaxis	BP	PIK3CD; PADI2; CNR2; SLAMF8; IL10; IL1B; CCR4; CCR8; CXCR6; CCR1; SLIT2; PDGFRA; STAP1; CXCL6; CXCL1; CXCL2; CXCL9; CXCL11; CXCL13; F2RL1; CXCL14; IL6; CCL26; CCL24; PIK3CG; EGR3; CCL19; CCL21; PRKCQ; NA; GSTP1; C3AR1; BIN2; NCKAP1L; GPR183; GREM1; THBS1; CORO1A; CCL22; CCL2; CCL11; CCL5; CCL18; CCL4; CCR7; VAV1; RAC2; PDE4B; CXCR4; CXCR2; XCR1; CCR2; CCR5; CD74; AIF1; GPSM3; SMOC2; HGF; SYK; LPA…
GO:0019221	4.1281e-32	1.63227e-29	115	756	0.147625	cytokine-mediated signaling pathway	BP	TNFRSF9; PIK3CD; PADI2; FCGR1A; AIM2; PTGS2; IL10; IL1B; CCR4; CCR8; CXCR6; CCR1; CD80; SLIT2; STAP1; CXCL6; CXCL1; CXCL2; CXCL9; CXCL11; CXCL13; IL7R; F2RL1; CSF1R; IL12B; IRF4; F13A1; HLA-DRB5; HLA-DQA1; IL6; CCL26; CCL24; COL1A2; CCL19; CCL21; TNFSF8; TIMP1; IL2RG; CD40LG; IL2RA; ALOX5; IFITM1; TRIM22; GSTP1; MMP12; IL18; CD27; CD4; FLT3; BATF; DUOX2; CIITA; TNFRSF17; CCL22; TNFRSF13B; CCL2; C…
GO:0044425	4.47248e-32	1.73794e-29	435	5932	0.558408	membrane part	CC	NA; TNFRSF9; PIK3CD; CNR2; CD52; LAPTM5; NA.1; TACSTD2; NEGR1; MCOLN2; KCNA3; NA.2; CD2; VTCN1; FCGR1A; FCRL5; FCRL3; FCRL2; CD1C; CD1B; FCER1A; SLAMF8; SLAMF6; CD84; SLAMF1; CD48; SLAMF7; SELP; RGSL1; PTGS2; PLA2G4A; RGS1; B3GALT2; TRAF3IP3; NA.3; EMILIN1; PLEK; CD207; MARCO; SLC4A10; FAP; ITGA4; ICOS; GPR55; B3GNT7; NA.4; CCR4; STAC; CCR8; CXCR6; CCR1; STAB1; TRAT1; SIDT1; TIGIT; CD80; MUC13; S…
GO:0070663	4.67483e-32	1.78579e-29	61	216	0.0783055	regulation of leukocyte proliferation	BP	PLA2G2D; VTCN1; FCRL3; MNDA; IL10; IL1B; CD80; CD38; HAVCR2; IL12B; CARD11; IL6; PDCD1LG2; CCL19; TNFSF8; BTK; SASH3; CD40LG; IL2RA; PRKCQ; CD6; GSTP1; IL18; CD3E; CD4; CLECL1; NCKAP1L; GPR183; RIPK3; GREM1; CORO1A; TNFRSF13B; CCL5; CD300A; EBI3; CD70; CLEC4G; RASAL3; JAK3; CD22; RAC2; PTPN22; FCGR2B; PTPRC; CTLA4; CCR2; CD86; CD74; AIF1; HLA-DMB; HLA-DPA1; HLA-DPB1; GPNMB; SYK; VSIG4; TNFSF13B; …
GO:0051707	6.66124e-32	2.50218e-29	123	878	0.157895	response to other organism	BP	CNR2; IFI44L; GBP6; VTCN1; IFI16; AIM2; CRP; SLAMF8; SELP; PTGS2; RGS1; CHIT1; IL10; CD207; IL1B; VIL1; CCR4; STAB1; CD80; KLHL6; STAP1; CXCL6; CXCL1; CXCL2; CXCL9; CXCL11; CXCL13; TLR2; PTGER4; GZMA; CD180; F2RL1; HAVCR2; IL12B; IRF4; LY86; IL6; FGL2; PDCD1LG2; CCL19; TNFSF8; TLR7; TLR8; BTK; IL2RA; NA; ANKRD1; IFITM1; TRIM22; MPEG1; CD6; GSTP1; MMP12; IL18; CD4; CLEC4E; DCLK1; RNASE6; PTGER2; B…
GO:0005887	7.69676e-32	2.84376e-29	183	1544	0.234917	integral component of plasma membrane	CC	TNFRSF9; CNR2; LAPTM5; KCNA3; CD2; CD1C; FCER1A; CD84; SELP; EMILIN1; MARCO; SLC4A10; ITGA4; ICOS; GPR55; CCR4; CCR8; CXCR6; CCR1; STAB1; TRAT1; SLC34A2; PDGFRA; BMPR1B; HHIP; TLR2; C9; C7; EMB; F2RL2; F2RL1; CSF1R; KCNMB1; GABRP; HLA-DQA1; ITGB8; IL6; NCF1; SEMA3C; CFTR; KCND2; CLEC5A; SCARA5; TRPA1; HAS2; SIT1; SLC28A3; ROR2; TNFSF8; CYBB; IL2RG; CYSLTR1; GPR174; CD40LG; IL2RA; ADRA2A; LRRC4C; …
GO:0043207	8.18193e-32	2.97426e-29	123	880	0.157895	response to external biotic stimulus	BP	CNR2; IFI44L; GBP6; VTCN1; IFI16; AIM2; CRP; SLAMF8; SELP; PTGS2; RGS1; CHIT1; IL10; CD207; IL1B; VIL1; CCR4; STAB1; CD80; KLHL6; STAP1; CXCL6; CXCL1; CXCL2; CXCL9; CXCL11; CXCL13; TLR2; PTGER4; GZMA; CD180; F2RL1; HAVCR2; IL12B; IRF4; LY86; IL6; FGL2; PDCD1LG2; CCL19; TNFSF8; TLR7; TLR8; BTK; IL2RA; NA; ANKRD1; IFITM1; TRIM22; MPEG1; CD6; GSTP1; MMP12; IL18; CD4; CLEC4E; DCLK1; RNASE6; PTGER2; B…
GO:0034097	8.94219e-32	3.19903e-29	147	1148	0.188703	response to cytokine	BP	TNFRSF9; PIK3CD; PADI2; LAPTM5; GBP6; FCGR1A; MNDA; IFI16; AIM2; PTGS2; IL10; IL1B; ITGA4; COL3A1; CCR4; CCR8; CXCR6; CCR1; CD80; HCLS1; CD38; SLIT2; STAP1; CXCL6; CXCL1; CXCL2; CXCL9; CXCL11; CXCL13; TLR2; IL7R; F2RL1; CRHBP; CSF1R; IL12B; GFPT2; IRF4; F13A1; HLA-DRB5; HLA-DQA1; IL6; CCL26; CCL24; COL1A2; MSC; HAS2; DOCK8; CCL19; CCL21; TNFSF8; TIMP1; IL2RG; BTK; CD40LG; IL2RA; ALOX5; ANKRD1; IF…
GO:0009607	1.41862e-31	4.99576e-29	125	907	0.160462	response to biotic stimulus	BP	CNR2; IFI44L; GBP6; VTCN1; IFI16; AIM2; CRP; SLAMF8; SELP; PTGS2; RGS1; CHIT1; IL10; CD207; IL1B; VIL1; CCR4; STAB1; CD80; KLHL6; STAP1; CXCL6; CXCL1; CXCL2; CXCL9; CXCL11; CXCL13; TLR2; PTGER4; GZMA; CD180; F2RL1; HAVCR2; IL12B; IRF4; LY86; IL6; FGL2; PDCD1LG2; CCL19; TNFSF8; TLR7; TLR8; BTK; IL2RA; NA; ANKRD1; IFITM1; TRIM22; MPEG1; CD6; GSTP1; MMP12; IL18; CRTAM; CD4; CLEC4E; DCLK1; RNASE6; PT…
GO:0050670	1.44515e-31	5.01089e-29	59	203	0.0757381	regulation of lymphocyte proliferation	BP	PLA2G2D; VTCN1; FCRL3; MNDA; IL10; IL1B; CD80; CD38; HAVCR2; IL12B; CARD11; IL6; PDCD1LG2; CCL19; TNFSF8; BTK; SASH3; CD40LG; IL2RA; PRKCQ; CD6; IL18; CD3E; CD4; CLECL1; NCKAP1L; GPR183; RIPK3; CORO1A; TNFRSF13B; CCL5; CD300A; EBI3; CD70; CLEC4G; RASAL3; JAK3; CD22; RAC2; PTPN22; FCGR2B; PTPRC; CTLA4; CCR2; CD86; CD74; AIF1; HLA-DMB; HLA-DPA1; HLA-DPB1; GPNMB; SYK; VSIG4; TNFSF13B; SPN; IKZF3; TM…
GO:0032944	2.00252e-31	6.83831e-29	59	204	0.0757381	regulation of mononuclear cell proliferation	BP	PLA2G2D; VTCN1; FCRL3; MNDA; IL10; IL1B; CD80; CD38; HAVCR2; IL12B; CARD11; IL6; PDCD1LG2; CCL19; TNFSF8; BTK; SASH3; CD40LG; IL2RA; PRKCQ; CD6; IL18; CD3E; CD4; CLECL1; NCKAP1L; GPR183; RIPK3; CORO1A; TNFRSF13B; CCL5; CD300A; EBI3; CD70; CLEC4G; RASAL3; JAK3; CD22; RAC2; PTPN22; FCGR2B; PTPRC; CTLA4; CCR2; CD86; CD74; AIF1; HLA-DMB; HLA-DPA1; HLA-DPB1; GPNMB; SYK; VSIG4; TNFSF13B; SPN; IKZF3; TM…
GO:0006950	3.12936e-31	1.05268e-28	307	3660	0.394095	response to stress	BP	PIK3CD; HSPB7; PLA2G2D; WNT4; C1QA; C1QB; CNR2; IFI44L; MCOLN2; GBP6; FCGR1A; FCRL3; MNDA; IFI16; AIM2; CRP; SLAMF8; SLAMF6; CD84; SLAMF1; CD48; SLAMF7; RCSD1; SELP; PTGS2; PHLDA3; IL10; PLEK; CD207; IL1B; MARCO; TNFAIP6; FAP; COL3A1; VIL1; CCR4; STAC; CXCR6; CCR1; STAB1; TRAT1; MUC13; CD38; SOD3; PDGFRA; STAP1; ODAM; CXCL6; CXCL1; CXCL2; CXCL9; CXCL11; CXCL13; BMPR1B; TLR2; HAND2; C9; PTGER4; C7…
GO:0030217	4.29165e-31	1.42243e-28	64	235	0.0821566	T cell differentiation	BP	PIK3CD; PLA2G2D; WNT4; CD2; SLAMF6; GLI2; EOMES; CD80; RHOH; IL7R; PTGER4; CAMK4; ITK; IL12B; DOCK2; IRF4; VNN1; CARD11; IL6; FGL2; EGR3; CCL19; TNFSF8; SASH3; IL2RA; IL18; CD3E; CD3G; CD27; CD4; CLEC4E; NCKAP1L; GPR183; RIPK3; BATF; CCR7; TBX21; VAV1; JAK3; RUNX3; ZNF683; LCK; PTPN22; LY9; PTPRC; CR1; NLRP3; CD8A; CTLA4; CCR2; CD86; CD74; HLA-DOA; RUNX2; PRDM1; THEMIS; SYK; GATA3; GPR18; BCL11B;…
GO:0098552	6.5903e-31	2.15264e-28	92	489	0.1181	side of membrane	CC	TNFRSF9; CNR2; CD2; VTCN1; CD1C; CD1B; SELP; RGS1; ICOS; CCR4; STAC; CCR8; CXCR6; CCR1; CD80; PDGFRA; CXCL9; IL7R; EFNA5; IL12B; HLA-DRB5; HLA-DQA1; BLK; PDCD1LG2; FCN1; TLR8; IL2RG; CD40LG; IL2RA; CD6; CD5; CD3E; CD3G; CD27; CD4; STYK1; GNG2; THBS1; P2RX1; CCR7; GNGT2; CD226; GNA15; EBI3; RASAL3; SSC5D; IL2RB; LCK; PTPN22; CD1E; FCGR3A; FCGR2B; PTPRC; PTPN7; GNG4; ANTXR1; CD8A; CXCR4; CTLA4; CXC…
GO:0098609	1.20563e-30	3.84284e-28	121	802	0.155327	cell-cell adhesion	BP	PLA2G2D; WNT4; COL8A2; TACSTD2; NEGR1; CD2; VTCN1; CD84; SELP; IL10; PLEK; IL1B; GLI2; ITGA4; ICOS; TIGIT; CD80; PDGFRA; CXCL13; IL7R; EMB; EFNA5; HAVCR2; IL12B; BMP5; VNN1; CARD11; IL6; FGL2; PIK3CG; EGR3; COL14A1; HAS2; DOCK8; PDCD1LG2; CCL19; CCL21; CERCAM; NTNG2; SRPX2; SASH3; CD40LG; IL2RA; PRKCQ; LRRC4C; CD6; CD5; IL18; CD3E; UBASH3B; CD27; CD4; CLECL1; NCKAP1L; SELPLG; CORO1A; CDH11; CCL2;…
GO:0045785	1.21058e-30	3.84284e-28	81	389	0.103979	positive regulation of cell adhesion	BP	WNT4; COL16A1; VTCN1; IL10; EMILIN1; IL1B; GLI2; ITGA4; ICOS; ABI3BP; CD80; CXCL13; IL7R; HAVCR2; IL12B; VNN1; CARD11; IL6; EGR3; HAS2; DOCK8; PDCD1LG2; CCL19; CCL21; SASH3; CD40LG; IL2RA; PRKCQ; CD6; CD5; IL18; CD3E; CD27; CD4; CLECL1; NCKAP1L; FMN1; CORO1A; CCL2; CCL5; CCR7; EBI3; CD70; VAV1; RASAL3; JAK3; GRAP2; PDPN; RUNX3; PTAFR; LCK; PTPRC; NLRP3; CTLA4; FBLN2; CCR2; BTLA; CCDC80; CD86; P2R…
GO:0031224	1.36228e-30	4.2643e-28	370	4768	0.474968	intrinsic component of membrane	CC	NA; TNFRSF9; CNR2; CD52; LAPTM5; NA.1; TACSTD2; NEGR1; MCOLN2; KCNA3; NA.2; CD2; VTCN1; FCGR1A; FCRL5; FCRL3; FCRL2; CD1C; CD1B; FCER1A; SLAMF8; SLAMF6; CD84; SLAMF1; CD48; SLAMF7; SELP; RGSL1; B3GALT2; TRAF3IP3; NA.3; EMILIN1; CD207; MARCO; SLC4A10; FAP; ITGA4; ICOS; GPR55; B3GNT7; NA.4; CCR4; CCR8; CXCR6; CCR1; STAB1; TRAT1; SIDT1; TIGIT; CD80; MUC13; SLC9A9; GPR171; P2RY13; NA.5; CD38; SLC34A2…
GO:0071310	2.85511e-30	8.81486e-28	240	2552	0.308087	cellular response to organic substance	BP	TNFRSF9; PIK3CD; PADI2; WNT4; LAPTM5; COL16A1; GBP6; FCGR1A; MNDA; IFI16; AIM2; PTGS2; FMOD; IL10; EMILIN1; IL1B; GLI2; SP5; ITGA4; COL3A1; VIL1; WNT10A; CCR4; CCR8; CXCR6; CCR1; CD80; HCLS1; P2RY13; HTRA3; SLIT2; RASL11B; PDGFRA; STAP1; ADAMTS3; CXCL6; CXCL1; CXCL2; CXCL9; CXCL11; CXCL13; BMPR1B; HHIP; TLR2; IL7R; PTGER4; CD180; F2RL1; CRHBP; EFNA5; CSF1R; HAVCR2; IL12B; KCNMB1; GFPT2; IRF4; F13…
GO:0048534	2.96143e-30	9.01955e-28	124	860	0.159178	hematopoietic or lymphoid organ development	BP	PIK3CD; PLA2G2D; WNT4; CD2; FCRL3; IFI16; SLAMF8; SLAMF6; IL10; PLEK; GLI2; ITGA4; DOCK10; GPR55; EOMES; CCR1; CD80; HCLS1; GPR171; RHOH; PDGFRA; TLR2; HAND2; IL7R; PTGER4; F2RL1; CAMK4; CSF1R; ITK; IL12B; DOCK2; IRF4; VNN1; CARD11; IL6; IKZF1; FGL2; CLEC5A; EGR3; TOX; CCL19; ROR2; TNFSF8; BTK; SASH3; CD40LG; IL2RA; PRKCQ; IL18; CD3E; CD3G; UBASH3B; CD27; CD4; CLEC4E; MFAP5; NCKAP1L; NA; FLT3; GP…
GO:0032101	4.42958e-30	1.33112e-27	116	814	0.148909	regulation of response to external stimulus	BP	PADI2; WNT4; C1QA; C1QB; CNR2; AIM2; SLAMF8; SELP; PTGS2; IL10; PLEK; IL1B; TNFAIP6; FAP; CCR4; CCR1; SLIT2; PDGFRA; STAP1; CXCL6; CXCL13; TLR2; C9; PTGER4; C7; CD180; F2RL1; NA; CXCL14; HAVCR2; IL12B; LY86; IL6; CCL26; CCL24; FGL2; SEMA3C; PIK3CG; CCL19; CCL21; TLR7; BTK; IL2RA; PRKCQ; CD6; GSTP1; MMP12; IL18; UBASH3B; C3AR1; NCKAP1L; GPR183; GREM1; THBS1; DUOXA2; NLRC3; ADCY7; WFDC1; CYBA; CCL2…
GO:0002520	8.13008e-30	2.411e-27	127	904	0.16303	immune system development	BP	PIK3CD; PLA2G2D; WNT4; CD2; FCRL3; IFI16; SLAMF8; SLAMF6; IL10; PLEK; GLI2; ITGA4; ICOS; DOCK10; GPR55; EOMES; CCR4; CCR1; CD80; HCLS1; GPR171; RHOH; PDGFRA; TLR2; HAND2; IL7R; PTGER4; F2RL1; CAMK4; CSF1R; HAVCR2; ITK; IL12B; DOCK2; IRF4; VNN1; CARD11; IL6; IKZF1; FGL2; CLEC5A; EGR3; TOX; CCL19; ROR2; TNFSF8; BTK; SASH3; CD40LG; IL2RA; PRKCQ; IL18; CD3E; CD3G; UBASH3B; CD27; CD4; CLEC4E; MFAP5; N…
GO:0001819	1.03712e-29	3.03566e-27	84	442	0.107831	positive regulation of cytokine production	BP	MCOLN2; CD2; VTCN1; MNDA; IFI16; AIM2; SLAMF6; PTGS2; IL10; IL1B; TIGIT; CD80; TLR2; PTGER4; F2RL1; CSF1R; HAVCR2; IL12B; IRF4; CARD11; IL6; CLEC5A; CCL19; FCN1; TLR7; TLR8; CYBB; SASH3; CD40LG; PRKCQ; GDF2; ADRA2A; CD6; MMP12; IL18; CD3E; CRTAM; CD4; C3AR1; CLEC4E; CLEC9A; LUM; THBS1; CYBA; CCR7; CCBE1; CD226; EBI3; OSM; NFAM1; TNFRSF8; PTAFR; PDE4B; GBP5; PTPN22; PYHIN1; LY9; PTPRC; NLRP3; CCR2…
GO:0002253	1.3898e-29	4.01581e-27	98	576	0.125802	activation of immune response	BP	PIK3CD; C1QA; C1QB; VTCN1; FCGR1A; FCRL3; MNDA; IFI16; AIM2; CRP; IL1B; MARCO; TRAT1; MUC13; KLHL6; CD38; STAP1; TLR2; C9; C7; F2RL1; HAVCR2; ITK; LCP2; IRF4; HLA-DRB5; HLA-DQA1; CARD11; MYO1G; BLK; COLEC10; FCN1; TLR7; TLR8; BTK; PRKCQ; CD3E; CD3G; CD4; C3AR1; CLEC4E; NCKAP1L; CYBA; CCR7; CD300A; CD300LF; CD226; VAV1; PRAM1; ICAM3; CD22; KCNN4; FPR1; FPR3; LILRA4; GRAP2; NFAM1; C1QC; FCN3; LCK; …
GO:0051716	1.62285e-29	4.62986e-27	467	6880	0.599487	cellular response to stimulus	BP	TNFRSF9; PIK3CD; PADI2; WNT4; CNR2; LAPTM5; COL16A1; GBP6; CD2; VTCN1; FCGR1A; FCRL3; FCRL2; MNDA; IFI16; AIM2; FCER1A; SLAMF8; SLAMF1; RCSD1; SELP; PTGS2; PLA2G4A; RGS18; RGS1; PHLDA3; FMOD; IL10; FAM110C; EMILIN1; PLEK; IL1B; MARCO; GLI2; ARHGAP15; TNFAIP6; SP5; ITGA4; COL3A1; ICOS; VIL1; WNT10A; DOCK10; GPR55; CCR4; STAC; CCR8; CXCR6; CCR1; TRAT1; ZBED2; CD80; HCLS1; MUC13; GPR171; P2RY13; NA;…
GO:0070887	1.89454e-29	5.32493e-27	269	3079	0.345315	cellular response to chemical stimulus	BP	TNFRSF9; PIK3CD; PADI2; WNT4; CNR2; LAPTM5; COL16A1; GBP6; FCGR1A; MNDA; IFI16; AIM2; SLAMF8; PTGS2; PLA2G4A; FMOD; IL10; EMILIN1; IL1B; GLI2; SP5; ITGA4; COL3A1; VIL1; WNT10A; CCR4; CCR8; CXCR6; CCR1; CD80; HCLS1; P2RY13; HTRA3; SLIT2; SOD3; RASL11B; PDGFRA; STAP1; ADAMTS3; CXCL6; CXCL1; CXCL2; CXCL9; CXCL11; CXCL13; BMPR1B; HHIP; TLR2; IL7R; PTGER4; CD180; F2RL1; CRHBP; EFNA5; CXCL14; CSF1R; HA…
GO:0016477	1.91374e-29	5.32493e-27	160	1422	0.205392	cell migration	BP	PIK3CD; PADI2; WNT4; CNR2; PODN; TACSTD2; MCOLN2; CD2; SLAMF8; CD84; CD48; SELP; PTGS2; IL10; FAM110C; EMILIN1; IL1B; TNFAIP6; FAP; ITGA4; COL3A1; VIL1; DOCK10; CCR4; CCR8; CXCR6; CCR1; SLIT2; PDGFRA; STAP1; CXCL6; CXCL1; CXCL2; CXCL9; CXCL11; CXCL13; HAND2; PTGER4; F2RL1; NA; CXCL14; CSF1R; IL12B; BMP5; ITGB8; IL6; MYO1G; CCL26; CCL24; SEMA3C; COL1A2; PIK3CG; DOK2; EGR3; CTHRC1; HAS2; DOCK8; CCL…
GO:0030097	1.95461e-29	5.37232e-27	119	818	0.15276	hemopoiesis	BP	PIK3CD; PLA2G2D; WNT4; CD2; FCRL3; IFI16; SLAMF8; SLAMF6; IL10; PLEK; GLI2; ITGA4; DOCK10; GPR55; EOMES; CCR1; CD80; HCLS1; GPR171; RHOH; PDGFRA; TLR2; IL7R; PTGER4; F2RL1; CAMK4; CSF1R; ITK; IL12B; DOCK2; IRF4; VNN1; CARD11; IL6; IKZF1; FGL2; CLEC5A; EGR3; TOX; CCL19; ROR2; TNFSF8; BTK; SASH3; CD40LG; IL2RA; PRKCQ; IL18; CD3E; CD3G; UBASH3B; CD27; CD4; CLEC4E; MFAP5; NCKAP1L; NA; FLT3; GPR183; R…
GO:0030595	6.38753e-29	1.73448e-26	55	206	0.0706033	leukocyte chemotaxis	BP	PIK3CD; PADI2; CNR2; SLAMF8; IL10; IL1B; CCR1; SLIT2; STAP1; CXCL6; CXCL1; CXCL2; CXCL9; CXCL11; CXCL13; F2RL1; CXCL14; IL6; CCL26; CCL24; PIK3CG; CCL19; CCL21; NA; C3AR1; NCKAP1L; GPR183; GREM1; THBS1; CORO1A; CCL22; CCL2; CCL11; CCL5; CCL18; CCL4; CCR7; VAV1; RAC2; PDE4B; CXCR4; CXCR2; CCR2; CCR5; CD74; AIF1; GPSM3; SYK; CXCR3; CXCL12; SAA1; CMKLR1; GPR18; MMP28; FPR2; ITGB2
GO:0031012	2.05555e-28	5.51524e-26	90	506	0.115533	extracellular matrix	CC	WNT4; C1QA; C1QB; COL16A1; COL8A2; PODN; DPT; FMOD; EMILIN1; COL3A1; ABI3BP; CPA3; SOD3; ADAMTS3; CD180; EFNA5; F13A1; COL10A1; THBS2; AEBP1; FGL2; COL1A2; CTHRC1; COL14A1; COL22A1; OMD; TNC; COL5A1; FCN1; MXRA5; TIMP1; SRPX2; BGN; GDF10; MMP7; MMP12; MFAP5; MGP; LUM; LTBP2; FLRT2; GREM1; THBS1; LOXL1; HAPLN3; TPSB2; TPSAB1; CRISPLD2; MFAP4; COL1A1; CCBE1; LINGO3; COMP; SSC5D; PI3; SLPI; MMP9; MF…
GO:0016021	2.17395e-28	5.76431e-26	356	4615	0.456996	integral component of membrane	CC	NA; TNFRSF9; CNR2; LAPTM5; NA.1; TACSTD2; MCOLN2; KCNA3; NA.2; CD2; VTCN1; FCGR1A; FCRL5; FCRL3; FCRL2; CD1C; CD1B; FCER1A; SLAMF8; SLAMF6; CD84; SLAMF1; SLAMF7; SELP; RGSL1; B3GALT2; TRAF3IP3; NA.3; EMILIN1; CD207; MARCO; SLC4A10; FAP; ITGA4; ICOS; GPR55; B3GNT7; NA.4; CCR4; CCR8; CXCR6; CCR1; STAB1; TRAT1; SIDT1; TIGIT; CD80; MUC13; SLC9A9; GPR171; P2RY13; NA.5; CD38; SLC34A2; SEL1L3; TMEM156; …
GO:0038023	3.03884e-28	7.96387e-26	153	1368	0.196406	signaling receptor activity	MF	TNFRSF9; CNR2; CD2; SLAMF8; SLAMF1; CD48; MARCO; ITGA4; GPR55; CCR4; CCR8; CXCR6; CCR1; CD80; GPR171; P2RY13; PDGFRA; BMPR1B; TLR2; IL7R; PTGER4; F2RL2; F2RL1; CSF1R; IL12B; GABRP; HLA-DQA1; TREML2; ITGB8; GPR141; RORB; ROR2; FCN1; TLR7; TLR8; GPR82; IL2RG; CYSLTR1; GPR174; IL2RA; ADRA2A; CD5; PGR; CD3E; CD3G; CD27; CD4; C3AR1; CLEC4E; KLRB1; GPR84; FLT3; GPR183; PTGER2; GPR65; GPR68; GPR132; ITG…
GO:0062023	4.28743e-28	1.11069e-25	78	393	0.100128	collagen-containing extracellular matrix	CC	C1QA; C1QB; COL16A1; COL8A2; PODN; DPT; FMOD; EMILIN1; COL3A1; ABI3BP; CPA3; SOD3; ADAMTS3; EFNA5; F13A1; COL10A1; THBS2; AEBP1; FGL2; COL1A2; CTHRC1; COL14A1; OMD; TNC; COL5A1; FCN1; MXRA5; TIMP1; SRPX2; BGN; GDF10; MFAP5; MGP; LUM; LTBP2; GREM1; THBS1; LOXL1; TPSB2; TPSAB1; MFAP4; COL1A1; COMP; SSC5D; SLPI; MMP9; MFAP2; C1QC; COL11A1; ECM1; S100A4; LAMC2; PRELP; EFEMP1; FBLN2; CCDC80; LRRC15; V…
GO:0010033	4.34974e-28	1.11403e-25	268	3111	0.344031	response to organic substance	BP	TNFRSF9; PIK3CD; HSPB7; PADI2; WNT4; CNR2; LAPTM5; COL16A1; GBP6; FCGR1A; MNDA; IFI16; AIM2; SELP; PTGS2; FMOD; IL10; EMILIN1; IL1B; GLI2; SP5; ITGA4; COL3A1; VIL1; WNT10A; CCR4; CCR8; CXCR6; CCR1; CD80; HCLS1; P2RY13; HTRA3; CD38; SLIT2; RASL11B; PDGFRA; STAP1; ADAMTS3; CXCL6; CXCL1; CXCL2; CXCL9; CXCL11; CXCL13; BMPR1B; HHIP; TLR2; TDO2; IL7R; PTGER4; CD180; F2RL1; CRHBP; EFNA5; CSF1R; HAVCR2; …
GO:0002768	6.16381e-28	1.5609e-25	76	375	0.097561	immune response-regulating cell surface receptor signaling pathway	BP	PIK3CD; VTCN1; FCGR1A; FCRL3; MNDA; FCER1A; TRAT1; MUC13; KLHL6; CD38; STAP1; ITK; LCP2; HLA-DRB5; HLA-DQA1; CARD11; MYO1G; BLK; FCN1; BTK; PRKCQ; CD3E; CD3G; CD4; C3AR1; CLEC4E; NCKAP1L; CCR7; CD300A; CD226; VAV1; PRAM1; ICAM3; CD22; KCNN4; FPR1; FPR3; LILRA4; GRAP2; NFAM1; LCK; PDE4B; PTPN22; FCGR1B; FCGR3A; FCGR2B; CD247; PTPRC; CR2; CR1; WIPF1; CTLA4; BTLA; NCR3; HLA-DRA; HLA-DRB1; HLA-DQB1; …
GO:0006935	6.34185e-28	1.58814e-25	97	610	0.124519	chemotaxis	BP	PIK3CD; PADI2; CNR2; SLAMF8; IL10; IL1B; GLI2; CCR4; CCR8; CXCR6; CCR1; SLIT2; PDGFRA; STAP1; CXCL6; CXCL1; CXCL2; CXCL9; CXCL11; CXCL13; BMPR1B; EMB; F2RL1; EFNA5; CXCL14; CSF1R; DOCK2; IL6; CCL26; CCL24; SEMA3C; PIK3CG; DOK2; EGR3; COLEC10; CCL19; CCL21; NTNG2; CYSLTR1; PRKCQ; NA; GSTP1; C3AR1; BIN2; NCKAP1L; GPR183; FLRT2; GREM1; THBS1; FGF7; CORO1A; CCL22; CCL2; CCL11; CCL5; CCL18; CCL4; CCR7…
GO:0002443	7.34205e-28	1.81841e-25	109	739	0.139923	leukocyte mediated immunity	BP	PIK3CD; PADI2; C1QA; C1QB; CD1C; CD1B; MNDA; CRP; SLAMF6; CD84; SLAMF7; CHIT1; IL10; NA; IL1B; TNFAIP6; CXCL6; CXCL1; TLR2; IL7R; C9; C7; GAPT; F2RL1; HAVCR2; IL12B; DOCK2; VNN1; NA.1; IL6; MYO1G; FGL2; PIK3CG; CLEC5A; FCN1; TLR8; CYBB; BTK; SASH3; CD40LG; ALOX5; GSTP1; IL18; CRTAM; NA.2; CD27; C3AR1; BIN2; GPR84; NCKAP1L; GLIPR1; RIPK3; BATF; CORO1A; COTL1; CRISPLD2; CYBA; P2RX1; TBX21; CD300A; …
GO:0042330	8.26669e-28	2.02516e-25	97	612	0.124519	taxis	BP	PIK3CD; PADI2; CNR2; SLAMF8; IL10; IL1B; GLI2; CCR4; CCR8; CXCR6; CCR1; SLIT2; PDGFRA; STAP1; CXCL6; CXCL1; CXCL2; CXCL9; CXCL11; CXCL13; BMPR1B; EMB; F2RL1; EFNA5; CXCL14; CSF1R; DOCK2; IL6; CCL26; CCL24; SEMA3C; PIK3CG; DOK2; EGR3; COLEC10; CCL19; CCL21; NTNG2; CYSLTR1; PRKCQ; NA; GSTP1; C3AR1; BIN2; NCKAP1L; GPR183; FLRT2; GREM1; THBS1; FGF7; CORO1A; CCL22; CCL2; CCL11; CCL5; CCL18; CCL4; CCR7…
GO:0051240	1.10974e-27	2.68938e-25	178	1697	0.228498	positive regulation of multicellular organismal process	BP	WNT4; NEGR1; MCOLN2; CD2; VTCN1; MNDA; IFI16; AIM2; SLAMF6; SELP; PTGS2; IL10; PLEK; IL1B; GLI2; VIL1; CCR1; TIGIT; CD80; HCLS1; CD38; SLIT2; BMPR1B; TLR2; HAND2; BASP1; IL7R; PTGER4; F2RL1; EFNA5; CSF1R; HAVCR2; IL12B; IRF4; CPNE5; BMP5; BEND6; VNN1; THBS2; CARD11; ITGB8; IL6; CCL24; SEMA3C; CLEC5A; EGR3; TOX; STMN2; CTHRC1; HAS2; CCL19; GLIPR2; ROR2; FCN1; TLR7; TLR8; CYBB; SRPX2; BTK; SASH3; C…
GO:0002764	6.24542e-27	1.49744e-24	90	530	0.115533	immune response-regulating signaling pathway	BP	PIK3CD; VTCN1; FCGR1A; FCRL3; MNDA; FCER1A; MARCO; TRAT1; MUC13; KLHL6; CD38; STAP1; TLR2; F2RL1; HAVCR2; ITK; LCP2; IRF4; HLA-DRB5; HLA-DQA1; CARD11; MYO1G; BLK; FCN1; TLR7; TLR8; BTK; PRKCQ; CD3E; CD3G; CD4; C3AR1; CLEC4E; NCKAP1L; CYBA; CCR7; CD300A; CD300LF; CD226; VAV1; PRAM1; ICAM3; CD22; KCNN4; FPR1; FPR3; LILRA4; GRAP2; NFAM1; LCK; PDE4B; PTPN22; FCGR1B; FCGR3A; FCGR2B; CD247; PTPRC; CR2;…
GO:0042098	6.97083e-27	1.65377e-24	51	179	0.0654685	T cell proliferation	BP	PLA2G2D; WNT4; VTCN1; IL10; IL1B; CD80; HAVCR2; IL12B; DOCK2; CARD11; IL6; PIK3CG; DOCK8; PDCD1LG2; CCL19; TNFSF8; SASH3; CD40LG; IL2RA; PRKCQ; CD6; IL18; CD3E; CD4; CLECL1; NCKAP1L; RIPK3; CORO1A; CCL5; EBI3; CD70; CLEC4G; RASAL3; JAK3; RAC2; PTPRC; CTLA4; CCR2; CD86; AIF1; HLA-DMB; HLA-DPA1; HLA-DPB1; GPNMB; SYK; VSIG4; TNFSF13B; SPN; TMIGD2; IL12RB1; LILRB1
GO:0042129	1.27968e-26	3.00432e-24	47	152	0.0603338	regulation of T cell proliferation	BP	PLA2G2D; VTCN1; IL10; IL1B; CD80; HAVCR2; IL12B; CARD11; IL6; PDCD1LG2; CCL19; TNFSF8; SASH3; CD40LG; IL2RA; PRKCQ; CD6; IL18; CD3E; CD4; CLECL1; NCKAP1L; RIPK3; CORO1A; CCL5; EBI3; CD70; CLEC4G; RASAL3; JAK3; RAC2; PTPRC; CTLA4; CCR2; CD86; AIF1; HLA-DMB; HLA-DPA1; HLA-DPB1; GPNMB; SYK; VSIG4; TNFSF13B; SPN; TMIGD2; IL12RB1; LILRB1
GO:0044421	1.589e-26	3.69204e-24	263	3282	0.337612	extracellular region part	CC	PADI2; WNT4; C1QA; C1QB; COL16A1; COL8A2; PODN; TACSTD2; GBP6; CD1C; CD1B; MNDA; CRP; SLAMF6; SLAMF1; CD48; DPT; SELP; CHIT1; FMOD; IL10; EMILIN1; NA; IL1B; TNFAIP6; FAP; ITGA4; COL3A1; VIL1; WNT10A; DES; DOCK10; ABI3BP; MUC13; CPA3; NA.1; GNB4; CD38; SLIT2; SOD3; ODAM; ADAMTS3; CXCL6; CXCL1; CXCL2; CXCL9; CXCL11; CXCL13; BASP1; C9; C7; CD180; CRHBP; EFNA5; CAMK4; CXCL14; NA.2; IL12B; DOCK2; F13A…
GO:0048870	1.65131e-26	3.75932e-24	163	1550	0.209243	cell motility	BP	PIK3CD; PADI2; WNT4; CNR2; PODN; TACSTD2; MCOLN2; CD2; SLAMF8; CD84; CD48; SELP; PTGS2; IL10; FAM110C; EMILIN1; IL1B; TNFAIP6; FAP; ITGA4; COL3A1; VIL1; DOCK10; CCR4; CCR8; CXCR6; CCR1; SLIT2; PDGFRA; STAP1; CXCL6; CXCL1; CXCL2; CXCL9; CXCL11; CXCL13; HAND2; PTGER4; F2RL1; NA; CXCL14; CSF1R; IL12B; BMP5; ITGB8; IL6; MYO1G; CCL26; CCL24; SEMA3C; COL1A2; PIK3CG; DOK2; EGR3; CTHRC1; HAS2; DOCK8; CCL…
GO:0051674	1.65131e-26	3.75932e-24	163	1550	0.209243	localization of cell	BP	PIK3CD; PADI2; WNT4; CNR2; PODN; TACSTD2; MCOLN2; CD2; SLAMF8; CD84; CD48; SELP; PTGS2; IL10; FAM110C; EMILIN1; IL1B; TNFAIP6; FAP; ITGA4; COL3A1; VIL1; DOCK10; CCR4; CCR8; CXCR6; CCR1; SLIT2; PDGFRA; STAP1; CXCL6; CXCL1; CXCL2; CXCL9; CXCL11; CXCL13; HAND2; PTGER4; F2RL1; NA; CXCL14; CSF1R; IL12B; BMP5; ITGB8; IL6; MYO1G; CCL26; CCL24; SEMA3C; COL1A2; PIK3CG; DOK2; EGR3; CTHRC1; HAS2; DOCK8; CCL…
GO:0060089	2.91036e-26	6.55938e-24	153	1421	0.196406	molecular transducer activity	MF	TNFRSF9; CNR2; CD2; SLAMF8; SLAMF1; CD48; MARCO; ITGA4; GPR55; CCR4; CCR8; CXCR6; CCR1; CD80; GPR171; P2RY13; PDGFRA; BMPR1B; TLR2; IL7R; PTGER4; F2RL2; F2RL1; CSF1R; IL12B; GABRP; HLA-DQA1; TREML2; ITGB8; GPR141; RORB; ROR2; FCN1; TLR7; TLR8; GPR82; IL2RG; CYSLTR1; GPR174; IL2RA; ADRA2A; CD5; PGR; CD3E; CD3G; CD27; CD4; C3AR1; CLEC4E; KLRB1; GPR84; FLT3; GPR183; PTGER2; GPR65; GPR68; GPR132; ITG…
GO:0002429	3.84504e-26	8.58015e-24	70	342	0.0898588	immune response-activating cell surface receptor signaling pathway	BP	PIK3CD; VTCN1; FCGR1A; FCRL3; MNDA; TRAT1; MUC13; KLHL6; CD38; STAP1; ITK; LCP2; HLA-DRB5; HLA-DQA1; CARD11; MYO1G; BLK; FCN1; BTK; PRKCQ; CD3E; CD3G; CD4; C3AR1; CLEC4E; NCKAP1L; CCR7; CD300A; CD226; VAV1; PRAM1; ICAM3; CD22; KCNN4; FPR1; FPR3; GRAP2; NFAM1; LCK; PDE4B; PTPN22; FCGR3A; FCGR2B; CD247; PTPRC; CR2; CR1; WIPF1; CTLA4; NCR3; HLA-DRA; HLA-DRB1; HLA-DQB1; HLA-DQA2; HLA-DQB2; HLA-DPA1; …
GO:0009897	4.27448e-26	9.44493e-24	66	303	0.084724	external side of plasma membrane	CC	TNFRSF9; CD2; VTCN1; CD1C; CD1B; SELP; ICOS; CCR4; CCR8; CXCR6; CCR1; CD80; PDGFRA; CXCL9; IL7R; EFNA5; IL12B; PDCD1LG2; FCN1; TLR8; IL2RG; CD40LG; IL2RA; CD6; CD5; CD3E; CD3G; CD27; CD4; THBS1; P2RX1; CCR7; CD226; EBI3; SSC5D; IL2RB; CD1E; FCGR3A; FCGR2B; PTPRC; ANTXR1; CD8A; CXCR4; CTLA4; CXCR2; XCR1; CCR2; CCR5; CD86; P2RY12; CD74; WNT2; CSF2RA; CXCR3; CXCL12; MS4A2; MS4A1; FOLR2; NCAM1; CD163…
GO:0042127	5.25142e-26	1.14909e-23	165	1600	0.21181	regulation of cell proliferation	BP	TNFRSF9; PLA2G2D; PODN; TACSTD2; VTCN1; NA; FCRL3; MNDA; SLAMF1; DPT; PTGS2; PLA2G4A; IL10; IL1B; GLI2; FAP; ITGA4; CD80; HCLS1; CD38; PDGFRA; ODAM; CXCL1; CXCL9; CXCL11; BMPR1B; TLR2; HAND2; IL7R; CSF1R; HAVCR2; IL12B; ID4; BMP5; CARD11; IL6; SFRP4; CCL26; CCL24; EGR3; TSPYL5; CTHRC1; HAS2; PDCD1LG2; CCL19; ROR2; TNFSF8; TNC; TIMP1; BTK; SASH3; CD40LG; IL2RA; PRKCQ; GDF2; ADRA2A; IFITM1; CD6; GS…
GO:0040011	5.63921e-26	1.22208e-23	177	1765	0.227214	locomotion	BP	PIK3CD; PADI2; WNT4; CNR2; PODN; TACSTD2; MCOLN2; CD2; SLAMF8; CD84; CD48; SELP; PTGS2; IL10; FAM110C; EMILIN1; IL1B; GLI2; TNFAIP6; FAP; ITGA4; COL3A1; VIL1; DOCK10; CCR4; CCR8; CXCR6; CCR1; SLIT2; PDGFRA; STAP1; CXCL6; CXCL1; CXCL2; CXCL9; CXCL11; CXCL13; BMPR1B; HAND2; PTGER4; EMB; F2RL1; NA; EFNA5; CXCL14; CSF1R; IL12B; DOCK2; BMP5; ITGB8; IL6; MYO1G; CCL26; CCL24; SEMA3C; COL1A2; PIK3CG; DOK…
GO:0008283	1.39035e-25	2.98434e-23	185	1904	0.237484	cell proliferation	BP	TNFRSF9; PLA2G2D; WNT4; COL8A2; PODN; TACSTD2; VTCN1; NA; FCRL3; MNDA; IFI16; SLAMF1; DPT; PTGS2; PLA2G4A; IL10; IL1B; GLI2; FAP; ITGA4; CD80; HCLS1; CD38; PDGFRA; ODAM; CXCL1; CXCL9; CXCL11; BMPR1B; HHIP; TLR2; HAND2; IL7R; GAPT; CD180; F2RL1; CSF1R; HAVCR2; IL12B; DOCK2; ID4; NA.1; BMP5; CARD11; IL6; SFRP4; CCL26; CCL24; PIK3CG; EGR3; TSPYL5; CTHRC1; HAS2; DOCK8; PDCD1LG2; CCL19; ROR2; TNFSF8; …
GO:0048518	2.28021e-25	4.84823e-23	401	5664	0.514763	positive regulation of biological process	BP	PIK3CD; PADI2; WNT4; C1QA; C1QB; COL16A1; TACSTD2; NEGR1; MCOLN2; CD2; VTCN1; FCGR1A; NA; FCRL3; FCRL2; CD1C; CD1B; MNDA; IFI16; AIM2; CRP; SLAMF6; CD84; SLAMF1; SELP; PTGS2; PHLDA3; IL10; FAM110C; EMILIN1; PLEK; IL1B; MARCO; GLI2; TNFAIP6; FAP; ITGA4; COL3A1; ICOS; VIL1; WNT10A; GPR55; EOMES; CCR4; STAC; CCR1; NA.1; ABI3BP; TRAT1; ZBED2; TIGIT; CD80; HCLS1; MUC13; KLHL6; CLNK; CD38; SLIT2; PDGFR…
GO:0002757	3.90264e-25	8.22035e-23	84	496	0.107831	immune response-activating signal transduction	BP	PIK3CD; VTCN1; FCGR1A; FCRL3; MNDA; MARCO; TRAT1; MUC13; KLHL6; CD38; STAP1; TLR2; F2RL1; HAVCR2; ITK; LCP2; IRF4; HLA-DRB5; HLA-DQA1; CARD11; MYO1G; BLK; FCN1; TLR7; TLR8; BTK; PRKCQ; CD3E; CD3G; CD4; C3AR1; CLEC4E; NCKAP1L; CYBA; CCR7; CD300A; CD300LF; CD226; VAV1; PRAM1; ICAM3; CD22; KCNN4; FPR1; FPR3; LILRA4; GRAP2; NFAM1; LCK; PDE4B; PTPN22; FCGR3A; FCGR2B; CD247; PTPRC; CR2; CR1; WIPF1; CTL…
GO:0097529	6.59499e-25	1.37628e-22	49	194	0.0629012	myeloid leukocyte migration	BP	PIK3CD; MCOLN2; SLAMF8; EMILIN1; IL1B; CCR1; SLIT2; STAP1; CXCL6; CXCL1; CXCL2; CXCL9; CXCL11; CXCL13; PTGER4; IL6; CCL26; CCL24; PIK3CG; CCL19; CCL21; ROR2; C3AR1; NCKAP1L; GREM1; THBS1; CCL22; CCL2; CCL11; CCL5; CCL18; CCL4; CCR7; CD300A; VAV1; RAC2; PDE4B; CXCR2; CCR2; P2RY12; CD74; AIF1; SYK; CXCL12; SAA1; CMKLR1; MMP28; FPR2; ITGB2
GO:0042102	1.28149e-24	2.64974e-22	36	94	0.0462131	positive regulation of T cell proliferation	BP	VTCN1; IL1B; CD80; HAVCR2; IL12B; CARD11; IL6; PDCD1LG2; CCL19; SASH3; CD40LG; IL2RA; PRKCQ; CD6; IL18; CD3E; CD4; CLECL1; NCKAP1L; CORO1A; CCL5; EBI3; CD70; RASAL3; JAK3; PTPRC; CCR2; CD86; AIF1; HLA-DMB; HLA-DPA1; HLA-DPB1; SYK; TNFSF13B; TMIGD2; IL12RB1
GO:0005615	5.3859e-24	1.10352e-21	245	3097	0.314506	extracellular space	CC	PADI2; WNT4; C1QA; C1QB; COL16A1; COL8A2; PODN; TACSTD2; GBP6; CD1C; CD1B; MNDA; CRP; SLAMF6; SLAMF1; CD48; DPT; SELP; CHIT1; FMOD; IL10; EMILIN1; NA; IL1B; TNFAIP6; FAP; ITGA4; COL3A1; VIL1; WNT10A; DES; DOCK10; ABI3BP; MUC13; CPA3; NA.1; GNB4; CD38; SLIT2; SOD3; ODAM; ADAMTS3; CXCL6; CXCL1; CXCL2; CXCL9; CXCL11; CXCL13; BASP1; C9; C7; CD180; CRHBP; CAMK4; CXCL14; NA.2; IL12B; DOCK2; F13A1; LY86…
GO:0002460	5.98767e-24	1.21577e-21	57	251	0.0731707	adaptive immune response based on somatic recombination of immune receptors built from immunoglobulin superfamily domains	BP	C1QA; C1QB; CD1C; CD1B; CRP; SLAMF6; IL10; IL1B; CD80; KLHL6; CXCL13; IL7R; C9; C7; GAPT; HAVCR2; IL12B; IRF4; IL6; MYO1G; FGL2; CCL19; TLR8; BTK; SASH3; CD40LG; PRKCQ; IL18; CD27; CD4; RIPK3; BATF; TBX21; NA; CD226; EBI3; CD70; CLEC4G; JAK3; C1QC; CD1E; LY9; FCGR2B; PTPRC; CR2; CR1; NLRP3; CD8A; CCR2; CD74; LTA; HLA-DQB1; GATA3; TNFSF13B; SPN; IL12RB1; LILRB1; SLA2
GO:0005201	7.03573e-24	1.41582e-21	46	156	0.0590501	extracellular matrix structural constituent	MF	COL16A1; COL8A2; PODN; DPT; FMOD; EMILIN1; COL3A1; ABI3BP; COL10A1; THBS2; AEBP1; FGL2; COL1A2; CTHRC1; COL14A1; COL22A1; TNC; COL5A1; MXRA5; SRPX2; BGN; CD4; MFAP5; MGP; LUM; LTBP2; THBS1; MFAP4; COL1A1; COMP; MFAP2; COL11A1; ECM1; LAMC2; PRELP; EFEMP1; FBLN2; VCAN; LAMA2; OGN; SRPX; COL13A1; COL2A1; DCN; POSTN; ACAN
GO:0009617	9.22379e-24	1.8397e-21	85	586	0.109114	response to bacterium	BP	CNR2; GBP6; CRP; SLAMF8; SELP; PTGS2; RGS1; CHIT1; IL10; IL1B; VIL1; CCR4; STAB1; CD80; KLHL6; STAP1; CXCL6; CXCL1; CXCL2; CXCL9; CXCL11; CXCL13; TLR2; PTGER4; GZMA; CD180; F2RL1; HAVCR2; IL12B; LY86; IL6; PDCD1LG2; TNFSF8; NA; ANKRD1; MPEG1; CD6; GSTP1; IL18; CD4; CLEC4E; RNASE6; PTGER2; LOXL1; CYBA; CCL2; CCL5; CCR7; HAMP; PTGIR; SSC5D; SLPI; CSF2RB; PLA2G2A; PTAFR; PDE4B; PTGFR; GBP5; PTPN22; …
GO:0002366	2.24421e-23	4.43685e-21	96	678	0.123235	leukocyte activation involved in immune response	BP	PIK3CD; PADI2; CD1C; MNDA; SLAMF6; CD84; SLAMF1; CHIT1; IL10; NA; TNFAIP6; DOCK10; EOMES; CD80; CXCL1; TLR2; PTGER4; GAPT; CD180; F2RL1; HAVCR2; IL12B; DOCK2; IRF4; VNN1; NA.1; IL6; FGL2; PIK3CG; CLEC5A; CCL19; FCN1; CYBB; BTK; CD40LG; ALOX5; GSTP1; IL18; NA.2; C3AR1; CLEC4E; BIN2; GPR84; NCKAP1L; GLIPR1; GPR183; BATF; CORO1A; COTL1; CRISPLD2; CYBA; P2RX1; TBX21; CD300A; NA.3; RAB31; PRAM1; JAK3;…
GO:0002263	3.20532e-23	6.28187e-21	96	681	0.123235	cell activation involved in immune response	BP	PIK3CD; PADI2; CD1C; MNDA; SLAMF6; CD84; SLAMF1; CHIT1; IL10; NA; TNFAIP6; DOCK10; EOMES; CD80; CXCL1; TLR2; PTGER4; GAPT; CD180; F2RL1; HAVCR2; IL12B; DOCK2; IRF4; VNN1; NA.1; IL6; FGL2; PIK3CG; CLEC5A; CCL19; FCN1; CYBB; BTK; CD40LG; ALOX5; GSTP1; IL18; NA.2; C3AR1; CLEC4E; BIN2; GPR84; NCKAP1L; GLIPR1; GPR183; BATF; CORO1A; COTL1; CRISPLD2; CYBA; P2RX1; TBX21; CD300A; NA.3; RAB31; PRAM1; JAK3;…
GO:0050671	3.787e-23	7.35788e-21	40	129	0.0513479	positive regulation of lymphocyte proliferation	BP	VTCN1; FCRL3; IL1B; CD80; CD38; HAVCR2; IL12B; CARD11; IL6; PDCD1LG2; CCL19; SASH3; CD40LG; IL2RA; PRKCQ; CD6; IL18; CD3E; CD4; CLECL1; NCKAP1L; GPR183; CORO1A; CCL5; EBI3; CD70; RASAL3; JAK3; PTPRC; CCR2; CD86; CD74; AIF1; HLA-DMB; HLA-DPA1; HLA-DPB1; SYK; TNFSF13B; TMIGD2; IL12RB1
GO:0032946	5.41941e-23	1.04395e-20	40	130	0.0513479	positive regulation of mononuclear cell proliferation	BP	VTCN1; FCRL3; IL1B; CD80; CD38; HAVCR2; IL12B; CARD11; IL6; PDCD1LG2; CCL19; SASH3; CD40LG; IL2RA; PRKCQ; CD6; IL18; CD3E; CD4; CLECL1; NCKAP1L; GPR183; CORO1A; CCL5; EBI3; CD70; RASAL3; JAK3; PTPRC; CCR2; CD86; CD74; AIF1; HLA-DMB; HLA-DPA1; HLA-DPB1; SYK; TNFSF13B; TMIGD2; IL12RB1
GO:0002683	1.41681e-22	2.70611e-20	72	424	0.0924262	negative regulation of immune system process	BP	PADI2; PLA2G2D; CNR2; VTCN1; FCRL3; MNDA; IFI16; SLAMF8; CD84; IL10; EMILIN1; COL3A1; GPR55; TIGIT; CD80; GPR171; SLIT2; STAP1; IL7R; PTGER4; F2RL1; HAVCR2; IL12B; IRF4; BMP5; FGL2; PDCD1LG2; CCL21; BTK; IL2RA; MMP12; UBASH3B; GREM1; THBS1; NLRC3; TNFRSF13B; CCL2; TBX21; CD300A; CD300LF; CLEC4G; JAK3; CD22; LILRA4; CST7; SAMSN1; C1QC; RUNX3; PTPN22; FCGR2B; PTPRC; CR1; CTLA4; CXCR2; CCR2; CD96; C…
GO:0070098	2.68684e-22	5.08875e-20	31	83	0.0397946	chemokine-mediated signaling pathway	BP	PADI2; CCR4; CCR8; CXCR6; CCR1; SLIT2; CXCL6; CXCL1; CXCL2; CXCL9; CXCL11; CXCL13; CCL26; CCL24; CCL19; CCL21; CCL22; CCL2; CCL11; CCL5; CCL18; CCL4; CCR7; CXCR4; CXCR2; XCR1; CCR2; CCR5; CXCR3; CXCL12; CMKLR1
GO:0070665	2.80194e-22	5.26251e-20	40	137	0.0513479	positive regulation of leukocyte proliferation	BP	VTCN1; FCRL3; IL1B; CD80; CD38; HAVCR2; IL12B; CARD11; IL6; PDCD1LG2; CCL19; SASH3; CD40LG; IL2RA; PRKCQ; CD6; IL18; CD3E; CD4; CLECL1; NCKAP1L; GPR183; CORO1A; CCL5; EBI3; CD70; RASAL3; JAK3; PTPRC; CCR2; CD86; CD74; AIF1; HLA-DMB; HLA-DPA1; HLA-DPB1; SYK; TNFSF13B; TMIGD2; IL12RB1
GO:0002449	7.38657e-22	1.37586e-19	53	239	0.0680359	lymphocyte mediated immunity	BP	C1QA; C1QB; CD1C; CD1B; CRP; SLAMF6; SLAMF7; IL10; IL1B; IL7R; C9; C7; GAPT; HAVCR2; IL12B; IL6; MYO1G; FGL2; TLR8; BTK; SASH3; CD40LG; IL18; CRTAM; CD27; RIPK3; BATF; CORO1A; TBX21; NA; CD226; CD70; VAV1; CLEC4G; C1QC; CD1E; FCGR2B; PTPRC; CR2; CR1; NLRP3; CD8A; CCR2; CD96; CD74; LTA; NCR3; HLA-DQB1; SH2D1A; GATA3; RASGRP1; IL12RB1; LILRB1; SLA2
GO:1990868	7.85868e-22	1.43999e-19	32	91	0.0410783	response to chemokine	BP	PADI2; CCR4; CCR8; CXCR6; CCR1; SLIT2; CXCL6; CXCL1; CXCL2; CXCL9; CXCL11; CXCL13; CCL26; CCL24; DOCK8; CCL19; CCL21; CCL22; CCL2; CCL11; CCL5; CCL18; CCL4; CCR7; CXCR4; CXCR2; XCR1; CCR2; CCR5; CXCR3; CXCL12; CMKLR1
GO:1990869	7.85868e-22	1.43999e-19	32	91	0.0410783	cellular response to chemokine	BP	PADI2; CCR4; CCR8; CXCR6; CCR1; SLIT2; CXCL6; CXCL1; CXCL2; CXCL9; CXCL11; CXCL13; CCL26; CCL24; DOCK8; CCL19; CCL21; CCL22; CCL2; CCL11; CCL5; CCL18; CCL4; CCR7; CXCR4; CXCR2; XCR1; CCR2; CCR5; CXCR3; CXCL12; CMKLR1
GO:0050789	1.1555e-21	2.10022e-19	607	10772	0.779204	regulation of biological process	BP	TNFRSF9; PIK3CD; HSPB7; PADI2; PLA2G2D; WNT4; C1QA; C1QB; CNR2; COL16A1; PODN; TACSTD2; NEGR1; MCOLN2; KCNA3; CD2; VTCN1; FCGR1A; NA; NA.1; FCRL3; FCRL2; CD1C; CD1B; MNDA; IFI16; AIM2; FCER1A; CRP; SLAMF8; SLAMF6; CD84; SLAMF1; CD48; SLAMF7; DPT; SELP; PTGS2; PLA2G4A; RGS18; RGS1; PHLDA3; FMOD; IL10; FAM110C; EMILIN1; PLEK; IL1B; MARCO; GLI2; ARHGAP15; TNFAIP6; CYTIP; SLC4A10; FAP; SP5; ITGA4; CO…
GO:0097530	1.46278e-21	2.63745e-19	37	129	0.0474968	granulocyte migration	BP	PIK3CD; MCOLN2; SLAMF8; IL1B; SLIT2; CXCL6; CXCL1; CXCL2; CXCL9; CXCL11; CXCL13; PTGER4; CCL26; CCL24; PIK3CG; CCL19; CCL21; C3AR1; NCKAP1L; THBS1; CCL22; CCL2; CCL11; CCL5; CCL18; CCL4; CCR7; CD300A; VAV1; RAC2; PDE4B; CXCR2; CD74; SYK; SAA1; CMKLR1; ITGB2
GO:0002697	1.4831e-21	2.65287e-19	67	378	0.0860077	regulation of immune effector process	BP	C1QA; C1QB; FCRL3; CD1C; CD1B; AIM2; SLAMF8; SLAMF6; CD84; IL10; IL1B; CD80; CXCL6; IL7R; C9; C7; F2RL1; HAVCR2; IL12B; IRF4; IL6; FGL2; CCL19; BTK; SASH3; CD40LG; IL2RA; MMP12; IL18; CRTAM; NA; C3AR1; RIPK3; TBX21; CD300A; NA.1; CD226; VAV1; CLEC4G; PRAM1; JAK3; CD22; RAC2; APOBEC3G; C1QC; ZNF683; PTAFR; CD1E; FCGR2B; PTPRC; CR2; CR1; NLRP3; CCR2; CD96; CD86; CD74; LTA; NCR3; HLA-DMB; SYK; CFP; …
GO:0002274	1.54797e-21	2.74709e-19	88	622	0.112965	myeloid leukocyte activation	BP	PIK3CD; PADI2; C1QA; CNR2; CD2; MNDA; CD84; SLAMF1; CHIT1; IL10; NA; TNFAIP6; RHOH; STAP1; CXCL6; CXCL1; TLR2; F2RL1; CAMK4; HAVCR2; DOCK2; LCP2; IRF4; VNN1; NA.1; IL6; FGL2; PIK3CG; CLEC5A; FCN1; TLR7; TLR8; CYBB; BTK; ALOX5; GSTP1; IL18; NA.2; C3AR1; BIN2; GPR84; NCKAP1L; GLIPR1; BATF; THBS1; COTL1; CRISPLD2; CYBA; P2RX1; CCL5; CD300A; CD300LF; RAB31; CD226; PRAM1; SIGLEC9; SIGLEC14; FPR1; CST7…
GO:1902105	1.85132e-21	3.25977e-19	55	262	0.0706033	regulation of leukocyte differentiation	BP	CD2; FCRL3; SLAMF8; GLI2; GPR55; CCR1; CD80; HCLS1; IL7R; CAMK4; IL12B; IRF4; VNN1; CARD11; FGL2; EGR3; TOX; CCL19; ROR2; BTK; SASH3; IL2RA; IL18; UBASH3B; CD27; CD4; NCKAP1L; EVI2B; TBX21; JAK3; LIF; NFAM1; C1QC; RUNX3; ZNF683; FCGR2B; PTPRC; CR1; NLRP3; CTLA4; CCR2; CD86; CD74; HLA-DOA; PRDM1; SYK; GATA3; RASGRP1; IL34; IKZF3; IL12RB1; AXL; LILRB1; LILRB4; RASSF2
GO:0030334	2.04776e-21	3.5777e-19	103	875	0.132221	regulation of cell migration	BP	PIK3CD; PADI2; WNT4; PODN; TACSTD2; SLAMF8; SELP; PTGS2; FAM110C; EMILIN1; IL1B; TNFAIP6; ITGA4; COL3A1; VIL1; DOCK10; CCR1; SLIT2; PDGFRA; STAP1; CXCL13; PTGER4; F2RL1; NA; CXCL14; CSF1R; BMP5; IL6; CCL26; CCL24; SEMA3C; HAS2; DOCK8; CCL19; CCL21; GLIPR2; ROR2; TIMP1; SRPX2; GDF2; NA.1; ADRA2A; IFITM1; GSTP1; C3AR1; ARHGDIB; NCKAP1L; GPR183; RIPK3; FLRT2; GREM1; THBS1; FGF7; CORO1A; CCL2; CCL11;…
GO:0031347	2.11223e-21	3.66196e-19	100	802	0.12837	regulation of defense response	BP	C1QA; C1QB; CNR2; FCRL3; MNDA; IFI16; AIM2; SLAMF8; SLAMF6; PTGS2; IL10; IL1B; MARCO; TNFAIP6; MUC13; STAP1; CXCL6; TLR2; C9; PTGER4; C7; F2RL1; NA; HAVCR2; IL12B; IRF4; TREML2; CARD11; IL6; CCL24; FGL2; PIK3CG; FCN1; TLR7; TLR8; BTK; IL2RA; CD6; GSTP1; MMP12; IL18; CRTAM; C3AR1; CLEC4E; DUOXA2; NLRC3; ADCY7; WFDC1; CYBA; CCL5; CCL18; CCR7; CD300A; CD300LF; SOCS3; METRNL; CD226; VAV1; ICAM3; LILR…
GO:0004888	2.23984e-21	3.85354e-19	124	1171	0.159178	transmembrane signaling receptor activity	MF	CNR2; SLAMF1; MARCO; GPR55; CCR4; CCR8; CXCR6; CCR1; GPR171; P2RY13; PDGFRA; BMPR1B; IL7R; PTGER4; F2RL2; F2RL1; CSF1R; IL12B; GABRP; HLA-DQA1; GPR141; RORB; ROR2; TLR7; TLR8; GPR82; IL2RG; CYSLTR1; GPR174; IL2RA; ADRA2A; CD5; CD3E; CD3G; CD27; CD4; C3AR1; KLRB1; GPR84; FLT3; GPR183; PTGER2; GPR65; GPR68; GPR132; ITGA11; IGSF6; P2RX1; GLP2R; CCR7; FZD2; NGFR; MRC2; CD300C; S1PR4; EBI3; PTGIR; SIG…
GO:0050851	4.11064e-21	7.0186e-19	51	231	0.0654685	antigen receptor-mediated signaling pathway	BP	PIK3CD; VTCN1; FCRL3; MNDA; TRAT1; KLHL6; CD38; STAP1; ITK; LCP2; HLA-DRB5; HLA-DQA1; CARD11; BLK; BTK; PRKCQ; CD3E; CD3G; CD4; NCKAP1L; CCR7; CD300A; CD226; PRAM1; CD22; KCNN4; GRAP2; NFAM1; LCK; PDE4B; PTPN22; FCGR2B; CD247; PTPRC; CTLA4; HLA-DRA; HLA-DRB1; HLA-DQB1; HLA-DQA2; HLA-DQB2; HLA-DPA1; HLA-DPB1; THEMIS; SYK; GATA3; MS4A1; PRKCB; CD79A; LILRB4; SLA2; UBASH3A
GO:0030198	4.15873e-21	7.04732e-19	65	352	0.0834403	extracellular matrix organization	BP	COL16A1; COL8A2; DPT; FMOD; EMILIN1; FAP; ITGA4; COL3A1; ABI3BP; PDGFRA; ADAMTS3; COL10A1; ITGB8; IL6; AEBP1; COL1A2; COL14A1; HAS2; COL22A1; TNC; COL5A1; TIMP1; BGN; CREB3L1; MMP7; MMP12; MFAP5; LUM; FLRT2; GREM1; THBS1; ITGA11; LOXL1; TPSAB1; CRISPLD2; MFAP4; COL1A1; ICAM3; COMP; HAS1; MMP9; PDPN; MFAP2; COL11A1; LAMC2; ANTXR1; FBLN2; CCDC80; VCAN; ADAMTS2; LAMA2; SMOC2; SULF1; EGFL6; COL13A1; …
GO:0030593	6.59344e-21	1.10898e-18	31	94	0.0397946	neutrophil chemotaxis	BP	PIK3CD; IL1B; SLIT2; CXCL6; CXCL1; CXCL2; CXCL9; CXCL11; CXCL13; CCL26; CCL24; PIK3CG; CCL19; CCL21; C3AR1; NCKAP1L; CCL22; CCL2; CCL11; CCL5; CCL18; CCL4; CCR7; VAV1; RAC2; PDE4B; CXCR2; CD74; SYK; SAA1; ITGB2
GO:0002685	1.25301e-20	2.09187e-18	44	183	0.0564827	regulation of leukocyte migration	BP	PADI2; SLAMF8; SELP; EMILIN1; ITGA4; CCR1; SLIT2; STAP1; CXCL13; PTGER4; F2RL1; CXCL14; BMP5; IL6; CCL24; DOCK8; CCL19; CCL21; NA; C3AR1; NCKAP1L; RIPK3; GREM1; THBS1; CCL2; CCL5; CCL4; CCR7; CD300A; RAC2; PTAFR; ECM1; CXCR2; CCR2; P2RY12; CD74; AIF1; GPSM3; CXCR3; CXCL12; CMKLR1; GPR18; SPN; MMP28; FPR2
GO:1990266	1.3008e-20	2.15569e-18	33	108	0.042362	neutrophil migration	BP	PIK3CD; MCOLN2; SLAMF8; IL1B; SLIT2; CXCL6; CXCL1; CXCL2; CXCL9; CXCL11; CXCL13; CCL26; CCL24; PIK3CG; CCL19; CCL21; C3AR1; NCKAP1L; CCL22; CCL2; CCL11; CCL5; CCL18; CCL4; CCR7; VAV1; RAC2; PDE4B; CXCR2; CD74; SYK; SAA1; ITGB2
GO:0032501	1.60014e-20	2.6324e-18	449	7141	0.57638	multicellular organismal process	BP	PIK3CD; NA; HSPB7; PADI2; PLA2G2D; WNT4; C1QA; C1QB; CNR2; COL16A1; COL8A2; TACSTD2; NEGR1; MCOLN2; CD2; VTCN1; TCHH; NA.1; FCRL3; MNDA; IFI16; AIM2; CRP; SLAMF8; SLAMF6; CD84; SLAMF1; RCSD1; SELP; PTGS2; CHIT1; IL10; EMILIN1; PLEK; NA.2; IL1B; MARCO; GLI2; TNFAIP6; SLC4A10; FAP; SP5; ITGA4; COL3A1; ICOS; VIL1; WNT10A; DES; DOCK10; GPR55; EOMES; CCR4; STAC; CCR1; STAB1; TIGIT; CD80; HCLS1; MUC13;…
GO:0006928	1.95576e-20	3.19412e-18	178	1979	0.228498	movement of cell or subcellular component	BP	PIK3CD; PADI2; WNT4; CNR2; PODN; TACSTD2; MCOLN2; CD2; SLAMF8; CD84; CD48; SELP; PTGS2; IL10; FAM110C; EMILIN1; IL1B; GLI2; TNFAIP6; FAP; ITGA4; COL3A1; VIL1; DES; DOCK10; CCR4; CCR8; CXCR6; CCR1; SLIT2; PDGFRA; STAP1; CXCL6; CXCL1; CXCL2; CXCL9; CXCL11; CXCL13; BMPR1B; HAND2; PTGER4; EMB; F2RL1; NA; EFNA5; CXCL14; CSF1R; IL12B; BMP5; ITGB8; IL6; MYO1G; CCL26; CCL24; SEMA3C; COL1A2; PIK3CG; DOK2;…
GO:0071621	2.74664e-20	4.45351e-18	33	111	0.042362	granulocyte chemotaxis	BP	PIK3CD; IL1B; SLIT2; CXCL6; CXCL1; CXCL2; CXCL9; CXCL11; CXCL13; CCL26; CCL24; PIK3CG; CCL19; CCL21; C3AR1; NCKAP1L; THBS1; CCL22; CCL2; CCL11; CCL5; CCL18; CCL4; CCR7; VAV1; RAC2; PDE4B; CXCR2; CD74; SYK; SAA1; CMKLR1; ITGB2
GO:2000145	2.86632e-20	4.61437e-18	105	930	0.134788	regulation of cell motility	BP	PIK3CD; PADI2; WNT4; PODN; TACSTD2; SLAMF8; SELP; PTGS2; FAM110C; EMILIN1; IL1B; TNFAIP6; ITGA4; COL3A1; VIL1; DOCK10; CCR1; SLIT2; PDGFRA; STAP1; CXCL13; PTGER4; F2RL1; NA; CXCL14; CSF1R; BMP5; IL6; CCL26; CCL24; SEMA3C; HAS2; DOCK8; CCL19; CCL21; GLIPR2; ROR2; TIMP1; SRPX2; GDF2; NA.1; ADRA2A; IFITM1; GSTP1; C3AR1; ARHGDIB; NCKAP1L; GPR183; RIPK3; FLRT2; GREM1; THBS1; DUOX2; DUOXA2; FGF7; CORO1…
GO:0046631	3.07022e-20	4.90756e-18	39	137	0.0500642	alpha-beta T cell activation	BP	PLA2G2D; SLAMF6; EOMES; CD80; PTGER4; ITK; IL12B; DOCK2; IRF4; IL6; CCL19; TNFSF8; SASH3; PRKCQ; IL18; CD3E; NCKAP1L; GPR183; BATF; TBX21; CD300A; EBI3; RASAL3; JAK3; RUNX3; ZNF683; LY9; PTPRC; NLRP3; CCR2; CD86; PRDM1; SYK; GATA3; GPR18; BCL11B; SPN; IL12RB1; LILRB1
GO:0032940	3.39842e-20	5.39391e-18	146	1441	0.18742	secretion by cell	BP	PIK3CD; PADI2; MCOLN2; CD2; VTCN1; MNDA; AIM2; CRP; CD84; SELP; CHIT1; IL10; NA; PLEK; IL1B; TNFAIP6; CCR1; CD38; CXCL1; TLR2; PTGER4; F2RL1; CRHBP; EFNA5; CSF1R; HAVCR2; DOCK2; LCP2; F13A1; VNN1; SYTL3; NA.1; CARD11; IL6; MYO1G; FGL2; PIK3CG; CFTR; CLEC5A; BLK; CCL19; FCN1; TLR8; CYBB; TIMP1; BTK; CD40LG; ALOX5; SRGN; ANKRD1; ADRA2A; SYT13; CREB3L1; CTSW; GSTP1; MMP12; CRTAM; NA.2; C3AR1; CLEC4E…
GO:0032879	4.33582e-20	6.83362e-18	219	2665	0.28113	regulation of localization	BP	PIK3CD; PADI2; WNT4; PODN; TACSTD2; MCOLN2; KCNA3; CD2; VTCN1; FCRL3; AIM2; CRP; SLAMF8; CD84; SELP; PTGS2; IL10; FAM110C; EMILIN1; IL1B; TNFAIP6; ITGA4; COL3A1; VIL1; DOCK10; STAC; CCR1; TRAT1; HCLS1; CD38; SLIT2; PDGFRA; STAP1; CXCL9; CXCL11; CXCL13; TLR2; PTGER4; F2RL1; CRHBP; NA; EFNA5; TIFAB; CXCL14; CSF1R; HAVCR2; DOCK2; KCNMB1; BMP5; IL6; SFRP4; CCL26; CCL24; SEMA3C; PIK3CG; CFTR; KCND2; C…
GO:0008284	4.97004e-20	7.7788e-18	105	903	0.134788	positive regulation of cell proliferation	BP	VTCN1; FCRL3; SLAMF1; PTGS2; IL10; IL1B; GLI2; ITGA4; CD80; HCLS1; CD38; PDGFRA; ODAM; IL7R; CSF1R; HAVCR2; IL12B; ID4; BMP5; CARD11; IL6; CCL26; CCL24; EGR3; TSPYL5; CTHRC1; HAS2; PDCD1LG2; CCL19; TNC; TIMP1; SASH3; CD40LG; IL2RA; PRKCQ; GDF2; ADRA2A; CD6; MMP12; IL18; CD3E; CCND2; CD4; CLECL1; NCKAP1L; ASCL1; TMEM119; FLT3; GPR183; GREM1; THBS1; FGF7; ARNT2; CORO1A; CYBA; GLP2R; CCL11; CCL5; EB…
GO:0016020	5.10137e-20	7.92928e-18	506	8163	0.649551	membrane	CC	NA; TNFRSF9; PIK3CD; WNT4; CNR2; CD52; LAPTM5; NA.1; TACSTD2; NEGR1; MCOLN2; KCNA3; NA.2; CD2; VTCN1; FCGR1A; TCHH; NA.3; FCRL5; FCRL3; FCRL2; CD1C; CD1B; IFI16; FCER1A; SLAMF8; SLAMF6; CD84; SLAMF1; CD48; SLAMF7; SELP; RGSL1; PTGS2; PLA2G4A; RGS18; RGS1; B3GALT2; PHLDA3; TRAF3IP3; NA.4; EMILIN1; PLEK; NA.5; CD207; MARCO; GLI2; ARHGAP15; SLC4A10; FAP; ITGA4; ICOS; VIL1; DES; DOCK10; GPR55; B3GNT7…
GO:0032103	6.90181e-20	1.0648e-17	56	316	0.071887	positive regulation of response to external stimulus	BP	PTGS2; IL1B; CCR4; CCR1; SLIT2; STAP1; CXCL13; TLR2; PTGER4; CD180; F2RL1; CXCL14; HAVCR2; IL12B; LY86; IL6; CCL26; CCL24; PIK3CG; CCL19; CCL21; TLR7; BTK; CD6; IL18; C3AR1; NCKAP1L; THBS1; CYBA; CCL5; CCL18; CCL4; CCR7; OSM; RAC2; PLA2G2A; GBP5; CXCR4; CXCR2; CCR2; P2RY12; TLR10; SNCA; CD74; LTA; AIF1; GPSM3; SMOC2; LPAR1; CXCL12; NTF3; CLEC7A; CMKLR1; NTRK3; FPR2; LILRA5
GO:2000026	6.94496e-20	1.0648e-17	177	1974	0.227214	regulation of multicellular organismal development	BP	WNT4; TACSTD2; NEGR1; CD2; FCRL3; SLAMF8; PTGS2; IL10; EMILIN1; IL1B; GLI2; COL3A1; WNT10A; GPR55; CCR1; STAB1; CD80; HCLS1; GPR171; CD38; SLIT2; STAP1; CXCL13; BMPR1B; TLR2; HAND2; BASP1; IL7R; EFNA5; CAMK4; TIFAB; HAVCR2; IL12B; IRF4; ID4; CPNE5; PI16; BMP5; BEND6; RSPO3; VNN1; THBS2; CARD11; ITGB8; IL6; SFRP4; CCL24; FGL2; SEMA3C; EGR3; DKK4; TOX; STMN2; CTHRC1; CCL19; GLIPR2; ROR2; OMD; NTNG2…
GO:0045619	7.33196e-20	1.11654e-17	42	164	0.0539153	regulation of lymphocyte differentiation	BP	CD2; FCRL3; SLAMF8; GLI2; CD80; IL7R; CAMK4; IL12B; IRF4; VNN1; CARD11; FGL2; EGR3; TOX; CCL19; BTK; SASH3; IL2RA; IL18; CD27; NCKAP1L; TBX21; JAK3; NFAM1; RUNX3; ZNF683; PTPRC; CR1; NLRP3; CTLA4; CCR2; CD86; CD74; HLA-DOA; PRDM1; SYK; GATA3; RASGRP1; IKZF3; IL12RB1; AXL; LILRB4
GO:0032609	1.03116e-19	1.55974e-17	34	109	0.0436457	interferon-gamma production	BP	CD2; VTCN1; SLAMF6; IL10; IL1B; EOMES; F2RL1; HAVCR2; ITK; IL12B; PDCD1LG2; TLR7; TLR8; SASH3; IL18; CD3E; RIPK3; CCR7; CD226; EBI3; PDE4B; PTPN22; CCR2; CD96; LTA; HLA-DPA1; HLA-DPB1; GATA3; CLEC7A; RASGRP1; SPN; IL12RB1; AXL; LILRB1
GO:0050793	2.76543e-19	4.15515e-17	206	2470	0.264442	regulation of developmental process	BP	WNT4; TACSTD2; NEGR1; CD2; FCRL3; CRP; SLAMF8; PTGS2; IL10; EMILIN1; IL1B; GLI2; ARHGAP15; COL3A1; VIL1; WNT10A; GPR55; CCR1; STAB1; CD80; HCLS1; GPR171; CD38; SLIT2; RHOH; PDGFRA; STAP1; CXCL9; CXCL13; BMPR1B; TLR2; HAND2; BASP1; IL7R; EFNA5; CAMK4; TIFAB; CXCL14; CSF1R; HAVCR2; IL12B; IRF4; ID4; CPNE5; PI16; FGD2; BMP5; BEND6; RSPO3; VNN1; THBS2; CARD11; ITGB8; IL6; SFRP4; CCL24; FGL2; SEMA3C; …
GO:0043062	2.86921e-19	4.28253e-17	67	406	0.0860077	extracellular structure organization	BP	COL16A1; COL8A2; DPT; FMOD; EMILIN1; FAP; ITGA4; COL3A1; ABI3BP; PDGFRA; ADAMTS3; COL10A1; ITGB8; IL6; AEBP1; COL1A2; COL14A1; HAS2; COL22A1; TNC; COL5A1; TIMP1; BGN; CREB3L1; MMP7; MMP12; MFAP5; LUM; FLRT2; GREM1; THBS1; ITGA11; LOXL1; TPSAB1; CRISPLD2; MFAP4; COL1A1; ICAM3; COMP; HAS1; MMP9; PDPN; MFAP2; PLA2G2A; COL11A1; LAMC2; ANTXR1; FBLN2; CCDC80; VCAN; ADAMTS2; LAMA2; SMOC2; SULF1; EGFL6; …
GO:0042221	3.10534e-19	4.60448e-17	312	4478	0.400513	response to chemical	BP	TNFRSF9; PIK3CD; HSPB7; PADI2; WNT4; C1QA; CNR2; LAPTM5; COL16A1; GBP6; FCGR1A; MNDA; IFI16; AIM2; SLAMF8; SELP; PTGS2; PLA2G4A; FMOD; IL10; EMILIN1; IL1B; GLI2; SP5; ITGA4; COL3A1; VIL1; WNT10A; CCR4; CCR8; CXCR6; CCR1; CD80; HCLS1; P2RY13; HTRA3; CD38; SLIT2; SOD3; RASL11B; PDGFRA; STAP1; ADAMTS3; CXCL6; CXCL1; CXCL2; CXCL9; CXCL11; CXCL13; BMPR1B; HHIP; TLR2; TDO2; IL7R; PTGER4; EMB; CD180; F2…
GO:0007204	3.6877e-19	5.43225e-17	56	306	0.071887	positive regulation of cytosolic calcium ion concentration	BP	CD52; MCOLN2; GPR55; CCR4; CCR8; CXCR6; CCR1; CD38; PDGFRA; CXCL9; CXCL11; CXCL13; PTGER4; F2RL2; F2RL1; PIK3CG; TRPA1; CCL19; CCL21; CYSLTR1; GPR174; UBASH3B; CD4; C3AR1; PTGER2; GPR65; PLCB2; CORO1A; CYBA; CCR7; GNA15; S1PR4; PTGIR; FPR1; FPR3; LCK; PTGFR; PTPRC; SLC8A1; CXCR4; CXCR2; XCR1; CCR2; CCR5; SNCA; ANK2; LPAR1; CXCR3; P2RY10; SAA1; MS4A1; CMKLR1; GPR18; C1QTNF1; RYR1; FPR2
GO:0048731	4.36171e-19	6.38339e-17	323	4571	0.414634	system development	BP	PIK3CD; NA; HSPB7; PADI2; PLA2G2D; WNT4; C1QA; C1QB; COL8A2; TACSTD2; NEGR1; CD2; TCHH; NA.1; FCRL3; IFI16; SLAMF8; SLAMF6; PTGS2; IL10; EMILIN1; PLEK; IL1B; GLI2; SLC4A10; FAP; SP5; ITGA4; COL3A1; ICOS; WNT10A; DOCK10; GPR55; EOMES; CCR4; CCR1; STAB1; CD80; HCLS1; GPR171; GNB4; CD38; SLIT2; RHOH; PDGFRA; STAP1; ODAM; CXCL1; CXCL13; BMPR1B; HHIP; TLR2; HAND2; BASP1; IL7R; PTGER4; EMB; F2RL1; EFNA…
GO:0048513	5.08487e-19	7.39373e-17	258	3352	0.331194	animal organ development	BP	PIK3CD; NA; HSPB7; PADI2; PLA2G2D; WNT4; C1QB; COL8A2; TACSTD2; CD2; TCHH; NA.1; FCRL3; IFI16; SLAMF8; SLAMF6; PTGS2; IL10; EMILIN1; PLEK; IL1B; GLI2; SLC4A10; SP5; ITGA4; COL3A1; WNT10A; DOCK10; GPR55; EOMES; CCR1; CD80; HCLS1; GPR171; GNB4; SLIT2; RHOH; PDGFRA; ODAM; BMPR1B; HHIP; TLR2; HAND2; BASP1; IL7R; PTGER4; F2RL1; CAMK4; TIFAB; CXCL14; CSF1R; ITK; IL12B; DOCK2; IRF4; ID4; PI16; BMP5; SIM…
GO:0046903	8.06895e-19	1.16576e-16	151	1568	0.193838	secretion	BP	PIK3CD; PADI2; PLA2G2D; MCOLN2; CD2; VTCN1; MNDA; AIM2; CRP; CD84; SELP; PLA2G4A; CHIT1; IL10; NA; PLEK; IL1B; TNFAIP6; CCR1; CD38; CXCL1; TLR2; PTGER4; F2RL1; CRHBP; EFNA5; TIFAB; CSF1R; HAVCR2; DOCK2; LCP2; F13A1; VNN1; SYTL3; NA.1; CARD11; IL6; MYO1G; FGL2; PIK3CG; CFTR; CLEC5A; BLK; CCL19; FCN1; TLR8; CYBB; TIMP1; BTK; CD40LG; ALOX5; SRGN; ANKRD1; ADRA2A; SYT13; CREB3L1; CTSW; GSTP1; MMP12; C…
GO:0002237	8.951e-19	1.28495e-16	57	328	0.0731707	response to molecule of bacterial origin	BP	CNR2; SELP; PTGS2; IL10; IL1B; CD80; STAP1; CXCL6; CXCL1; CXCL2; CXCL9; CXCL11; CXCL13; TLR2; PTGER4; CD180; HAVCR2; IL12B; LY86; IL6; PDCD1LG2; ANKRD1; CD6; GSTP1; IL18; PTGER2; LOXL1; CCL2; CCL5; CCR7; HAMP; PTGIR; SSC5D; SLPI; CSF2RB; PTAFR; PDE4B; PTGFR; PTPN22; FCGR2B; IL24; NLRP3; CCR5; CD96; CD86; SNCA; TNIP3; HPGD; LTA; MRC1; FGFR2; IL10RA; DCN; AXL; LILRA2; LILRB1; HCK
GO:0072676	1.20026e-18	1.71211e-16	31	104	0.0397946	lymphocyte migration	BP	PIK3CD; PADI2; ITGA4; CXCL11; CXCL13; CXCL14; MYO1G; CCL26; CCL24; PIK3CG; DOCK8; CCL19; CCL21; NA; GPR183; RIPK3; CCL22; CCL2; CCL11; CCL5; CCL18; CCL4; CCR7; TBX21; ECM1; CCR2; AIF1; CXCR3; GATA3; CXCL12; SAA1; SPN
GO:0040012	1.27885e-18	1.81276e-16	107	1000	0.137356	regulation of locomotion	BP	PIK3CD; PADI2; WNT4; PODN; TACSTD2; SLAMF8; SELP; PTGS2; FAM110C; EMILIN1; IL1B; TNFAIP6; ITGA4; COL3A1; VIL1; DOCK10; CCR4; CCR1; SLIT2; PDGFRA; STAP1; CXCL13; PTGER4; F2RL1; NA; CXCL14; CSF1R; BMP5; IL6; CCL26; CCL24; SEMA3C; HAS2; DOCK8; CCL19; CCL21; GLIPR2; ROR2; TIMP1; SRPX2; GDF2; NA.1; ADRA2A; IFITM1; GSTP1; C3AR1; ARHGDIB; NCKAP1L; GPR183; RIPK3; FLRT2; GREM1; THBS1; DUOX2; DUOXA2; FGF7;…
GO:0051270	2.30754e-18	3.25046e-16	107	1010	0.137356	regulation of cellular component movement	BP	PIK3CD; PADI2; WNT4; PODN; TACSTD2; SLAMF8; SELP; PTGS2; FAM110C; EMILIN1; IL1B; TNFAIP6; ITGA4; COL3A1; VIL1; DOCK10; CCR1; SLIT2; PDGFRA; STAP1; CXCL13; PTGER4; F2RL1; NA; CXCL14; CSF1R; BMP5; IL6; CCL26; CCL24; SEMA3C; HAS2; DOCK8; CCL19; CCL21; GLIPR2; ROR2; TIMP1; SRPX2; GDF2; NA.1; ADRA2A; IFITM1; GSTP1; C3AR1; ARHGDIB; NCKAP1L; GPR183; RIPK3; FLRT2; GREM1; THBS1; DUOX2; DUOXA2; FGF7; CORO1…
GO:0032496	3.04201e-18	4.25844e-16	55	316	0.0706033	response to lipopolysaccharide	BP	CNR2; SELP; PTGS2; IL10; IL1B; CD80; STAP1; CXCL6; CXCL1; CXCL2; CXCL9; CXCL11; CXCL13; TLR2; PTGER4; CD180; HAVCR2; IL12B; LY86; IL6; PDCD1LG2; ANKRD1; CD6; GSTP1; IL18; PTGER2; LOXL1; CCL2; CCL5; CCR7; HAMP; PTGIR; SLPI; CSF2RB; PTAFR; PDE4B; PTGFR; PTPN22; IL24; NLRP3; CCR5; CD96; CD86; SNCA; TNIP3; HPGD; LTA; MRC1; FGFR2; IL10RA; DCN; AXL; LILRA2; LILRB1; HCK
GO:0005102	5.03596e-18	7.0062e-16	139	1452	0.178434	signaling receptor binding	MF	PADI2; WNT4; COL16A1; CD2; VTCN1; CRP; IL10; EMILIN1; IL1B; MARCO; FAP; COL3A1; WNT10A; TRAT1; TIGIT; SLIT2; RASL11B; PDGFRA; STAP1; CXCL6; CXCL1; CXCL2; CXCL9; CXCL11; CXCL13; TLR2; F2RL1; EFNA5; CXCL14; IL12B; DOCK2; BMP5; RSPO3; SYTL3; MACC1; ITGB8; IL6; CCL26; CCL24; SEMA3C; PIK3CG; BLK; DOK2; PNOC; DKK4; CTHRC1; COLEC10; CCL19; CCL21; ROR2; TNFSF8; COL5A1; FCN1; TIMP1; SRPX2; CD40LG; GDF2; G…
GO:0042113	5.72817e-18	7.92034e-16	47	232	0.0603338	B cell activation	BP	PIK3CD; FCRL3; MNDA; SLAMF8; IL10; ITGA4; DOCK10; CD38; IL7R; GAPT; CD180; CARD11; IL6; BTK; SASH3; CD40LG; CD27; NCKAP1L; FLT3; GPR183; BATF; TNFRSF13B; TBX21; CD300A; NA; CD70; JAK3; CD22; SAMSN1; NFAM1; NTRK1; FCRL1; FCGR2B; PTPRC; CR2; CTLA4; BANK1; CD74; HDAC9; CDH17; SYK; ITM2A; MS4A1; TNFSF13B; PRKCB; IKZF3; CD79A; SLA2
GO:0050727	1.03123e-17	1.41719e-15	60	409	0.0770218	regulation of inflammatory response	BP	C1QA; C1QB; CNR2; SLAMF8; PTGS2; IL10; IL1B; TNFAIP6; STAP1; TLR2; C9; PTGER4; C7; NA; IL12B; IL6; CCL24; PIK3CG; TLR7; BTK; IL2RA; CD6; GSTP1; IL18; C3AR1; DUOXA2; NLRC3; ADCY7; WFDC1; CCL5; CCL18; CCR7; SOCS3; METRNL; CST7; MMP9; PTGIS; OSM; PLA2G2A; C1QC; GBP5; FCGR2B; PTPRC; CR2; CR1; NLRP3; CCR2; TLR10; SNCA; LTA; GPSM3; HGF; CFP; VSIG4; GATA3; SAA1; CLEC7A; SIGLEC10; FPR2; LILRA5; HCK
GO:1902533	1.13042e-17	1.54408e-15	110	1026	0.141207	positive regulation of intracellular signal transduction	BP	PIK3CD; FCRL3; SLAMF1; SELP; IL10; FAM110C; IL1B; MARCO; COL3A1; ICOS; GPR55; CCR1; TRAT1; CD80; HCLS1; PDGFRA; TLR2; HAND2; IL7R; F2RL2; F2RL1; CSF1R; HAVCR2; IL12B; FGD2; SAMD5; CARD11; IL6; NCF1; CCL26; CCL24; PIK3CG; TSPYL5; CCL19; CCL21; GLIPR2; ROR2; TLR7; GPR174; CD40LG; ANKRD1; ADRA2A; TRIM22; IL18; CD3E; CD27; CD4; FLT3; GPR183; RIPK3; GPR65; THBS1; FGF7; LRRK1; CCL22; CCL2; CCL11; CCL5;…
GO:0005126	1.75177e-17	2.3784e-15	48	272	0.0616175	cytokine receptor binding	MF	IL10; IL1B; RASL11B; STAP1; CXCL6; CXCL1; CXCL2; CXCL9; CXCL11; CXCL13; EFNA5; CXCL14; IL12B; BMP5; IL6; CCL26; CCL24; CCL19; CCL21; TNFSF8; CD40LG; GDF2; GDF10; NA; IL18; GREM1; CCL22; CCL2; CCL11; CCL5; CCL18; CCL4; CD300LF; EBI3; CD70; LIF; OSM; ECM1; NTRK1; CCR2; LTA; LTB; SYK; GATA3; CXCL12; NTF3; TNFSF13B; IL34; IL12RB1
GO:0051480	1.76305e-17	2.37938e-15	57	341	0.0731707	regulation of cytosolic calcium ion concentration	BP	CD52; MCOLN2; GPR55; CCR4; CCR8; CXCR6; CCR1; CD38; PDGFRA; CXCL9; CXCL11; CXCL13; PTGER4; F2RL2; F2RL1; PIK3CG; TRPA1; CCL19; CCL21; CYSLTR1; GPR174; UBASH3B; CD4; C3AR1; PTGER2; GPR65; PLCB2; CORO1A; CYBA; P2RX1; CCR7; GNA15; S1PR4; PTGIR; FPR1; FPR3; LCK; PTGFR; PTPRC; SLC8A1; CXCR4; CXCR2; XCR1; CCR2; CCR5; SNCA; ANK2; LPAR1; CXCR3; P2RY10; SAA1; MS4A1; CMKLR1; GPR18; C1QTNF1; RYR1; FPR2
GO:0080134	1.79106e-17	2.40279e-15	140	1482	0.179718	regulation of response to stress	BP	WNT4; C1QA; C1QB; CNR2; FCRL3; MNDA; IFI16; AIM2; SLAMF8; SLAMF6; SLAMF1; SELP; PTGS2; IL10; PLEK; IL1B; MARCO; TNFAIP6; FAP; VIL1; MUC13; PDGFRA; STAP1; CXCL6; TLR2; HAND2; C9; PTGER4; C7; F2RL1; CRHBP; NA; HAVCR2; IL12B; IRF4; FGD2; TREML2; VNN1; SAMD5; CARD11; IL6; NCF1; CCL24; FGL2; PIK3CG; CCL19; CCL21; ROR2; FCN1; TLR7; TLR8; BTK; CD40LG; IL2RA; PRKCQ; ANKRD1; ADRA2A; CREB3L1; CD6; GSTP1; M…
GO:0065007	1.98008e-17	2.64065e-15	620	11394	0.795892	biological regulation	BP	TNFRSF9; PIK3CD; HSPB7; PADI2; PLA2G2D; WNT4; C1QA; C1QB; CNR2; CD52; COL16A1; PODN; TACSTD2; NEGR1; MCOLN2; KCNA3; CD2; VTCN1; FCGR1A; NA; NA.1; FCRL3; FCRL2; CD1C; CD1B; MNDA; IFI16; AIM2; FCER1A; CRP; SLAMF8; SLAMF6; CD84; SLAMF1; CD48; SLAMF7; DPT; SELP; PTGS2; PLA2G4A; RGS18; RGS1; PHLDA3; FMOD; IL10; FAM110C; EMILIN1; PLEK; IL1B; MARCO; GLI2; ARHGAP15; TNFAIP6; CYTIP; SLC4A10; FAP; SP5; ITG…
GO:0005125	2.66632e-17	3.53492e-15	41	209	0.0526316	cytokine activity	MF	IL10; IL1B; CXCL6; CXCL1; CXCL2; CXCL9; CXCL11; CXCL13; CXCL14; IL12B; BMP5; IL6; CCL26; CCL24; CCL19; CCL21; TNFSF8; TIMP1; CD40LG; GDF2; GDF10; NA; IL18; GREM1; CCL22; CCL2; CCL11; CCL5; CCL18; CCL4; NA.1; EBI3; CD70; LIF; OSM; IL24; LTA; LTB; WNT2; CXCL12; TNFSF13B; IL34; FAM3B
GO:2000147	3.49853e-17	4.6111e-15	70	523	0.0898588	positive regulation of cell motility	BP	PIK3CD; SELP; PTGS2; FAM110C; IL1B; TNFAIP6; ITGA4; VIL1; CCR1; PDGFRA; CXCL13; F2RL1; CXCL14; CSF1R; IL6; CCL26; CCL24; SEMA3C; HAS2; DOCK8; CCL19; CCL21; GLIPR2; ROR2; SRPX2; ADRA2A; C3AR1; NCKAP1L; THBS1; DUOX2; DUOXA2; FGF7; CORO1A; CCL11; CCL5; CCL4; CCR7; COL1A1; CCBE1; MMP9; RAC2; PDPN; PTAFR; LAMC2; PTPRC; SLC8A1; CXCR4; CXCR2; CCR2; P2RY12; LRRC15; CD74; AIF1; GPSM3; SMOC2; HDAC9; GPNMB;…
GO:0002703	3.99097e-17	5.22956e-15	42	194	0.0539153	regulation of leukocyte mediated immunity	BP	CD1C; CD1B; SLAMF6; CD84; IL10; IL1B; CXCL6; IL7R; F2RL1; HAVCR2; IL12B; IL6; BTK; SASH3; IL18; CRTAM; NA; RIPK3; TBX21; CD300A; NA.1; CD226; VAV1; CLEC4G; PRAM1; JAK3; RAC2; PTAFR; CD1E; FCGR2B; PTPRC; CR1; NLRP3; CCR2; CD96; LTA; NCR3; SYK; SH2D1A; GATA3; RASGRP1; IL12RB1; LILRB1; ITGB2
GO:0045580	4.07831e-17	5.31312e-15	35	134	0.0449294	regulation of T cell differentiation	BP	CD2; GLI2; CD80; IL7R; CAMK4; IL12B; IRF4; VNN1; CARD11; FGL2; EGR3; CCL19; SASH3; IL2RA; IL18; CD27; NCKAP1L; TBX21; JAK3; RUNX3; ZNF683; PTPRC; CR1; NLRP3; CTLA4; CCR2; CD86; CD74; HLA-DOA; PRDM1; SYK; GATA3; RASGRP1; IL12RB1; LILRB4
GO:0030335	6.07803e-17	7.87279e-15	68	503	0.0872914	positive regulation of cell migration	BP	PIK3CD; SELP; PTGS2; FAM110C; IL1B; TNFAIP6; ITGA4; VIL1; CCR1; PDGFRA; CXCL13; F2RL1; CXCL14; CSF1R; IL6; CCL26; CCL24; SEMA3C; HAS2; DOCK8; CCL19; CCL21; GLIPR2; ROR2; SRPX2; ADRA2A; C3AR1; NCKAP1L; THBS1; FGF7; CORO1A; CCL11; CCL5; CCL4; CCR7; COL1A1; CCBE1; MMP9; RAC2; PDPN; PTAFR; LAMC2; PTPRC; SLC8A1; CXCR4; CXCR2; CCR2; P2RY12; LRRC15; CD74; AIF1; GPSM3; SMOC2; HDAC9; GPNMB; HGF; LPAR1; GA…
GO:0048522	6.24407e-17	8.04164e-15	340	5014	0.436457	positive regulation of cellular process	BP	PIK3CD; PADI2; WNT4; C1QA; COL16A1; TACSTD2; NEGR1; CD2; VTCN1; FCGR1A; NA; FCRL3; FCRL2; MNDA; IFI16; AIM2; CRP; SLAMF1; SELP; PTGS2; PHLDA3; IL10; FAM110C; EMILIN1; PLEK; IL1B; MARCO; GLI2; TNFAIP6; FAP; ITGA4; COL3A1; ICOS; VIL1; GPR55; EOMES; CCR1; NA.1; TRAT1; ZBED2; CD80; HCLS1; CLNK; CD38; SLIT2; PDGFRA; STAP1; ODAM; ADAMTS3; CXCL9; CXCL11; CXCL13; BMPR1B; TLR2; HAND2; IL7R; PTGER4; GZMA; …
GO:0009967	6.37896e-17	8.16869e-15	147	1602	0.188703	positive regulation of signal transduction	BP	PIK3CD; FCRL3; FCRL2; SLAMF1; SELP; IL10; FAM110C; IL1B; MARCO; COL3A1; ICOS; GPR55; CCR1; TRAT1; ZBED2; CD80; HCLS1; CLNK; PDGFRA; STAP1; ADAMTS3; BMPR1B; TLR2; HAND2; IL7R; CD180; F2RL2; F2RL1; CSF1R; HAVCR2; IL12B; LY86; FGD2; BMP5; RSPO3; SAMD5; CARD11; IL6; SFRP4; NCF1; CCL26; CCL24; PIK3CG; TSPYL5; CCL19; CCL21; GLIPR2; ROR2; TLR7; GPR174; CD40LG; GDF2; GDF10; ANKRD1; ADRA2A; TRIM22; MMP12;…
GO:0040017	6.59424e-17	8.39667e-15	72	552	0.0924262	positive regulation of locomotion	BP	PIK3CD; SELP; PTGS2; FAM110C; IL1B; TNFAIP6; ITGA4; VIL1; CCR4; CCR1; SLIT2; PDGFRA; CXCL13; F2RL1; CXCL14; CSF1R; IL6; CCL26; CCL24; SEMA3C; HAS2; DOCK8; CCL19; CCL21; GLIPR2; ROR2; SRPX2; ADRA2A; C3AR1; NCKAP1L; THBS1; DUOX2; DUOXA2; FGF7; CORO1A; CCL11; CCL5; CCL4; CCR7; COL1A1; CCBE1; MMP9; RAC2; PDPN; PTAFR; LAMC2; PTPRC; SLC8A1; CXCR4; CXCR2; CCR2; P2RY12; LRRC15; CD74; AIF1; GPSM3; SMOC2; …
GO:0050920	7.7957e-17	9.87076e-15	42	206	0.0539153	regulation of chemotaxis	BP	PADI2; SLAMF8; CCR4; CCR1; SLIT2; PDGFRA; STAP1; CXCL13; F2RL1; CXCL14; IL6; CCL26; SEMA3C; CCL19; CCL21; GSTP1; C3AR1; NCKAP1L; GPR183; GREM1; THBS1; CCL2; CCL5; CCL4; CCR7; RAC2; CXCR4; CXCR2; CCR2; P2RY12; CD74; AIF1; GPSM3; SMOC2; LPAR1; CXCL12; NTF3; CMKLR1; GPR18; NTRK3; MMP28; FPR2
GO:0002688	8.51684e-17	1.07236e-14	30	105	0.0385109	regulation of leukocyte chemotaxis	BP	PADI2; SLAMF8; CCR1; SLIT2; STAP1; CXCL13; F2RL1; CXCL14; IL6; CCL19; CCL21; C3AR1; NCKAP1L; GREM1; THBS1; CCL2; CCL5; CCL4; CCR7; RAC2; CXCR2; CCR2; CD74; AIF1; GPSM3; CXCL12; CMKLR1; GPR18; MMP28; FPR2
GO:0032649	1.35149e-16	1.69222e-14	29	97	0.0372272	regulation of interferon-gamma production	BP	CD2; SLAMF6; IL10; IL1B; HAVCR2; IL12B; PDCD1LG2; TLR7; TLR8; SASH3; IL18; CD3E; RIPK3; CCR7; CD226; EBI3; PDE4B; PTPN22; CCR2; CD96; LTA; HLA-DPA1; HLA-DPB1; GATA3; CLEC7A; RASGRP1; IL12RB1; AXL; LILRB1
GO:0051272	1.68143e-16	2.0937e-14	70	539	0.0898588	positive regulation of cellular component movement	BP	PIK3CD; SELP; PTGS2; FAM110C; IL1B; TNFAIP6; ITGA4; VIL1; CCR1; PDGFRA; CXCL13; F2RL1; CXCL14; CSF1R; IL6; CCL26; CCL24; SEMA3C; HAS2; DOCK8; CCL19; CCL21; GLIPR2; ROR2; SRPX2; ADRA2A; C3AR1; NCKAP1L; THBS1; DUOX2; DUOXA2; FGF7; CORO1A; CCL11; CCL5; CCL4; CCR7; COL1A1; CCBE1; MMP9; RAC2; PDPN; PTAFR; LAMC2; PTPRC; SLC8A1; CXCR4; CXCR2; CCR2; P2RY12; LRRC15; CD74; AIF1; GPSM3; SMOC2; HDAC9; GPNMB;…
GO:0051094	2.20444e-16	2.72987e-14	127	1320	0.16303	positive regulation of developmental process	BP	WNT4; TACSTD2; NEGR1; PTGS2; IL10; IL1B; GLI2; VIL1; CCR1; CD80; HCLS1; SLIT2; CXCL9; BMPR1B; TLR2; HAND2; BASP1; IL7R; EFNA5; IL12B; CPNE5; BMP5; BEND6; VNN1; THBS2; ITGB8; IL6; SFRP4; CCL24; SEMA3C; EGR3; TOX; STMN2; CTHRC1; HAS2; CCL19; GLIPR2; ROR2; CYBB; SRPX2; BTK; SASH3; SLITRK4; IL2RA; GDF2; ANKRD1; IFITM1; IL18; CD3E; CD27; CD4; C3AR1; NCKAP1L; ASCL1; TMEM119; FLRT2; DIO3; GREM1; THBS1; …
GO:0046632	2.62335e-16	3.23088e-14	30	101	0.0385109	alpha-beta T cell differentiation	BP	PLA2G2D; SLAMF6; EOMES; CD80; PTGER4; ITK; IL12B; IRF4; IL6; CCL19; TNFSF8; SASH3; IL18; NCKAP1L; GPR183; BATF; TBX21; JAK3; RUNX3; ZNF683; LY9; NLRP3; CD86; PRDM1; SYK; GATA3; GPR18; BCL11B; SPN; IL12RB1
GO:0050866	3.58526e-16	4.39156e-14	40	190	0.0513479	negative regulation of cell activation	BP	PLA2G2D; CNR2; VTCN1; MNDA; CD84; IL10; EMILIN1; TIGIT; CD80; PDGFRA; HAVCR2; FGL2; PDCD1LG2; BTK; IL2RA; UBASH3B; TNFRSF13B; TBX21; CD300A; CD300LF; CLEC4G; JAK3; CST7; SAMSN1; RUNX3; PTPN22; FCGR2B; PTPRC; CTLA4; CCR2; CD86; BANK1; CD74; GPNMB; VSIG4; SPN; C1QTNF1; AXL; LILRB1; SLA2
GO:0006874	3.61872e-16	4.40858e-14	63	432	0.0808729	cellular calcium ion homeostasis	BP	CD52; MCOLN2; GPR55; CCR4; CCR8; CXCR6; CCR1; CD38; PDGFRA; CXCL9; CXCL11; CXCL13; PTGER4; F2RL2; F2RL1; PIK3CG; TRPA1; CCL19; CCL21; CYSLTR1; GPR174; UBASH3B; CD4; C3AR1; PTGER2; GPR65; PLCB2; CORO1A; CYBA; P2RX1; CCL11; CCL5; CCR7; GNA15; S1PR4; PTGIR; FPR1; FPR3; SLC24A3; LCK; PTGFR; PTPRC; SLC8A1; CXCR4; CXCR2; XCR1; CCR2; CCR5; SNCA; ANK2; LPAR1; CXCR3; P2RY10; CXCL12; SAA1; MS4A1; CMKLR1; G…
GO:0005539	3.75669e-16	4.55206e-14	42	208	0.0539153	glycosaminoglycan binding	MF	PLA2G2D; SELP; TNFAIP6; STAB1; ABI3BP; SLIT2; SOD3; ADAMTS3; CXCL6; CXCL11; CXCL13; TLR2; RSPO3; THBS2; COL5A1; BGN; MMP7; LTBP2; THBS1; FGF7; HAPLN3; CRISPLD2; COMP; COL11A1; SELL; LAMC2; PTPRC; PRELP; NLRP3; REG3A; CCDC80; VCAN; SMOC2; GPNMB; SULF1; COL13A1; FGFR2; SAA1; CD44; DCN; POSTN; ACAN
GO:0050663	3.93954e-16	4.74809e-14	43	230	0.055199	cytokine secretion	BP	MCOLN2; CD2; VTCN1; AIM2; CRP; IL10; IL1B; TLR2; PTGER4; F2RL1; CSF1R; HAVCR2; LCP2; CARD11; CLEC5A; CCL19; FCN1; TLR8; SRGN; MMP12; CRTAM; CLEC4E; CLECL1; CLEC9A; CCR7; SSC5D; OSM; GBP5; PTPN22; FCGR2B; NLRP3; TLR10; BANK1; AIF1; HDAC9; SYK; GATA3; SAA1; POSTN; RASGRP1; LILRA5; LILRA2; LILRB1
GO:0055074	4.2917e-16	5.14501e-14	64	445	0.0821566	calcium ion homeostasis	BP	CD52; MCOLN2; GPR55; CCR4; CCR8; CXCR6; CCR1; CD38; PDGFRA; CXCL9; CXCL11; CXCL13; PTGER4; F2RL2; F2RL1; PIK3CG; TRPA1; CCL19; CCL21; CYSLTR1; GPR174; UBASH3B; CD4; C3AR1; PTGER2; GPR65; PLCB2; CORO1A; CYBA; P2RX1; CCL11; CCL5; CCR7; GNA15; S1PR4; PTGIR; FPR1; FPR3; SLC24A3; LCK; PTGFR; PTPRC; SLC8A1; CXCR4; CXCR2; XCR1; CCR2; CCR5; SNCA; ANK2; SGCD; LPAR1; CXCR3; P2RY10; CXCL12; SAA1; MS4A1; CMK…
GO:0048018	5.8132e-16	6.93217e-14	59	451	0.0757381	receptor ligand activity	MF	WNT4; IL10; IL1B; WNT10A; CXCL6; CXCL1; CXCL2; CXCL9; CXCL11; CXCL13; EFNA5; CXCL14; IL12B; BMP5; MACC1; IL6; CCL26; CCL24; SEMA3C; PNOC; COLEC10; CCL19; CCL21; TNFSF8; TIMP1; CD40LG; GDF2; GDF10; NA; IL18; FLRT2; GREM1; FGF7; CCL22; CCL2; CCL11; CCL5; CCL18; CCL4; NA.1; METRNL; EBI3; CD70; HAMP; LIF; OSM; IL24; EFEMP1; LTA; LTB; GPNMB; HGF; WNT2; OGN; CXCL12; SAA2; SAA1; NTF3; TNFSF13B; IL34; FA…
GO:0010647	5.95014e-16	7.05812e-14	154	1754	0.197689	positive regulation of cell communication	BP	PIK3CD; FCRL3; FCRL2; SLAMF1; SELP; PTGS2; IL10; FAM110C; IL1B; MARCO; COL3A1; ICOS; GPR55; CCR1; TRAT1; ZBED2; CD80; HCLS1; CLNK; CD38; PDGFRA; STAP1; ADAMTS3; BMPR1B; TLR2; HAND2; IL7R; CD180; F2RL2; F2RL1; CSF1R; HAVCR2; IL12B; LY86; FGD2; BMP5; RSPO3; SAMD5; CARD11; IL6; SFRP4; NCF1; CCL26; CCL24; PIK3CG; CFTR; BLK; TSPYL5; CCL19; CCL21; GLIPR2; ROR2; TLR7; GPR174; CD40LG; GDF2; GDF10; ANKRD1…
GO:0045058	6.3703e-16	7.51695e-14	21	47	0.0269576	T cell selection	BP	SLAMF6; IL12B; DOCK2; IRF4; CARD11; IL6; CD3E; CD3G; CD4; BATF; CCR7; TBX21; LY9; PTPRC; CD74; THEMIS; SYK; GATA3; BCL11B; SPN; IL12RB1
GO:0042108	6.83733e-16	8.02603e-14	24	67	0.0308087	positive regulation of cytokine biosynthetic process	BP	IL1B; CD80; IL12B; IRF4; CARD11; IL6; TLR7; TLR8; CYBB; PRKCQ; CD3E; CD4; THBS1; EBI3; TNFRSF8; PTAFR; PTPRC; CCR2; CD86; CD74; LTB; SYK; CLEC7A; SPN
GO:0030154	7.54723e-16	8.81345e-14	278	3914	0.356868	cell differentiation	BP	PIK3CD; PLA2G2D; WNT4; C1QA; TACSTD2; NEGR1; CD2; TCHH; NA; FCRL3; IFI16; CRP; SLAMF8; SLAMF6; FCRLA; PTGS2; IL10; PLEK; IL1B; GLI2; SLC4A10; ITGA4; COL3A1; VIL1; WNT10A; DOCK10; GPR55; EOMES; CCR4; CCR1; CD80; HCLS1; GPR171; CD38; SLIT2; RHOH; PDGFRA; STAP1; CXCL9; BMPR1B; HHIP; TLR2; HAND2; BASP1; IL7R; PTGER4; EMB; F2RL1; EFNA5; CAMK4; CXCL14; CSF1R; ITK; IL12B; DOCK2; IRF4; ID4; CPNE5; PI16; …
GO:0023056	8.57156e-16	9.95803e-14	154	1761	0.197689	positive regulation of signaling	BP	PIK3CD; FCRL3; FCRL2; SLAMF1; SELP; PTGS2; IL10; FAM110C; IL1B; MARCO; COL3A1; ICOS; GPR55; CCR1; TRAT1; ZBED2; CD80; HCLS1; CLNK; CD38; PDGFRA; STAP1; ADAMTS3; BMPR1B; TLR2; HAND2; IL7R; CD180; F2RL2; F2RL1; CSF1R; HAVCR2; IL12B; LY86; FGD2; BMP5; RSPO3; SAMD5; CARD11; IL6; SFRP4; NCF1; CCL26; CCL24; PIK3CG; CFTR; BLK; TSPYL5; CCL19; CCL21; GLIPR2; ROR2; TLR7; GPR174; CD40LG; GDF2; GDF10; ANKRD1…
GO:0072507	1.21153e-15	1.40028e-13	66	485	0.084724	divalent inorganic cation homeostasis	BP	CD52; MCOLN2; GPR55; CCR4; CCR8; CXCR6; CCR1; CD38; PDGFRA; CXCL9; CXCL11; CXCL13; PTGER4; F2RL2; F2RL1; PIK3CG; TRPA1; CCL19; CCL21; CYSLTR1; GPR174; UBASH3B; CD4; C3AR1; PTGER2; GPR65; PLCB2; CORO1A; MT1M; CYBA; P2RX1; CCL11; CCL5; CCR7; TMC8; GNA15; S1PR4; PTGIR; FPR1; FPR3; SLC24A3; LCK; PTGFR; PTPRC; SLC8A1; CXCR4; CXCR2; XCR1; CCR2; CCR5; SNCA; ANK2; SGCD; LPAR1; CXCR3; P2RY10; CXCL12; SAA1…
GO:0005581	1.66644e-15	1.91624e-13	27	85	0.0346598	collagen trimer	CC	C1QA; C1QB; COL16A1; COL8A2; EMILIN1; MARCO; COL3A1; COL10A1; COL1A2; CTHRC1; COLEC10; COL14A1; COL22A1; COL5A1; FCN1; LUM; COL1A1; CCBE1; C1QC; FCN3; COL11A1; C1QTNF7; MSR1; COL13A1; COL2A1; DCN; C1QTNF1
GO:0007275	1.79975e-15	2.05903e-13	337	5095	0.432606	multicellular organism development	BP	PIK3CD; NA; HSPB7; PADI2; PLA2G2D; WNT4; C1QA; C1QB; COL8A2; TACSTD2; NEGR1; CD2; TCHH; NA.1; FCRL3; IFI16; SLAMF8; SLAMF6; PTGS2; IL10; EMILIN1; PLEK; NA.2; IL1B; GLI2; SLC4A10; FAP; SP5; ITGA4; COL3A1; ICOS; WNT10A; DOCK10; GPR55; EOMES; CCR4; CCR1; STAB1; CD80; HCLS1; GPR171; GNB4; CD38; SLIT2; SLC34A2; RHOH; SHISA3; PDGFRA; STAP1; ODAM; ADAMTS3; CXCL1; CXCL13; BMPR1B; HHIP; TLR2; HAND2; BASP1…
GO:0031982	1.83561e-15	2.08944e-13	257	3537	0.32991	vesicle	CC	PADI2; WNT4; TACSTD2; MCOLN2; GBP6; FCGR1A; CD1C; CD1B; MNDA; SLAMF6; SLAMF1; CD48; SELP; PLA2G4A; CHIT1; NA; EMILIN1; NA.1; CD207; IL1B; MARCO; TNFAIP6; CYTIP; ITGA4; VIL1; DES; DOCK10; STAB1; SLC9A9; CPA3; GNB4; CD38; SLIT2; SOD3; SLC34A2; ADAMTS3; CXCL1; TLR2; BASP1; IL7R; C9; C7; F2RL1; CRHBP; CAMK4; NA.2; HAVCR2; IL12B; DOCK2; F13A1; HLA-DRB5; HLA-DQA1; CPNE5; FGD2; BMP5; NA.3; MOXD1; VNN1; …
GO:0072503	1.91341e-15	2.16706e-13	64	466	0.0821566	cellular divalent inorganic cation homeostasis	BP	CD52; MCOLN2; GPR55; CCR4; CCR8; CXCR6; CCR1; CD38; PDGFRA; CXCL9; CXCL11; CXCL13; PTGER4; F2RL2; F2RL1; PIK3CG; TRPA1; CCL19; CCL21; CYSLTR1; GPR174; UBASH3B; CD4; C3AR1; PTGER2; GPR65; PLCB2; CORO1A; MT1M; CYBA; P2RX1; CCL11; CCL5; CCR7; GNA15; S1PR4; PTGIR; FPR1; FPR3; SLC24A3; LCK; PTGFR; PTPRC; SLC8A1; CXCR4; CXCR2; XCR1; CCR2; CCR5; SNCA; ANK2; LPAR1; CXCR3; P2RY10; CXCL12; SAA1; MS4A1; CMK…
GO:0050853	3.34403e-15	3.76839e-13	22	58	0.0282413	B cell receptor signaling pathway	BP	PIK3CD; FCRL3; MNDA; KLHL6; CD38; STAP1; ITK; BLK; BTK; NCKAP1L; CD300A; CD22; NFAM1; LCK; PTPN22; FCGR2B; PTPRC; CTLA4; SYK; MS4A1; PRKCB; CD79A
GO:0048869	3.41285e-15	3.82681e-13	285	4093	0.365854	cellular developmental process	BP	PIK3CD; PLA2G2D; WNT4; C1QA; TACSTD2; NEGR1; CD2; TCHH; NA; FCRL3; IFI16; CRP; SLAMF8; SLAMF6; FCRLA; PTGS2; IL10; PLEK; IL1B; GLI2; ARHGAP15; SLC4A10; ITGA4; COL3A1; VIL1; WNT10A; DOCK10; GPR55; EOMES; CCR4; CCR1; CD80; HCLS1; GPR171; CD38; SLIT2; RHOH; PDGFRA; STAP1; CXCL9; BMPR1B; HHIP; TLR2; HAND2; BASP1; IL7R; PTGER4; EMB; F2RL1; EFNA5; CAMK4; CXCL14; CSF1R; ITK; IL12B; DOCK2; IRF4; ID4; CPN…
GO:0002285	3.57646e-15	3.99041e-13	37	175	0.0474968	lymphocyte activation involved in immune response	BP	CD1C; SLAMF6; IL10; DOCK10; EOMES; CD80; PTGER4; GAPT; CD180; F2RL1; HAVCR2; IL12B; IRF4; IL6; FGL2; CCL19; CD40LG; IL18; CLEC4E; GPR183; BATF; CORO1A; TBX21; NA; JAK3; ZNF683; LY9; FCGR2B; PTPRC; NLRP3; CD86; HLA-DMB; CDH17; ITM2A; GATA3; SPN; IL12RB1; LILRB1
GO:0006959	3.70345e-15	4.11174e-13	40	232	0.0513479	humoral immune response	BP	C1QA; C1QB; CRP; IL1B; CXCL6; CXCL1; CXCL2; CXCL9; CXCL11; CXCL13; C9; C7; IL6; COLEC10; FCN1; POU2AF1; C3AR1; GPR183; RNASE6; CCL2; CCR7; EBI3; PI3; SLPI; PLA2G2A; C1QC; FCN3; FCGR2B; PTPRC; CR2; CR1; REG3A; CCR2; LTA; HLA-DQB1; CFP; VSIG4; SH2D1A; GATA3; MS4A1
GO:0050794	4.21689e-15	4.65884e-13	557	9858	0.715019	regulation of cellular process	BP	TNFRSF9; PIK3CD; PADI2; PLA2G2D; WNT4; C1QA; CNR2; COL16A1; PODN; TACSTD2; NEGR1; MCOLN2; CD2; VTCN1; FCGR1A; NA; NA.1; FCRL3; FCRL2; MNDA; IFI16; AIM2; FCER1A; CRP; SLAMF8; CD84; SLAMF1; DPT; SELP; PTGS2; PLA2G4A; RGS18; RGS1; PHLDA3; FMOD; IL10; FAM110C; EMILIN1; PLEK; IL1B; MARCO; GLI2; ARHGAP15; TNFAIP6; SLC4A10; FAP; SP5; ITGA4; COL3A1; ICOS; VIL1; WNT10A; DOCK10; GPR55; EOMES; CCR4; STAC; C…
GO:0008009	4.9574e-15	5.45024e-13	18	48	0.0231065	chemokine activity	MF	CXCL6; CXCL1; CXCL2; CXCL9; CXCL11; CXCL13; CXCL14; CCL26; CCL24; CCL19; CCL21; NA; CCL22; CCL2; CCL11; CCL5; CCL18; CCL4; CXCL12
GO:0002695	5.10215e-15	5.58215e-13	36	166	0.0462131	negative regulation of leukocyte activation	BP	PLA2G2D; CNR2; VTCN1; MNDA; CD84; IL10; TIGIT; CD80; HAVCR2; FGL2; PDCD1LG2; BTK; IL2RA; TNFRSF13B; TBX21; CD300A; CD300LF; CLEC4G; JAK3; CST7; SAMSN1; RUNX3; PTPN22; FCGR2B; PTPRC; CTLA4; CCR2; CD86; BANK1; CD74; GPNMB; VSIG4; SPN; AXL; LILRB1; SLA2
GO:0071216	5.21653e-15	5.67972e-13	41	222	0.0526316	cellular response to biotic stimulus	BP	IL10; IL1B; CD80; STAP1; CXCL6; CXCL1; CXCL2; CXCL9; CXCL11; CXCL13; TLR2; CD180; HAVCR2; IL12B; LY86; IL6; PDCD1LG2; BTK; ANKRD1; CD6; GSTP1; IL18; CCL2; CCL5; HAMP; PTAFR; PDE4B; PTPN22; FCGR2B; IL24; NLRP3; CCR5; CD86; TNIP3; SYK; MRC1; CLEC7A; AXL; LILRA2; LILRB1; HCK
GO:1903706	5.5974e-15	6.06511e-13	60	422	0.0770218	regulation of hemopoiesis	BP	CD2; FCRL3; SLAMF8; GLI2; GPR55; CCR1; CD80; HCLS1; GPR171; IL7R; CAMK4; IL12B; IRF4; VNN1; CARD11; FGL2; EGR3; TOX; CCL19; ROR2; BTK; SASH3; IL2RA; PRKCQ; IL18; UBASH3B; CD27; CD4; NCKAP1L; THBS1; EVI2B; TBX21; JAK3; LIF; OSM; NFAM1; C1QC; RUNX3; ZNF683; FCGR2B; PTPRC; CR1; NLRP3; CTLA4; CCR2; CD86; CD74; HLA-DOA; PRDM1; SYK; GATA3; RASGRP1; PRKCB; IL34; IKZF3; IL12RB1; AXL; LILRB1; LILRB4; RASS…
GO:0030545	6.33377e-15	6.83017e-13	60	485	0.0770218	receptor regulator activity	MF	WNT4; IL10; IL1B; WNT10A; CXCL6; CXCL1; CXCL2; CXCL9; CXCL11; CXCL13; EFNA5; CXCL14; IL12B; BMP5; MACC1; IL6; CCL26; CCL24; SEMA3C; PNOC; DKK4; COLEC10; CCL19; CCL21; TNFSF8; TIMP1; CD40LG; GDF2; GDF10; NA; IL18; FLRT2; GREM1; FGF7; CCL22; CCL2; CCL11; CCL5; CCL18; CCL4; NA.1; METRNL; EBI3; CD70; HAMP; LIF; OSM; IL24; EFEMP1; LTA; LTB; GPNMB; HGF; WNT2; OGN; CXCL12; SAA2; SAA1; NTF3; TNFSF13B; IL…
GO:0034341	9.5525e-15	1.02521e-12	38	195	0.0487805	response to interferon-gamma	BP	GBP6; FCGR1A; TLR2; IL12B; IRF4; HLA-DRB5; HLA-DQA1; CCL26; CCL24; CCL19; CCL21; IFITM1; TRIM22; CIITA; CCL22; CCL2; CCL11; CCL5; CCL18; CCL4; SOCS3; PTAFR; GBP5; FCGR1B; SNCA; AIF1; HLA-DRA; HLA-DRB1; HLA-DQB1; HLA-DQA2; HLA-DQB2; HLA-DPA1; HLA-DPB1; MRC1; CD44; NCAM1; IL12RB1; HCK
GO:0050707	1.04964e-14	1.12118e-12	38	201	0.0487805	regulation of cytokine secretion	BP	CD2; VTCN1; AIM2; CRP; IL10; IL1B; TLR2; PTGER4; F2RL1; CSF1R; HAVCR2; CLEC5A; CCL19; FCN1; TLR8; SRGN; MMP12; CRTAM; CLEC4E; CLEC9A; CCR7; SSC5D; OSM; PTPN22; FCGR2B; NLRP3; TLR10; BANK1; AIF1; HDAC9; SYK; GATA3; SAA1; POSTN; RASGRP1; LILRA5; LILRA2; LILRB1
GO:0050921	1.23685e-14	1.31491e-12	31	131	0.0397946	positive regulation of chemotaxis	BP	CCR4; CCR1; SLIT2; CXCL13; F2RL1; CXCL14; IL6; CCL26; CCL19; CCL21; C3AR1; NCKAP1L; THBS1; CCL5; CCL4; CCR7; RAC2; CXCR4; CXCR2; CCR2; P2RY12; CD74; AIF1; GPSM3; SMOC2; LPAR1; CXCL12; NTF3; CMKLR1; NTRK3; FPR2
GO:0042100	1.26078e-14	1.33406e-12	26	93	0.0333761	B cell proliferation	BP	FCRL3; MNDA; IL10; CD38; IL7R; GAPT; CD180; CARD11; BTK; SASH3; CD40LG; NCKAP1L; GPR183; TNFRSF13B; CD300A; CD70; CD22; FCGR2B; PTPRC; CR2; CTLA4; CD74; MS4A1; TNFSF13B; IKZF3; CD79A
GO:0048856	1.35461e-14	1.42465e-12	356	5538	0.456996	anatomical structure development	BP	PIK3CD; NA; HSPB7; PADI2; PLA2G2D; WNT4; C1QA; C1QB; COL8A2; TACSTD2; NEGR1; CD2; TCHH; NA.1; FCRL3; IFI16; SLAMF8; SLAMF6; PTGS2; PHLDA3; IL10; EMILIN1; PLEK; NA.2; IL1B; GLI2; ARHGAP15; SLC4A10; FAP; SP5; ITGA4; COL3A1; ICOS; VIL1; WNT10A; DOCK10; GPR55; EOMES; CCR4; CCR1; STAB1; CD80; HCLS1; GPR171; GNB4; KLHL6; CD38; SLIT2; SLC34A2; RHOH; SHISA3; PDGFRA; STAP1; ODAM; ADAMTS3; CXCL1; CXCL9; CX…
GO:0071346	1.35904e-14	1.42465e-12	36	177	0.0462131	cellular response to interferon-gamma	BP	GBP6; FCGR1A; TLR2; IL12B; IRF4; HLA-DRB5; HLA-DQA1; CCL26; CCL24; CCL19; CCL21; TRIM22; CIITA; CCL22; CCL2; CCL11; CCL5; CCL18; CCL4; SOCS3; PTAFR; GBP5; FCGR1B; AIF1; HLA-DRA; HLA-DRB1; HLA-DQB1; HLA-DQA2; HLA-DQB2; HLA-DPA1; HLA-DPB1; MRC1; CD44; NCAM1; IL12RB1; HCK
GO:0006875	1.41626e-14	1.47777e-12	69	548	0.0885751	cellular metal ion homeostasis	BP	CD52; MCOLN2; GPR55; CCR4; CCR8; CXCR6; CCR1; CD38; PDGFRA; CXCL9; CXCL11; CXCL13; PTGER4; C7; F2RL2; F2RL1; PIK3CG; SCARA5; TRPA1; CCL19; CCL21; CYSLTR1; GPR174; GDF2; UBASH3B; CD4; C3AR1; PTGER2; GPR65; PLCB2; CORO1A; MT1M; CYBA; P2RX1; CCL11; CCL5; CCR7; GNA15; S1PR4; HAMP; PTGIR; FPR1; FPR3; SLC24A3; LCK; PTGFR; PTPRC; SLC8A1; CXCR4; CXCR2; XCR1; CCR2; CCR5; SNCA; ANK2; LPAR1; HEPH; CXCR3; P2…
GO:0004896	1.66217e-14	1.72635e-12	27	92	0.0346598	cytokine receptor activity	MF	CCR4; CCR8; CXCR6; CCR1; IL7R; IL12B; IL2RG; IL2RA; CD4; FLT3; CCR7; EBI3; CSF2RB; IL2RB; CXCR4; CXCR2; XCR1; CCR2; CCR5; CD74; CSF2RA; CXCR3; CD44; IL10RA; CMKLR1; IL21R; IL12RB1
GO:0071219	1.72763e-14	1.78612e-12	38	201	0.0487805	cellular response to molecule of bacterial origin	BP	IL10; IL1B; CD80; STAP1; CXCL6; CXCL1; CXCL2; CXCL9; CXCL11; CXCL13; TLR2; CD180; HAVCR2; IL12B; LY86; IL6; PDCD1LG2; ANKRD1; CD6; GSTP1; IL18; CCL2; CCL5; HAMP; PTAFR; PDE4B; PTPN22; FCGR2B; IL24; NLRP3; CCR5; CD86; TNIP3; MRC1; AXL; LILRA2; LILRB1; HCK
GO:0002819	2.3193e-14	2.38687e-12	34	155	0.0436457	regulation of adaptive immune response	BP	CD1C; CD1B; CD48; IL10; IL1B; CD80; IL7R; HAVCR2; IL12B; IL6; CCL19; BTK; SASH3; PRKCQ; IL18; CD4; RIPK3; ADCY7; TBX21; NA; CD226; CLEC4G; JAK3; SAMSN1; CD1E; FCGR2B; PTPRC; CR1; NLRP3; CCR2; LTA; GATA3; TNFSF13B; IL12RB1; LILRB1
GO:0045595	2.58722e-14	2.65049e-12	148	1714	0.189987	regulation of cell differentiation	BP	WNT4; TACSTD2; NEGR1; CD2; FCRL3; CRP; SLAMF8; PTGS2; IL1B; GLI2; COL3A1; GPR55; CCR1; CD80; HCLS1; GPR171; CD38; SLIT2; PDGFRA; STAP1; CXCL9; BMPR1B; TLR2; HAND2; IL7R; EFNA5; CAMK4; CXCL14; IL12B; IRF4; ID4; CPNE5; PI16; BMP5; BEND6; VNN1; CARD11; IL6; SFRP4; FGL2; SEMA3C; EGR3; TOX; STMN2; CTHRC1; HAS2; CCL19; GLIPR2; RORB; ROR2; COL5A1; BTK; SASH3; IL2RA; PRKCQ; GDF2; GDF10; ANKRD1; KNDC1; IF…
GO:0071222	2.65327e-14	2.70585e-12	37	194	0.0474968	cellular response to lipopolysaccharide	BP	IL10; IL1B; CD80; STAP1; CXCL6; CXCL1; CXCL2; CXCL9; CXCL11; CXCL13; TLR2; CD180; HAVCR2; IL12B; LY86; IL6; PDCD1LG2; ANKRD1; CD6; GSTP1; IL18; CCL2; CCL5; HAMP; PTAFR; PDE4B; PTPN22; IL24; NLRP3; CCR5; CD86; TNIP3; MRC1; AXL; LILRA2; LILRB1; HCK
GO:0042613	3.12899e-14	3.17663e-12	12	16	0.0154044	MHC class II protein complex	CC	HLA-DRB5; HLA-DQA1; CD74; HLA-DRA; HLA-DRB1; HLA-DQB1; HLA-DQA2; HLA-DQB2; HLA-DMB; HLA-DOA; HLA-DPA1; HLA-DPB1
GO:0048247	3.75385e-14	3.79391e-12	20	62	0.0256739	lymphocyte chemotaxis	BP	PIK3CD; PADI2; CXCL11; CXCL13; CXCL14; CCL26; CCL24; PIK3CG; CCL19; CCL21; NA; GPR183; CCL22; CCL2; CCL11; CCL5; CCL18; CCL4; CCR2; CXCR3; SAA1
GO:1902107	4.29156e-14	4.318e-12	32	139	0.0410783	positive regulation of leukocyte differentiation	BP	GLI2; CCR1; CD80; HCLS1; IL7R; IL12B; VNN1; EGR3; TOX; CCL19; ROR2; BTK; SASH3; IL2RA; IL18; CD27; CD4; NCKAP1L; EVI2B; LIF; RUNX3; PTPRC; NLRP3; CD86; CD74; SYK; GATA3; RASGRP1; IL34; IL12RB1; AXL; LILRB4
GO:0006909	5.12665e-14	5.13531e-12	44	255	0.0564827	phagocytosis	BP	FCGR1A; CRP; SLAMF1; IL1B; MARCO; STAP1; TLR2; F2RL1; DOCK2; MYO1G; FCN1; IL2RG; CD3G; BIN2; NCKAP1L; PLD4; THBS1; CORO1A; CYBA; CCL2; CD300A; CD300LF; RAB31; VAV1; ICAM3; CEACAM4; IL2RB; FCN3; FCGR3A; FCGR2B; CD247; PTPRC; WIPF1; AIF1; MSR1; SYK; SRPX; CLEC7A; AXL; FPR2; SIRPB1; SIRPG; HCK; ITGB2
GO:0030003	5.92976e-14	5.91349e-12	73	615	0.0937099	cellular cation homeostasis	BP	CD52; MCOLN2; SLAMF8; SLC4A10; GPR55; CCR4; CCR8; CXCR6; CCR1; SLC9A9; CD38; PDGFRA; CXCL9; CXCL11; CXCL13; PTGER4; C7; F2RL2; F2RL1; PIK3CG; CFTR; SCARA5; TRPA1; CCL19; CCL21; CYSLTR1; GPR174; GDF2; UBASH3B; CD4; C3AR1; PTGER2; GPR65; PLCB2; CORO1A; MT1M; CYBA; P2RX1; CCL11; CCL5; CCR7; GNA15; S1PR4; HAMP; PTGIR; FPR1; FPR3; SLC24A3; LCK; PTGFR; PTPRC; SLC8A1; CXCR4; CXCR2; XCR1; CCR2; CCR5; SNC…
GO:0006873	6.22556e-14	6.18113e-12	74	628	0.0949936	cellular ion homeostasis	BP	CD52; MCOLN2; SLAMF8; SLC4A10; GPR55; CCR4; CCR8; CXCR6; CCR1; SLC9A9; CD38; SLC34A2; PDGFRA; CXCL9; CXCL11; CXCL13; PTGER4; C7; F2RL2; F2RL1; PIK3CG; CFTR; SCARA5; TRPA1; CCL19; CCL21; CYSLTR1; GPR174; GDF2; UBASH3B; CD4; C3AR1; PTGER2; GPR65; PLCB2; CORO1A; MT1M; CYBA; P2RX1; CCL11; CCL5; CCR7; GNA15; S1PR4; HAMP; PTGIR; FPR1; FPR3; SLC24A3; LCK; PTGFR; PTPRC; SLC8A1; CXCR4; CXCR2; XCR1; CCR2; …
GO:0002286	6.37953e-14	6.27252e-12	27	105	0.0346598	T cell activation involved in immune response	BP	CD1C; SLAMF6; EOMES; CD80; PTGER4; F2RL1; HAVCR2; IL12B; IRF4; IL6; FGL2; CCL19; IL18; CLEC4E; GPR183; BATF; TBX21; JAK3; LY9; FCGR2B; NLRP3; CD86; HLA-DMB; GATA3; SPN; IL12RB1; LILRB1
GO:0002706	6.39171e-14	6.27252e-12	32	143	0.0410783	regulation of lymphocyte mediated immunity	BP	CD1C; CD1B; SLAMF6; IL10; IL1B; IL7R; HAVCR2; IL12B; IL6; BTK; SASH3; IL18; CRTAM; RIPK3; TBX21; NA; CD226; VAV1; CLEC4G; CD1E; FCGR2B; PTPRC; CR1; NLRP3; CCR2; CD96; LTA; NCR3; SH2D1A; GATA3; RASGRP1; IL12RB1; LILRB1
GO:0001934	6.4011e-14	6.27252e-12	97	959	0.124519	positive regulation of protein phosphorylation	BP	FCGR1A; FCRL3; SLAMF1; PTGS2; IL1B; MARCO; GPR55; CCR1; CD80; HCLS1; PDGFRA; STAP1; ODAM; HAND2; F2RL1; EFNA5; CSF1R; HAVCR2; IL12B; LCP2; FGD2; BMP5; SAMD5; IL6; NCF1; CCL26; CCL24; PIK3CG; PRKAR2B; CCL19; CCL21; GLIPR2; ROR2; CD40LG; GDF2; GDF10; ADRA2A; KNDC1; IL18; CD3E; CCND2; CD27; CD4; NCKAP1L; TMEM119; FLT3; GPR183; RIPK3; GREM1; THBS1; FGF7; LRRK1; ADCY7; CCL22; CCL2; CCL11; CCL5; CCL18;…
GO:0042379	6.895e-14	6.72725e-12	19	63	0.0243902	chemokine receptor binding	MF	CXCL6; CXCL1; CXCL2; CXCL9; CXCL11; CXCL13; CXCL14; CCL26; CCL24; CCL19; CCL21; NA; CCL22; CCL2; CCL11; CCL5; CCL18; CCL4; CCR2; CXCL12
GO:0002687	7.92461e-14	7.69848e-12	29	123	0.0372272	positive regulation of leukocyte migration	BP	SELP; ITGA4; CCR1; CXCL13; F2RL1; CXCL14; IL6; CCL24; DOCK8; CCL19; CCL21; C3AR1; NCKAP1L; THBS1; CCL5; CCL4; CCR7; RAC2; PTAFR; CXCR2; CCR2; P2RY12; CD74; AIF1; GPSM3; CXCL12; CMKLR1; SPN; FPR2
GO:0032502	8.16494e-14	7.89791e-12	371	5909	0.476252	developmental process	BP	PIK3CD; NA; HSPB7; PADI2; PLA2G2D; WNT4; C1QA; C1QB; COL8A2; TACSTD2; NEGR1; CD2; TCHH; NA.1; FCRL3; IFI16; CRP; SLAMF8; SLAMF6; FCRLA; PTGS2; PHLDA3; IL10; EMILIN1; PLEK; NA.2; IL1B; GLI2; ARHGAP15; SLC4A10; FAP; SP5; ITGA4; COL3A1; ICOS; VIL1; WNT10A; DOCK10; GPR55; EOMES; CCR4; CCR1; STAB1; CD80; HCLS1; GPR171; GNB4; KLHL6; CD38; SLIT2; SLC34A2; RHOH; SHISA3; PDGFRA; STAP1; ODAM; ADAMTS3; CXCL…
GO:0035556	1.07068e-13	1.03124e-11	206	2753	0.264442	intracellular signal transduction	BP	PIK3CD; FCRL3; IFI16; SLAMF1; SELP; PTGS2; PHLDA3; IL10; FAM110C; EMILIN1; PLEK; IL1B; MARCO; ARHGAP15; COL3A1; ICOS; DOCK10; GPR55; CCR4; STAC; CCR8; CXCR6; CCR1; TRAT1; CD80; HCLS1; NA; CLNK; SLIT2; RHOH; PDGFRA; CXCL1; CXCL9; CXCL11; TLR2; HAND2; IL7R; PTGER4; F2RL2; F2RL1; CAMK4; TIFAB; CSF1R; HAVCR2; ITK; IL12B; DOCK2; LCP2; FGD2; RCAN2; BMP5; VNN1; SAMD5; CARD11; IL6; NCF1; CCL26; CCL24; CO…
GO:0045055	1.11427e-13	1.06866e-11	84	759	0.107831	regulated exocytosis	BP	PIK3CD; PADI2; MNDA; CD84; SELP; CHIT1; NA; PLEK; TNFAIP6; CXCL1; TLR2; F2RL1; CRHBP; DOCK2; F13A1; VNN1; NA.1; FGL2; PIK3CG; CLEC5A; FCN1; CYBB; TIMP1; BTK; ALOX5; SRGN; ADRA2A; SYT13; CTSW; GSTP1; NA.2; C3AR1; BIN2; GPR84; NCKAP1L; GLIPR1; THBS1; CORO1A; COTL1; CRISPLD2; CYBA; P2RX1; CD300A; RAB31; RAB27B; PRAM1; SIGLEC9; SIGLEC14; FPR1; SLPI; MMP9; RAC2; NFAM1; PTAFR; CD53; ECM1; FCGR2B; SELL;…
GO:0043410	1.3597e-13	1.29851e-11	64	513	0.0821566	positive regulation of MAPK cascade	BP	FCRL3; SLAMF1; IL1B; MARCO; GPR55; CCR1; PDGFRA; HAND2; F2RL1; CSF1R; HAVCR2; FGD2; SAMD5; IL6; NCF1; CCL26; CCL24; PIK3CG; CCL19; CCL21; GLIPR2; ROR2; CD40LG; ADRA2A; CD27; CD4; FLT3; GPR183; THBS1; CCL22; CCL2; CCL11; CCL5; CCL18; CCL4; CCR7; FPR1; LIF; OSM; PLA2G2A; PTPN22; NTRK1; FCGR2B; PTPRC; CXCR4; ZEB2; BANK1; CD74; GPNMB; HGF; NTRK2; SYK; LPAR1; FGFR2; SAA1; CD44; NTF3; RASGRP1; NTRK3; P…
GO:0071674	1.4389e-13	1.36836e-11	23	86	0.029525	mononuclear cell migration	BP	SLAMF8; CCR1; SLIT2; BMP5; IL6; CCL26; CCL24; CCL19; CCL21; C3AR1; GREM1; THBS1; CCL22; CCL2; CCL11; CCL5; CCL18; CCL4; CCR2; AIF1; CXCL12; CMKLR1; FPR2
GO:0042035	1.87576e-13	1.7763e-11	27	113	0.0346598	regulation of cytokine biosynthetic process	BP	IL10; IL1B; CD80; IL12B; IRF4; CARD11; IL6; TLR7; TLR8; CYBB; PRKCQ; CD3E; CD4; THBS1; EBI3; TNFRSF8; PTAFR; PTPRC; CCR2; CD86; CD74; LTB; SYK; GATA3; CLEC7A; SPN; LILRB1
GO:0042089	2.09761e-13	1.97807e-11	28	122	0.0359435	cytokine biosynthetic process	BP	IL10; IL1B; CD80; IL12B; IRF4; CARD11; IL6; TLR7; TLR8; CYBB; PRKCQ; IL18; CD3E; CD4; THBS1; EBI3; TNFRSF8; PTAFR; PTPRC; CCR2; CD86; CD74; LTB; SYK; GATA3; CLEC7A; SPN; LILRB1
GO:0002822	2.38913e-13	2.24359e-11	31	140	0.0397946	regulation of adaptive immune response based on somatic recombination of immune receptors built from immunoglobulin superfamily domains	BP	CD1C; CD1B; IL10; IL1B; CD80; IL7R; HAVCR2; IL12B; IL6; CCL19; BTK; SASH3; PRKCQ; IL18; CD4; RIPK3; TBX21; NA; CD226; CLEC4G; JAK3; CD1E; FCGR2B; PTPRC; CR1; NLRP3; CCR2; LTA; GATA3; TNFSF13B; IL12RB1; LILRB1
GO:0018108	2.47981e-13	2.31908e-11	52	355	0.0667522	peptidyl-tyrosine phosphorylation	BP	FCGR1A; CD80; HCLS1; PDGFRA; STAP1; EFNA5; CSF1R; ITK; IL12B; IL6; NCF1; BLK; ROR2; BTK; ADRA2A; IL18; CD3E; CD4; STYK1; FLT3; GREM1; FGF7; LRRK1; CCL5; CD300A; SOCS3; JAK3; SAMSN1; LIF; OSM; LCK; NTRK1; PTPRC; IL24; EFEMP1; EPHA3; BANK1; CD74; HGF; SLA; NTRK2; SYK; FGFR2; CD44; NTF3; CNTN1; LTK; NTRK3; AXL; LILRA5; HCK; ITGB2
GO:0042107	2.67796e-13	2.49404e-11	28	123	0.0359435	cytokine metabolic process	BP	IL10; IL1B; CD80; IL12B; IRF4; CARD11; IL6; TLR7; TLR8; CYBB; PRKCQ; IL18; CD3E; CD4; THBS1; EBI3; TNFRSF8; PTAFR; PTPRC; CCR2; CD86; CD74; LTB; SYK; GATA3; CLEC7A; SPN; LILRB1
GO:0050852	2.74966e-13	2.55028e-11	36	187	0.0462131	T cell receptor signaling pathway	BP	PIK3CD; VTCN1; TRAT1; ITK; LCP2; HLA-DRB5; HLA-DQA1; CARD11; BTK; PRKCQ; CD3E; CD3G; CD4; CCR7; CD300A; CD226; PRAM1; KCNN4; GRAP2; LCK; PDE4B; PTPN22; CD247; PTPRC; CTLA4; HLA-DRA; HLA-DRB1; HLA-DQB1; HLA-DQA2; HLA-DQB2; HLA-DPA1; HLA-DPB1; THEMIS; GATA3; LILRB4; UBASH3A
GO:0032729	2.84752e-13	2.63022e-11	21	63	0.0269576	positive regulation of interferon-gamma production	BP	CD2; SLAMF6; IL1B; HAVCR2; IL12B; TLR7; TLR8; SASH3; IL18; CD3E; CD226; EBI3; PDE4B; PTPN22; CCR2; LTA; HLA-DPA1; HLA-DPB1; CLEC7A; RASGRP1; IL12RB1
GO:0018212	3.52047e-13	3.23854e-11	52	358	0.0667522	peptidyl-tyrosine modification	BP	FCGR1A; CD80; HCLS1; PDGFRA; STAP1; EFNA5; CSF1R; ITK; IL12B; IL6; NCF1; BLK; ROR2; BTK; ADRA2A; IL18; CD3E; CD4; STYK1; FLT3; GREM1; FGF7; LRRK1; CCL5; CD300A; SOCS3; JAK3; SAMSN1; LIF; OSM; LCK; NTRK1; PTPRC; IL24; EFEMP1; EPHA3; BANK1; CD74; HGF; SLA; NTRK2; SYK; FGFR2; CD44; NTF3; CNTN1; LTK; NTRK3; AXL; LILRA5; HCK; ITGB2
GO:0031410	3.53934e-13	3.24267e-11	173	2158	0.22208	cytoplasmic vesicle	CC	PADI2; WNT4; MCOLN2; GBP6; FCGR1A; CD1C; CD1B; MNDA; SELP; PLA2G4A; CHIT1; NA; CD207; IL1B; MARCO; TNFAIP6; CYTIP; STAB1; SLC9A9; CPA3; CD38; CXCL1; TLR2; IL7R; F2RL1; CRHBP; HAVCR2; IL12B; DOCK2; F13A1; HLA-DRB5; HLA-DQA1; FGD2; MOXD1; VNN1; SYTL3; THBS2; NA.1; AOAH; NCF1; FGL2; SAMD9L; CFTR; CLEC5A; STMN2; ROR2; FCN1; TLR7; TLR8; CYBB; TIMP1; IL2RG; BTK; BGN; ALOX5; SRGN; SYT13; MPEG1; CTSW; GS…
GO:0097708	3.85522e-13	3.51777e-11	173	2160	0.22208	intracellular vesicle	CC	PADI2; WNT4; MCOLN2; GBP6; FCGR1A; CD1C; CD1B; MNDA; SELP; PLA2G4A; CHIT1; NA; CD207; IL1B; MARCO; TNFAIP6; CYTIP; STAB1; SLC9A9; CPA3; CD38; CXCL1; TLR2; IL7R; F2RL1; CRHBP; HAVCR2; IL12B; DOCK2; F13A1; HLA-DRB5; HLA-DQA1; FGD2; MOXD1; VNN1; SYTL3; THBS2; NA.1; AOAH; NCF1; FGL2; SAMD9L; CFTR; CLEC5A; STMN2; ROR2; FCN1; TLR7; TLR8; CYBB; TIMP1; IL2RG; BTK; BGN; ALOX5; SRGN; SYT13; MPEG1; CTSW; GS…
GO:1903555	4.29195e-13	3.90048e-11	31	156	0.0397946	regulation of tumor necrosis factor superfamily cytokine production	BP	CD2; SLAMF1; IL10; TLR2; HAVCR2; IL12B; CCL19; CYBB; SASH3; GSTP1; THBS1; NLRC3; CYBA; LILRA4; TNFRSF8; PTAFR; PTPN22; PTPRC; CCR2; CD86; GPNMB; SYK; CLEC7A; GPR18; RASGRP1; SPN; AXL; CD33; LILRA5; LILRA2; LILRB1
GO:0051241	4.43652e-13	4.01568e-11	109	1237	0.139923	negative regulation of multicellular organismal process	BP	WNT4; TACSTD2; SLAMF8; CD84; SLAMF1; PTGS2; IL10; EMILIN1; IL1B; GLI2; FAP; COL3A1; GPR55; CCR1; STAB1; TIGIT; GPR171; CD38; SLIT2; PDGFRA; STAP1; CXCL13; TLR2; HAND2; PTGER4; F2RL1; CRHBP; NA; TIFAB; HAVCR2; IL12B; ID4; PI16; BMP5; THBS2; IL6; FGL2; SEMA3C; PIK3CG; DKK4; STMN2; PDCD1LG2; RORB; COL5A1; TLR8; TIMP1; BTK; GDF2; GDF10; SRGN; CREB3L1; GSTP1; UBASH3B; ARHGDIB; NCKAP1L; ASCL1; TMEM119;…
GO:0046634	5.00001e-13	4.50761e-11	25	92	0.0320924	regulation of alpha-beta T cell activation	BP	CD80; IL12B; IRF4; CCL19; SASH3; PRKCQ; IL18; CD3E; NCKAP1L; TBX21; CD300A; EBI3; RASAL3; JAK3; RUNX3; ZNF683; PTPRC; NLRP3; CCR2; CD86; PRDM1; SYK; GATA3; IL12RB1; LILRB1
GO:0045621	5.20379e-13	4.67263e-11	25	92	0.0320924	positive regulation of lymphocyte differentiation	BP	GLI2; CD80; IL7R; IL12B; VNN1; EGR3; TOX; CCL19; BTK; SASH3; IL2RA; IL18; CD27; NCKAP1L; RUNX3; PTPRC; NLRP3; CD86; CD74; SYK; GATA3; RASGRP1; IL12RB1; AXL; LILRB4
GO:0042327	5.36987e-13	4.80263e-11	98	1006	0.125802	positive regulation of phosphorylation	BP	FCGR1A; FCRL3; SLAMF1; PTGS2; IL1B; MARCO; GPR55; CCR1; CD80; HCLS1; PDGFRA; STAP1; ODAM; HAND2; F2RL1; EFNA5; CSF1R; HAVCR2; IL12B; LCP2; FGD2; BMP5; SAMD5; IL6; NCF1; CCL26; CCL24; PIK3CG; PRKAR2B; CCL19; CCL21; GLIPR2; ROR2; CD40LG; GDF2; GDF10; ADRA2A; KNDC1; IL18; CD3E; CCND2; CD27; CD4; NCKAP1L; TMEM119; FLT3; GPR183; RIPK3; GREM1; THBS1; FGF7; LRRK1; ADCY7; CCL22; CCL2; CCL11; CCL5; CCL18;…
GO:0043368	5.50726e-13	4.90603e-11	16	34	0.0205392	positive T cell selection	BP	SLAMF6; IL12B; DOCK2; IRF4; IL6; CD3E; CD3G; BATF; TBX21; LY9; PTPRC; CD74; THEMIS; BCL11B; SPN; IL12RB1
GO:0031349	5.75985e-13	5.11084e-11	61	496	0.0783055	positive regulation of defense response	BP	FCRL3; MNDA; IFI16; AIM2; SLAMF6; PTGS2; IL1B; MARCO; MUC13; STAP1; TLR2; PTGER4; F2RL1; HAVCR2; IL12B; IRF4; CARD11; IL6; CCL24; PIK3CG; FCN1; TLR7; TLR8; BTK; CD6; MMP12; IL18; CRTAM; CLEC4E; CYBA; CCL5; CCL18; CCR7; CD300A; CD300LF; CD226; VAV1; ICAM3; LILRA4; OSM; PLA2G2A; GBP5; PTPN22; PYHIN1; CCR2; TLR10; SNCA; TNIP3; LTA; NCR3; GPSM3; SYK; SH2D1A; CLEC7A; RASGRP1; FPR2; LILRA5; LILRA2; HCK…
GO:0050864	7.05495e-13	6.23547e-11	27	110	0.0346598	regulation of B cell activation	BP	FCRL3; MNDA; SLAMF8; IL10; CD38; CARD11; IL6; BTK; SASH3; CD27; NCKAP1L; GPR183; TNFRSF13B; TBX21; CD300A; CD22; SAMSN1; NFAM1; FCGR2B; PTPRC; CTLA4; BANK1; CD74; SYK; TNFSF13B; IKZF3; SLA2
GO:0043299	7.37325e-13	6.45712e-11	63	511	0.0808729	leukocyte degranulation	BP	PIK3CD; PADI2; MNDA; CD84; CHIT1; NA; TNFAIP6; CXCL1; TLR2; F2RL1; DOCK2; VNN1; NA.1; FGL2; PIK3CG; CLEC5A; FCN1; CYBB; BTK; ALOX5; GSTP1; NA.2; C3AR1; BIN2; GPR84; NCKAP1L; GLIPR1; CORO1A; COTL1; CRISPLD2; CYBA; P2RX1; CD300A; RAB31; PRAM1; SIGLEC9; SIGLEC14; FPR1; SLPI; MMP9; RAC2; NFAM1; PTAFR; CD53; FCGR2B; SELL; PTPRC; CR1; CXCR2; CCR2; PLAC8; HPSE; SYK; CFP; PLAU; CD44; CLEC12A; OLR1; ARHGA…
GO:0003823	7.38974e-13	6.45712e-11	19	53	0.0243902	antigen binding	MF	CD1C; CD1B; SLAMF1; CD48; ITGA4; IL7R; HLA-DRB5; HLA-DQA1; LILRA1; FCN3; CD1E; HLA-DRA; HLA-DRB1; HLA-DQB1; HLA-DPA1; HLA-DPB1; CLEC4M; LILRA2; LILRB4
GO:0055065	7.39168e-13	6.45712e-11	71	619	0.0911425	metal ion homeostasis	BP	CD52; MCOLN2; GPR55; CCR4; CCR8; CXCR6; CCR1; CD38; PDGFRA; CXCL9; CXCL11; CXCL13; PTGER4; C7; F2RL2; F2RL1; PIK3CG; SCARA5; TRPA1; CCL19; CCL21; CYSLTR1; GPR174; GDF2; UBASH3B; CD4; C3AR1; PTGER2; GPR65; PLCB2; CORO1A; MT1M; CYBA; P2RX1; CCL11; CCL5; CCR7; TMC8; GNA15; S1PR4; HAMP; PTGIR; FPR1; FPR3; SLC24A3; LCK; PTGFR; PTPRC; SLC8A1; CXCR4; CXCR2; XCR1; CCR2; CCR5; SNCA; ANK2; SGCD; LPAR1; HEP…
GO:0002548	8.63291e-13	7.5123e-11	19	64	0.0243902	monocyte chemotaxis	BP	SLAMF8; CCR1; SLIT2; IL6; CCL26; CCL24; CCL19; CCL21; GREM1; CCL22; CCL2; CCL11; CCL5; CCL18; CCL4; CCR2; AIF1; CXCL12; FPR2
GO:0098771	8.76767e-13	7.60022e-11	77	701	0.0988447	inorganic ion homeostasis	BP	CD52; MCOLN2; SLAMF8; SLC4A10; GPR55; CCR4; CCR8; CXCR6; CCR1; SLC9A9; CD38; SLC34A2; PDGFRA; CXCL9; CXCL11; CXCL13; PTGER4; C7; F2RL2; F2RL1; SFRP4; PIK3CG; CFTR; SCARA5; TRPA1; CCL19; CCL21; CYSLTR1; GPR174; GDF2; UBASH3B; CD4; C3AR1; PTGER2; GPR65; PLCB2; CORO1A; MT1M; CYBA; P2RX1; CCL11; CCL5; CCR7; TMC8; GNA15; S1PR4; HAMP; PTGIR; FPR1; FPR3; SLC24A3; LCK; PTGFR; PTPRC; SLC8A1; CXCR4; CXCR2;…
GO:0006887	9.13303e-13	7.8866e-11	89	858	0.114249	exocytosis	BP	PIK3CD; PADI2; MNDA; CD84; SELP; CHIT1; NA; PLEK; TNFAIP6; CCR1; CXCL1; TLR2; F2RL1; CRHBP; DOCK2; F13A1; VNN1; SYTL3; NA.1; MYO1G; FGL2; PIK3CG; CFTR; CLEC5A; FCN1; CYBB; TIMP1; BTK; ALOX5; SRGN; ADRA2A; SYT13; CTSW; GSTP1; NA.2; C3AR1; BIN2; GPR84; NCKAP1L; GLIPR1; THBS1; CORO1A; COTL1; CRISPLD2; CYBA; P2RX1; CCL5; CD300A; RAB31; RAB27B; PRAM1; SIGLEC9; SIGLEC14; FPR1; SLPI; MMP9; RAC2; NFAM1; …
GO:1901700	9.35044e-13	8.04352e-11	132	1546	0.169448	response to oxygen-containing compound	BP	CNR2; COL16A1; SELP; PTGS2; IL10; IL1B; ITGA4; COL3A1; CD80; CD38; SLIT2; SOD3; PDGFRA; STAP1; CXCL6; CXCL1; CXCL2; CXCL9; CXCL11; CXCL13; TLR2; TDO2; PTGER4; CD180; CRHBP; EFNA5; HAVCR2; IL12B; KCNMB1; LY86; IL6; NCF1; COL1A2; PIK3CG; PRKAR2B; CFTR; TRPA1; PDCD1LG2; CCL19; CCL21; RORB; TNC; CYBB; TIMP1; BTK; PRKCQ; ANKRD1; ADRA2A; FIBIN; CD6; GSTP1; MMP12; CRYAB; IL18; CD27; CD4; ASCL1; RIPK3; G…
GO:0071706	1.10235e-12	9.44666e-11	31	161	0.0397946	tumor necrosis factor superfamily cytokine production	BP	CD2; SLAMF1; IL10; TLR2; HAVCR2; IL12B; CCL19; CYBB; SASH3; GSTP1; THBS1; NLRC3; CYBA; LILRA4; TNFRSF8; PTAFR; PTPN22; PTPRC; CCR2; CD86; GPNMB; SYK; CLEC7A; GPR18; RASGRP1; SPN; AXL; CD33; LILRA5; LILRA2; LILRB1
GO:0023051	1.10671e-12	9.44812e-11	236	3356	0.302953	regulation of signaling	BP	PIK3CD; PADI2; WNT4; CNR2; FCRL3; FCRL2; SLAMF1; SELP; PTGS2; RGS18; RGS1; PHLDA3; IL10; FAM110C; EMILIN1; PLEK; IL1B; MARCO; ARHGAP15; SLC4A10; COL3A1; ICOS; GPR55; CCR1; TRAT1; ZBED2; CD80; HCLS1; NA; HTRA3; CLNK; CD38; SLIT2; RHOH; RASL11B; PDGFRA; STAP1; ADAMTS3; BMPR1B; HHIP; TLR2; HAND2; IL7R; CD180; F2RL2; F2RL1; CRHBP; EFNA5; CSF1R; HAVCR2; IL12B; IRF4; LY86; FGD2; RCAN2; BMP5; BEND6; RSP…
GO:0098542	1.13849e-12	9.68279e-11	55	459	0.0706033	defense response to other organism	BP	IFI44L; GBP6; IFI16; AIM2; CRP; SLAMF8; SELP; IL10; CD207; IL1B; STAB1; CXCL6; CXCL9; CXCL13; TLR2; F2RL1; HAVCR2; IL12B; IRF4; IL6; FGL2; TNFSF8; TLR7; TLR8; IL2RA; NA; IFITM1; TRIM22; MPEG1; MMP12; CD4; CLEC4E; RNASE6; BATF; COTL1; CYBA; HAMP; SSC5D; SLPI; APOBEC3C; APOBEC3D; APOBEC3G; PLA2G2A; FCN3; PTPRC; NLRP3; PLAC8; LTA; SYK; CFP; CLEC7A; SPN; IL12RB1; FPR2; LILRB1; APOBEC3H
GO:0051250	1.31102e-12	1.11082e-10	30	141	0.0385109	negative regulation of lymphocyte activation	BP	PLA2G2D; VTCN1; MNDA; IL10; TIGIT; CD80; HAVCR2; FGL2; PDCD1LG2; BTK; IL2RA; TNFRSF13B; TBX21; CD300A; CLEC4G; JAK3; SAMSN1; RUNX3; PTPN22; FCGR2B; CTLA4; CD86; BANK1; CD74; GPNMB; VSIG4; SPN; AXL; LILRB1; SLA2
GO:0009966	1.32791e-12	1.12091e-10	213	2953	0.273427	regulation of signal transduction	BP	PIK3CD; PADI2; WNT4; FCRL3; FCRL2; SLAMF1; SELP; PTGS2; RGS18; RGS1; PHLDA3; IL10; FAM110C; EMILIN1; PLEK; IL1B; MARCO; ARHGAP15; COL3A1; ICOS; GPR55; CCR1; TRAT1; ZBED2; CD80; HCLS1; NA; HTRA3; CLNK; SLIT2; RHOH; RASL11B; PDGFRA; STAP1; ADAMTS3; BMPR1B; HHIP; TLR2; HAND2; IL7R; CD180; F2RL2; F2RL1; CRHBP; CSF1R; HAVCR2; IL12B; IRF4; LY86; FGD2; RCAN2; BMP5; BEND6; RSPO3; VNN1; SAMD5; CARD11; IL6…
GO:0032680	1.3588e-12	1.14271e-10	30	153	0.0385109	regulation of tumor necrosis factor production	BP	CD2; SLAMF1; IL10; TLR2; HAVCR2; IL12B; CCL19; CYBB; SASH3; GSTP1; THBS1; NLRC3; CYBA; LILRA4; TNFRSF8; PTAFR; PTPN22; PTPRC; CCR2; GPNMB; SYK; CLEC7A; GPR18; RASGRP1; SPN; AXL; CD33; LILRA5; LILRA2; LILRB1
GO:0010646	1.40579e-12	1.17783e-10	233	3309	0.299101	regulation of cell communication	BP	PIK3CD; PADI2; WNT4; CNR2; FCRL3; FCRL2; SLAMF1; SELP; PTGS2; RGS18; RGS1; PHLDA3; IL10; FAM110C; EMILIN1; PLEK; IL1B; MARCO; ARHGAP15; SLC4A10; COL3A1; ICOS; GPR55; CCR1; TRAT1; ZBED2; CD80; HCLS1; NA; HTRA3; CLNK; CD38; SLIT2; RHOH; RASL11B; PDGFRA; STAP1; ADAMTS3; BMPR1B; HHIP; TLR2; HAND2; IL7R; CD180; F2RL2; F2RL1; CRHBP; EFNA5; CSF1R; HAVCR2; IL12B; IRF4; LY86; FGD2; RCAN2; BMP5; BEND6; RSP…
GO:0050715	1.54986e-12	1.29373e-10	29	135	0.0372272	positive regulation of cytokine secretion	BP	CD2; VTCN1; AIM2; IL10; IL1B; TLR2; PTGER4; F2RL1; CSF1R; HAVCR2; CLEC5A; CCL19; FCN1; TLR8; MMP12; CRTAM; CLEC4E; CLEC9A; OSM; PTPN22; NLRP3; AIF1; SYK; GATA3; SAA1; POSTN; RASGRP1; LILRA5; LILRA2
GO:0002292	1.62573e-12	1.35205e-10	21	67	0.0269576	T cell differentiation involved in immune response	BP	SLAMF6; EOMES; CD80; PTGER4; IL12B; IRF4; IL6; FGL2; CCL19; IL18; CLEC4E; GPR183; BATF; TBX21; JAK3; LY9; NLRP3; CD86; GATA3; SPN; IL12RB1
GO:0010562	1.799e-12	1.48519e-10	101	1073	0.129653	positive regulation of phosphorus metabolic process	BP	FCGR1A; FCRL3; SLAMF1; PTGS2; PLEK; IL1B; MARCO; GPR55; CCR1; CD80; HCLS1; PDGFRA; STAP1; ODAM; HAND2; F2RL1; EFNA5; CSF1R; HAVCR2; IL12B; LCP2; FGD2; BMP5; SAMD5; IL6; NCF1; CCL26; CCL24; PIK3CG; PRKAR2B; CCL19; CCL21; GLIPR2; ROR2; CD40LG; GDF2; GDF10; ADRA2A; KNDC1; IL18; CD3E; CCND2; CD27; CD4; NCKAP1L; TMEM119; FLT3; GPR183; RIPK3; GREM1; THBS1; FGF7; LRRK1; ADCY7; CCL22; CCL2; CCL11; CCL5; …
GO:0045937	1.799e-12	1.48519e-10	101	1073	0.129653	positive regulation of phosphate metabolic process	BP	FCGR1A; FCRL3; SLAMF1; PTGS2; PLEK; IL1B; MARCO; GPR55; CCR1; CD80; HCLS1; PDGFRA; STAP1; ODAM; HAND2; F2RL1; EFNA5; CSF1R; HAVCR2; IL12B; LCP2; FGD2; BMP5; SAMD5; IL6; NCF1; CCL26; CCL24; PIK3CG; PRKAR2B; CCL19; CCL21; GLIPR2; ROR2; CD40LG; GDF2; GDF10; ADRA2A; KNDC1; IL18; CD3E; CCND2; CD27; CD4; NCKAP1L; TMEM119; FLT3; GPR183; RIPK3; GREM1; THBS1; FGF7; LRRK1; ADCY7; CCL22; CCL2; CCL11; CCL5; …
GO:0002275	1.81125e-12	1.48985e-10	63	521	0.0808729	myeloid cell activation involved in immune response	BP	PIK3CD; PADI2; MNDA; CD84; SLAMF1; CHIT1; NA; TNFAIP6; CXCL1; TLR2; F2RL1; HAVCR2; DOCK2; VNN1; NA.1; FGL2; PIK3CG; CLEC5A; FCN1; CYBB; BTK; ALOX5; GSTP1; NA.2; C3AR1; BIN2; GPR84; NCKAP1L; GLIPR1; COTL1; CRISPLD2; CYBA; P2RX1; CD300A; RAB31; PRAM1; SIGLEC9; SIGLEC14; FPR1; SLPI; MMP9; RAC2; NFAM1; PTAFR; CD53; SELL; PTPRC; CR1; CXCR2; CCR2; PLAC8; HPSE; SYK; CFP; PLAU; CD44; CLEC12A; OLR1; ARHGA…
GO:0043367	2.00996e-12	1.64729e-10	22	74	0.0282413	CD4-positive, alpha-beta T cell differentiation	BP	PLA2G2D; SLAMF6; CD80; PTGER4; IL12B; IRF4; IL6; CCL19; SASH3; IL18; NCKAP1L; GPR183; BATF; TBX21; JAK3; RUNX3; LY9; NLRP3; CD86; GATA3; SPN; IL12RB1
GO:0032640	2.50185e-12	2.043e-10	30	156	0.0385109	tumor necrosis factor production	BP	CD2; SLAMF1; IL10; TLR2; HAVCR2; IL12B; CCL19; CYBB; SASH3; GSTP1; THBS1; NLRC3; CYBA; LILRA4; TNFRSF8; PTAFR; PTPN22; PTPRC; CCR2; GPNMB; SYK; CLEC7A; GPR18; RASGRP1; SPN; AXL; CD33; LILRA5; LILRA2; LILRB1
GO:0055080	2.76594e-12	2.25049e-10	75	690	0.0962773	cation homeostasis	BP	CD52; MCOLN2; SLAMF8; SLC4A10; GPR55; CCR4; CCR8; CXCR6; CCR1; SLC9A9; CD38; PDGFRA; CXCL9; CXCL11; CXCL13; PTGER4; C7; F2RL2; F2RL1; PIK3CG; CFTR; SCARA5; TRPA1; CCL19; CCL21; CYSLTR1; GPR174; GDF2; UBASH3B; CD4; C3AR1; PTGER2; GPR65; PLCB2; CORO1A; MT1M; CYBA; P2RX1; CCL11; CCL5; CCR7; TMC8; GNA15; S1PR4; HAMP; PTGIR; FPR1; FPR3; SLC24A3; LCK; PTGFR; PTPRC; SLC8A1; CXCR4; CXCR2; XCR1; CCR2; CCR…
GO:0006897	2.81125e-12	2.27913e-10	76	686	0.097561	endocytosis	BP	FCGR1A; CRP; SLAMF1; CD207; IL1B; MARCO; ITGA4; STAB1; STAP1; TLR2; F2RL1; DOCK2; SFRP4; MYO1G; PIK3CG; SCARA5; CCL19; CCL21; FCN1; IL2RG; CD6; CD5; TMPRSS13; CD3G; CLEC9A; BIN2; NCKAP1L; PLD4; GREM1; THBS1; PSTPIP1; CORO1A; CYBA; CCL2; MRC2; CD300A; CD300LF; RAB31; RAB27B; VAV1; ICAM3; CD22; CEACAM4; SSC5D; SIGLEC1; IL2RB; FCN3; FCGR1B; FCGR3A; FCGR2B; CD247; PTPRC; WIPF1; CXCR2; EPHA3; SNCA; AN…
GO:0098797	3.17755e-12	2.56687e-10	67	559	0.0860077	plasma membrane protein complex	CC	KCNA3; EMILIN1; ITGA4; TRAT1; BMPR1B; TLR2; C9; C7; KCNMB1; HLA-DRB5; HLA-DQA1; ITGB8; IL6; NCF1; KCND2; CYBB; IL2RA; CD6; CD3E; CD3G; CD4; ITGBL1; GNG2; DUOX2; ITGA11; CDH11; CYBA; GNGT2; CDH19; GNA15; EBI3; KCNK6; KCNN4; LILRA4; CSF2RB; IL2RB; PDE4B; CD247; GNG4; CD8A; CD8B; CD74; SGCD; KCNIP1; HLA-DRA; HLA-DRB1; HLA-DQB1; HLA-DQA2; HLA-DQB2; HLA-DMB; HLA-DOA; HLA-DPA1; HLA-DPB1; KCNQ5; CDH17; …
GO:0002444	3.21031e-12	2.58407e-10	63	528	0.0808729	myeloid leukocyte mediated immunity	BP	PIK3CD; PADI2; MNDA; CD84; CHIT1; NA; TNFAIP6; CXCL6; CXCL1; TLR2; F2RL1; DOCK2; VNN1; NA.1; IL6; FGL2; PIK3CG; CLEC5A; FCN1; CYBB; BTK; ALOX5; GSTP1; NA.2; C3AR1; BIN2; GPR84; NCKAP1L; GLIPR1; COTL1; CRISPLD2; CYBA; P2RX1; CD300A; RAB31; PRAM1; SIGLEC9; SIGLEC14; FPR1; SLPI; MMP9; RAC2; NFAM1; PTAFR; CD53; FCGR2B; SELL; PTPRC; CR1; CXCR2; CCR2; PLAC8; HPSE; SYK; CFP; PLAU; CD44; CLEC12A; OLR1; A…
GO:0032623	4.32638e-12	3.47003e-10	20	62	0.0256739	interleukin-2 production	BP	VTCN1; IL1B; CD80; HAVCR2; IRF4; CARD11; SASH3; PRKCQ; IL18; CD3E; CD4; TBX21; PDE4B; CD247; PTPRC; CCR2; CD86; VSIG4; GATA3; CLEC7A
GO:0036230	4.36629e-12	3.48963e-10	59	481	0.0757381	granulocyte activation	BP	PADI2; MNDA; CHIT1; NA; TNFAIP6; CXCL6; CXCL1; TLR2; F2RL1; DOCK2; VNN1; NA.1; FGL2; CLEC5A; FCN1; CYBB; ALOX5; GSTP1; IL18; C3AR1; BIN2; GPR84; NCKAP1L; GLIPR1; COTL1; CRISPLD2; CYBA; P2RX1; CCL5; CD300A; RAB31; PRAM1; SIGLEC9; SIGLEC14; FPR1; SLPI; MMP9; NFAM1; PTAFR; CD53; FCGR2B; SELL; PTPRC; CR1; CXCR2; CCR2; PLAC8; HPSE; SYK; CFP; PLAU; CD44; CLEC12A; OLR1; ARHGAP9; CD33; FPR2; LAIR1; LILRA…
GO:0002699	4.56393e-12	3.63469e-10	36	207	0.0462131	positive regulation of immune effector process	BP	CD1C; CD1B; SLAMF6; CD84; IL1B; CD80; F2RL1; IL12B; IL6; CCL19; BTK; SASH3; IL18; CRTAM; NA; TBX21; CD300A; NA.1; CD226; VAV1; RAC2; PTAFR; CD1E; PTPRC; NLRP3; CCR2; CD86; CD74; LTA; NCR3; HLA-DMB; SYK; SH2D1A; GATA3; RASGRP1; IL12RB1; LILRB1; ITGB2
GO:0070374	4.80553e-12	3.81363e-10	34	200	0.0436457	positive regulation of ERK1 and ERK2 cascade	BP	SLAMF1; MARCO; GPR55; CCR1; PDGFRA; HAND2; F2RL1; CSF1R; HAVCR2; CCL26; CCL24; CCL19; CCL21; GLIPR2; CD4; FLT3; GPR183; CCL22; CCL2; CCL11; CCL5; CCL18; CCL4; CCR7; PLA2G2A; PTPN22; NTRK1; PTPRC; CD74; GPNMB; FGFR2; CD44; RASGRP1; FPR2
GO:0002690	5.96165e-12	4.71451e-10	22	83	0.0282413	positive regulation of leukocyte chemotaxis	BP	CCR1; CXCL13; F2RL1; CXCL14; IL6; CCL19; CCL21; C3AR1; NCKAP1L; THBS1; CCL5; CCL4; CCR7; RAC2; CXCR2; CCR2; CD74; AIF1; GPSM3; CXCL12; CMKLR1; FPR2
GO:0042119	8.81537e-12	6.94688e-10	58	476	0.0744544	neutrophil activation	BP	PADI2; MNDA; CHIT1; NA; TNFAIP6; CXCL6; CXCL1; TLR2; F2RL1; DOCK2; VNN1; NA.1; FGL2; CLEC5A; FCN1; CYBB; ALOX5; GSTP1; IL18; C3AR1; BIN2; GPR84; NCKAP1L; GLIPR1; COTL1; CRISPLD2; CYBA; P2RX1; CCL5; CD300A; RAB31; PRAM1; SIGLEC9; SIGLEC14; FPR1; SLPI; MMP9; NFAM1; PTAFR; CD53; FCGR2B; SELL; PTPRC; CR1; CXCR2; PLAC8; HPSE; SYK; CFP; PLAU; CD44; CLEC12A; OLR1; ARHGAP9; CD33; FPR2; LAIR1; LILRA2; SIR…
GO:0002526	9.31953e-12	7.31859e-10	30	157	0.0385109	acute inflammatory response	BP	C1QA; C1QB; CRP; PTGS2; IL1B; C9; C7; VNN1; IL6; PIK3CG; BTK; CD6; GSTP1; C3AR1; CCR7; HAMP; OSM; C1QC; FCGR2B; CR2; CR1; NLRP3; REG3A; CXCR2; CFP; VSIG4; GATA3; SAA2; SAA1; CD163
GO:0072678	9.87982e-12	7.73165e-10	19	63	0.0243902	T cell migration	BP	PIK3CD; ITGA4; CXCL11; CXCL13; MYO1G; CCL26; PIK3CG; DOCK8; CCL21; NA; GPR183; RIPK3; CCL2; CCL5; ECM1; CCR2; AIF1; CXCR3; CXCL12; SPN
GO:0033993	1.10556e-11	8.61524e-10	87	883	0.111682	response to lipid	BP	PADI2; CNR2; SELP; PTGS2; IL10; IL1B; CD80; CD38; SLIT2; STAP1; CXCL6; CXCL1; CXCL2; CXCL9; CXCL11; CXCL13; TLR2; PTGER4; CD180; CRHBP; EFNA5; HAVCR2; IL12B; KCNMB1; LY86; IL6; CFTR; PDCD1LG2; CCL19; CCL21; RORB; TNC; CYBB; ANKRD1; FIBIN; CD6; GSTP1; PGR; CRYAB; IL18; CD4; ASCL1; FLT3; GNG2; PTGER2; THBS1; LOXL1; ARNT2; WFDC1; CYBA; CCL2; CCL5; CCR7; COL1A1; HAMP; PTGIR; SLPI; S100B; CSF2RB; PTAF…
GO:0051704	1.11133e-11	8.61524e-10	173	2359	0.22208	multi-organism process	BP	WNT4; C1QA; CNR2; COL16A1; IFI44L; GBP6; VTCN1; IFI16; AIM2; CRP; SLAMF8; SLAMF1; SELP; PTGS2; RGS1; CHIT1; IL10; CD207; IL1B; TNFAIP6; VIL1; CCR4; CXCR6; STAB1; CD80; KLHL6; CD38; PDGFRA; STAP1; CXCL6; CXCL1; CXCL2; CXCL9; CXCL11; CXCL13; BMPR1B; TLR2; HAND2; PTGER4; GZMA; CD180; F2RL1; CRHBP; CSF1R; HAVCR2; IL12B; DOCK2; IRF4; LY86; IL6; FGL2; CFTR; CLEC5A; PNOC; KCNU1; PDCD1LG2; CCL19; TNFSF8;…
GO:0008201	1.11236e-11	8.61524e-10	30	153	0.0385109	heparin binding	MF	PLA2G2D; SELP; ABI3BP; SLIT2; SOD3; ADAMTS3; CXCL6; CXCL11; CXCL13; RSPO3; THBS2; COL5A1; MMP7; LTBP2; THBS1; FGF7; CRISPLD2; COMP; COL11A1; SELL; LAMC2; PTPRC; PRELP; CCDC80; SMOC2; GPNMB; COL13A1; FGFR2; SAA1; POSTN
GO:0045582	1.22107e-11	9.42481e-10	22	81	0.0282413	positive regulation of T cell differentiation	BP	GLI2; CD80; IL7R; IL12B; VNN1; EGR3; CCL19; SASH3; IL2RA; IL18; CD27; NCKAP1L; RUNX3; PTPRC; NLRP3; CD86; CD74; SYK; GATA3; RASGRP1; IL12RB1; LILRB4
GO:0019955	1.30154e-11	1.00117e-09	27	121	0.0346598	cytokine binding	MF	ITGA4; CCR4; CCR8; CXCR6; CCR1; CSF1R; IL12B; IL2RG; IL2RA; CD4; GREM1; THBS1; CCR7; EBI3; COMP; IL2RB; PDPN; CXCR4; CXCR2; XCR1; CCR2; CCR5; CD74; CSF2RA; CXCR3; IL10RA; IL12RB1
GO:0001910	1.51906e-11	1.16451e-09	21	76	0.0269576	regulation of leukocyte mediated cytotoxicity	BP	CD1C; CD1B; SLAMF6; STAP1; CXCL6; IL7R; F2RL1; HAVCR2; IL12B; CRTAM; RIPK3; CD226; VAV1; CD1E; FCGR2B; PTPRC; NCR3; SH2D1A; RASGRP1; IL12RB1; LILRB1
GO:0045597	1.56729e-11	1.19741e-09	90	930	0.115533	positive regulation of cell differentiation	BP	WNT4; TACSTD2; NEGR1; PTGS2; IL1B; GLI2; CCR1; CD80; HCLS1; SLIT2; CXCL9; BMPR1B; TLR2; IL7R; EFNA5; IL12B; CPNE5; BMP5; BEND6; VNN1; IL6; SFRP4; SEMA3C; EGR3; TOX; STMN2; CTHRC1; HAS2; CCL19; GLIPR2; ROR2; BTK; SASH3; IL2RA; GDF2; ANKRD1; IFITM1; IL18; CD27; CD4; NCKAP1L; ASCL1; TMEM119; GREM1; EVI2B; NGFR; COL1A1; SOCS3; METRNL; HAMP; PCP4; LIF; PDPN; PLA2G2A; RUNX3; CD53; NTRK1; PTPRC; NLRP3; …
GO:0070664	1.64656e-11	1.25372e-09	21	75	0.0269576	negative regulation of leukocyte proliferation	BP	PLA2G2D; VTCN1; MNDA; IL10; CD80; HAVCR2; PDCD1LG2; BTK; IL2RA; GSTP1; GREM1; TNFRSF13B; CD300A; CLEC4G; FCGR2B; CTLA4; CD86; GPNMB; VSIG4; SPN; LILRB1
GO:0030168	1.93503e-11	1.46841e-09	30	150	0.0385109	platelet activation	BP	SELP; PLEK; COL3A1; PDGFRA; F2RL2; LCP2; IL6; COL1A2; PIK3CG; CD40LG; PRKCQ; ADRA2A; UBASH3B; GNG2; P2RX1; COL1A1; GNA15; VAV1; COMP; PDPN; LCK; P2RY12; SYK; SAA1; FERMT3; CLEC1B; PRKCB; PIK3R5; C1QTNF1; AXL
GO:0035710	2.12115e-11	1.60424e-09	23	91	0.029525	CD4-positive, alpha-beta T cell activation	BP	PLA2G2D; SLAMF6; CD80; PTGER4; IL12B; IRF4; IL6; CCL19; SASH3; PRKCQ; IL18; NCKAP1L; GPR183; BATF; TBX21; JAK3; RUNX3; LY9; NLRP3; CD86; GATA3; SPN; IL12RB1
GO:0045086	2.13094e-11	1.60626e-09	10	13	0.012837	positive regulation of interleukin-2 biosynthetic process	BP	IL1B; CD80; IRF4; CARD11; PRKCQ; CD3E; CD4; PTPRC; CD86; CLEC7A
GO:0002287	2.2256e-11	1.66646e-09	19	61	0.0243902	alpha-beta T cell activation involved in immune response	BP	SLAMF6; EOMES; CD80; PTGER4; IL12B; IRF4; IL6; CCL19; IL18; GPR183; BATF; TBX21; JAK3; LY9; NLRP3; CD86; GATA3; SPN; IL12RB1
GO:0002293	2.2256e-11	1.66646e-09	19	61	0.0243902	alpha-beta T cell differentiation involved in immune response	BP	SLAMF6; EOMES; CD80; PTGER4; IL12B; IRF4; IL6; CCL19; IL18; GPR183; BATF; TBX21; JAK3; LY9; NLRP3; CD86; GATA3; SPN; IL12RB1
GO:0001909	2.30773e-11	1.72224e-09	24	103	0.0308087	leukocyte mediated cytotoxicity	BP	CD1C; CD1B; SLAMF6; SLAMF7; STAP1; CXCL6; IL7R; F2RL1; HAVCR2; IL12B; IL18; CRTAM; RIPK3; CORO1A; CD226; VAV1; CD1E; FCGR2B; PTPRC; NCR3; SH2D1A; RASGRP1; IL12RB1; LILRB1
GO:0050801	2.7877e-11	2.07357e-09	78	769	0.100128	ion homeostasis	BP	CD52; MCOLN2; SLAMF8; SLC4A10; GPR55; CCR4; CCR8; CXCR6; CCR1; SLC9A9; CD38; SLC34A2; PDGFRA; CXCL9; CXCL11; CXCL13; PTGER4; C7; F2RL2; F2RL1; SFRP4; PIK3CG; CFTR; SCARA5; TRPA1; CCL19; CCL21; CYSLTR1; GPR174; GDF2; UBASH3B; CD4; C3AR1; PTGER2; GPR65; PLCB2; CORO1A; MT1M; CYBA; P2RX1; CCL11; CCL5; CCR7; TMC8; GNA15; S1PR4; HAMP; PTGIR; FPR1; FPR3; SLC24A3; LCK; PTGFR; PTPRC; SLC8A1; CXCR4; CXCR2;…
GO:0032743	2.93421e-11	2.17537e-09	14	30	0.0179718	positive regulation of interleukin-2 production	BP	VTCN1; IL1B; CD80; IRF4; CARD11; SASH3; PRKCQ; CD3E; CD4; PDE4B; PTPRC; CCR2; CD86; CLEC7A
GO:0032663	3.41372e-11	2.52257e-09	18	54	0.0231065	regulation of interleukin-2 production	BP	VTCN1; IL1B; CD80; HAVCR2; IRF4; CARD11; SASH3; PRKCQ; CD3E; CD4; TBX21; PDE4B; PTPRC; CCR2; CD86; VSIG4; GATA3; CLEC7A
GO:0031295	3.43875e-11	2.53277e-09	18	55	0.0231065	T cell costimulation	BP	ICOS; CD80; CARD11; PDCD1LG2; CCL19; CCL21; CD40LG; CD5; CD3E; CCR7; VAV1; GRAP2; LCK; CTLA4; BTLA; CD86; TNFSF13B; TMIGD2
GO:0001776	3.46257e-11	2.542e-09	22	85	0.0282413	leukocyte homeostasis	BP	PIK3CD; DOCK10; CXCL6; GAPT; IL6; SIT1; GPR174; IL2RA; NCKAP1L; FLT3; GPR183; RIPK3; TNFRSF17; CORO1A; TNFRSF13B; JAK3; PDE4B; CXCR2; CCR2; CD74; TNFSF13B; AXL
GO:1903708	3.69675e-11	2.70511e-09	32	177	0.0410783	positive regulation of hemopoiesis	BP	GLI2; CCR1; CD80; HCLS1; IL7R; IL12B; VNN1; EGR3; TOX; CCL19; ROR2; BTK; SASH3; IL2RA; IL18; CD27; CD4; NCKAP1L; EVI2B; LIF; RUNX3; PTPRC; NLRP3; CD86; CD74; SYK; GATA3; RASGRP1; IL34; IL12RB1; AXL; LILRB4
GO:2000106	3.76775e-11	2.74814e-09	21	80	0.0269576	regulation of leukocyte apoptotic process	BP	PIK3CD; IL10; HCLS1; IL7R; DOCK8; CCL19; CCL21; BTK; PRKCQ; CD3G; CD27; RIPK3; CCL5; CCR7; JAK3; CXCR2; CCR5; CD74; CXCL12; AXL; LILRB1
GO:0031341	3.78134e-11	2.74916e-09	23	96	0.029525	regulation of cell killing	BP	CD1C; CD1B; SLAMF6; STAP1; CXCL6; IL7R; F2RL1; HAVCR2; IL12B; CRTAM; RIPK3; CD226; VAV1; CD1E; FCGR2B; PTPRC; NCR3; SYK; SH2D1A; CLEC7A; RASGRP1; IL12RB1; LILRB1
GO:0044433	3.85427e-11	2.79317e-09	121	1414	0.155327	cytoplasmic vesicle part	CC	PADI2; WNT4; MCOLN2; FCGR1A; CD1C; CD1B; MNDA; SELP; CHIT1; NA; CD207; MARCO; TNFAIP6; STAB1; SLC9A9; CD38; CXCL1; TLR2; IL7R; IL12B; DOCK2; F13A1; HLA-DRB5; HLA-DQA1; FGD2; MOXD1; VNN1; NA.1; FGL2; CFTR; CLEC5A; ROR2; FCN1; TLR7; TLR8; CYBB; TIMP1; ALOX5; SRGN; MPEG1; CTSW; GSTP1; CD3G; CD4; C3AR1; AQP6; BIN2; GPR84; NCKAP1L; GLIPR1; DIO3; THBS1; CORO1A; NA.2; COTL1; CRISPLD2; CYBA; P2RX1; FZD2;…
GO:0019724	4.56487e-11	3.2926e-09	25	112	0.0320924	B cell mediated immunity	BP	C1QA; C1QB; CRP; IL10; C9; C7; GAPT; FGL2; TLR8; BTK; CD40LG; CD27; BATF; TBX21; NA; CD226; CD70; C1QC; FCGR2B; PTPRC; CR2; CR1; CD74; LTA; HLA-DQB1; SLA2
GO:0031294	4.57265e-11	3.2926e-09	18	56	0.0231065	lymphocyte costimulation	BP	ICOS; CD80; CARD11; PDCD1LG2; CCL19; CCL21; CD40LG; CD5; CD3E; CCR7; VAV1; GRAP2; LCK; CTLA4; BTLA; CD86; TNFSF13B; TMIGD2
GO:0070372	4.60051e-11	3.30211e-09	40	284	0.0513479	regulation of ERK1 and ERK2 cascade	BP	SLAMF1; EMILIN1; IL1B; MARCO; GPR55; CCR1; NA; PDGFRA; HAND2; F2RL1; CSF1R; HAVCR2; CCL26; CCL24; CCL19; CCL21; GLIPR2; GSTP1; CD4; FLT3; GPR183; CCL22; CCL2; CCL11; CCL5; CCL18; CCL4; CCR7; LIF; PLA2G2A; PTPN22; NTRK1; PTPRC; CD74; GPNMB; DUSP4; SYK; FGFR2; CD44; RASGRP1; FPR2
GO:0055082	4.67616e-11	3.34576e-09	77	765	0.0988447	cellular chemical homeostasis	BP	CD52; MCOLN2; SLAMF8; SLC4A10; GPR55; CCR4; CCR8; CXCR6; CCR1; SLC9A9; CD38; SLC34A2; PDGFRA; CXCL9; CXCL11; CXCL13; PTGER4; C7; F2RL2; F2RL1; EFNA5; PIK3CG; CFTR; SCARA5; TRPA1; CCL19; CCL21; CYSLTR1; GPR174; GDF2; ADRA2A; UBASH3B; CD4; C3AR1; PTGER2; GPR65; PLCB2; CORO1A; MT1M; CYBA; P2RX1; CCL11; CCL5; CCR7; NGFR; GNA15; S1PR4; HAMP; PTGIR; FPR1; FPR3; SLC24A3; LCK; PTGFR; PTPRC; SLC8A1; CXCR4…
GO:0072359	4.84796e-11	3.4577e-09	96	1105	0.123235	circulatory system development	BP	NA; HSPB7; WNT4; COL8A2; PTGS2; IL10; EMILIN1; IL1B; GLI2; FAP; COL3A1; EOMES; STAB1; SLIT2; PDGFRA; CXCL13; HAND2; BASP1; PI16; BMP5; RSPO3; THBS2; ITGB8; IL6; CCL24; SEMA3C; COL1A2; PIK3CG; EGR3; HAS2; COL5A1; CYBB; SRPX2; GDF2; BICC1; ANKRD1; CREB3L1; IL18; C3AR1; ASCL1; FLRT2; CRIP1; GREM1; THBS1; LOXL1; FOXL1; CCL2; CCL11; FZD2; NGFR; COL1A1; TBX4; SOCS3; CCBE1; COMP; HAMP; PTGIS; LIF; PDPN;…
GO:0030246	5.7082e-11	4.0584e-09	38	246	0.0487805	carbohydrate binding	MF	SELP; CD207; CLEC5A; COLEC10; FCN1; CLEC4E; KLRB1; CLECL1; CLEC2B; CLEC9A; MRC2; CLEC4G; CLEC17A; CD22; SIGLEC9; SIGLEC8; SIGLEC14; SIGLEC1; LGALS2; FCN3; CHI3L2; SELL; REG3A; VCAN; HLA-DRA; HLA-DRB1; MRC1; CD69; CLEC12A; CLEC1B; CLEC7A; OLR1; CNTN1; ACAN; CLEC4M; SIGLEC7; CD33; SIGLEC10
GO:0001818	5.73066e-11	4.06156e-09	39	282	0.0500642	negative regulation of cytokine production	BP	CD84; SLAMF1; IL10; TIGIT; PTGER4; F2RL1; NA; HAVCR2; IL12B; IL6; PDCD1LG2; TLR8; BTK; SRGN; GSTP1; NCKAP1L; THBS1; NLRC3; ADCY7; TBX21; JAK3; LILRA4; SSC5D; PTPN22; FCGR2B; PTPRC; NLRP3; CD96; BANK1; HDAC9; GPNMB; HGF; VSIG4; GATA3; CMKLR1; GPR18; AXL; CD33; LILRA5; LILRB1
GO:0036336	5.79879e-11	4.09696e-09	13	27	0.0166881	dendritic cell migration	BP	SLAMF8; CCR1; PIK3CG; DOCK8; CCL19; CCL21; GPR183; CCL5; CCR7; CXCR4; CXCR2; CCR2; CCR5
GO:0023014	5.91599e-11	4.1667e-09	87	929	0.111682	signal transduction by protein phosphorylation	BP	FCRL3; SLAMF1; EMILIN1; IL1B; MARCO; GPR55; CCR1; NA; PDGFRA; HAND2; PTGER4; F2RL1; CSF1R; HAVCR2; FGD2; BMP5; SAMD5; IL6; NCF1; CCL26; CCL24; PIK3CG; CCL19; CCL21; GLIPR2; ROR2; IL2RG; CD40LG; IL2RA; GDF2; GDF10; ADRA2A; GSTP1; CRYAB; IL18; CD27; CD4; FLT3; GPR183; THBS1; FGF7; CCL22; CCL2; CCL11; CCL5; CCL18; CCL4; CCR7; CD300A; RASAL3; JAK3; FPR1; LIF; OSM; CSF2RB; IL2RB; PLA2G2A; PTPN22; NTRK…
GO:2000107	6.56178e-11	4.60714e-09	16	46	0.0205392	negative regulation of leukocyte apoptotic process	BP	HCLS1; IL7R; DOCK8; CCL19; CCL21; PRKCQ; CD27; CCL5; CCR7; JAK3; CXCR2; CCR5; CD74; CXCL12; AXL; LILRB1
GO:0030199	7.35036e-11	5.14479e-09	17	50	0.0218228	collagen fibril organization	BP	DPT; FMOD; EMILIN1; COL3A1; ADAMTS3; AEBP1; COL1A2; COL14A1; COL5A1; LUM; GREM1; COL1A1; COMP; COL11A1; ADAMTS2; COL2A1; ACAN
GO:0000165	7.6627e-11	5.34681e-09	86	919	0.110398	MAPK cascade	BP	FCRL3; SLAMF1; EMILIN1; IL1B; MARCO; GPR55; CCR1; NA; PDGFRA; HAND2; PTGER4; F2RL1; CSF1R; HAVCR2; FGD2; BMP5; SAMD5; IL6; NCF1; CCL26; CCL24; PIK3CG; CCL19; CCL21; GLIPR2; ROR2; IL2RG; CD40LG; IL2RA; GDF2; GDF10; ADRA2A; GSTP1; CRYAB; IL18; CD27; CD4; FLT3; GPR183; THBS1; FGF7; CCL22; CCL2; CCL11; CCL5; CCL18; CCL4; CCR7; CD300A; RASAL3; JAK3; FPR1; LIF; OSM; CSF2RB; IL2RB; PLA2G2A; PTPN22; NTRK…
GO:0032102	7.97349e-11	5.5465e-09	44	347	0.0564827	negative regulation of response to external stimulus	BP	PADI2; WNT4; CNR2; SLAMF8; IL10; TNFAIP6; FAP; SLIT2; PDGFRA; STAP1; CXCL13; PTGER4; NA; HAVCR2; IL12B; FGL2; SEMA3C; IL2RA; GSTP1; UBASH3B; GREM1; THBS1; NLRC3; ADCY7; WFDC1; CCL2; SOCS3; METRNL; CST7; PTGIS; FCGR2B; PTPRC; NLRP3; CTNNA2; AIF1; HGF; GATA3; PLAU; SAA1; GPR18; MMP28; C1QTNF1; SIGLEC10; FPR2; LILRA2
GO:0042611	8.07483e-11	5.59971e-09	12	25	0.0154044	MHC protein complex	CC	HLA-DRB5; HLA-DQA1; CD74; HLA-DRA; HLA-DRB1; HLA-DQB1; HLA-DQA2; HLA-DQB2; HLA-DMB; HLA-DOA; HLA-DPA1; HLA-DPB1
GO:0042093	8.22481e-11	5.68622e-09	18	58	0.0231065	T-helper cell differentiation	BP	SLAMF6; CD80; PTGER4; IL12B; IRF4; IL6; CCL19; IL18; GPR183; BATF; TBX21; JAK3; LY9; NLRP3; CD86; GATA3; SPN; IL12RB1
GO:0050731	8.59395e-11	5.92325e-09	32	188	0.0410783	positive regulation of peptidyl-tyrosine phosphorylation	BP	FCGR1A; CD80; HCLS1; STAP1; EFNA5; CSF1R; IL12B; IL6; NCF1; ADRA2A; IL18; CD3E; CD4; FLT3; GREM1; FGF7; LRRK1; CCL5; SOCS3; LIF; OSM; PTPRC; IL24; BANK1; CD74; HGF; NTRK2; SYK; CD44; NTF3; CNTN1; LILRA5
GO:0070371	8.88936e-11	6.10818e-09	41	301	0.0526316	ERK1 and ERK2 cascade	BP	SLAMF1; EMILIN1; IL1B; MARCO; GPR55; CCR1; NA; PDGFRA; HAND2; PTGER4; F2RL1; CSF1R; HAVCR2; CCL26; CCL24; CCL19; CCL21; GLIPR2; GSTP1; CD4; FLT3; GPR183; CCL22; CCL2; CCL11; CCL5; CCL18; CCL4; CCR7; LIF; PLA2G2A; PTPN22; NTRK1; PTPRC; CD74; GPNMB; DUSP4; SYK; FGFR2; CD44; RASGRP1; FPR2
GO:0071887	9.01905e-11	6.1747e-09	23	100	0.029525	leukocyte apoptotic process	BP	PIK3CD; IL10; HCLS1; IL7R; IL6; DOCK8; CCL19; CCL21; BTK; IL2RA; PRKCQ; CD3G; CD27; RIPK3; CCL5; CCR7; JAK3; CXCR2; CCR5; CD74; CXCL12; AXL; LILRB1
GO:0030888	9.04095e-11	6.1747e-09	18	60	0.0231065	regulation of B cell proliferation	BP	FCRL3; MNDA; IL10; CD38; CARD11; BTK; SASH3; NCKAP1L; GPR183; TNFRSF13B; CD300A; CD22; FCGR2B; PTPRC; CTLA4; CD74; TNFSF13B; IKZF3
GO:0098657	9.37936e-11	6.38647e-09	81	807	0.103979	import into cell	BP	FCGR1A; CRP; SLAMF1; CD207; IL1B; MARCO; ITGA4; STAB1; SLC9A9; STAP1; TLR2; F2RL1; DOCK2; SFRP4; MYO1G; PIK3CG; SCARA5; CCL19; CCL21; FCN1; IL2RG; CD6; CD5; TMPRSS13; CD3G; CLEC9A; BIN2; NCKAP1L; PLD4; GREM1; THBS1; PSTPIP1; CORO1A; CYBA; CCL2; MRC2; CD300A; CD300LF; RAB31; RAB27B; VAV1; ICAM3; CD22; CEACAM4; SSC5D; SIGLEC1; IL2RB; FCN3; FCGR1B; FCGR3A; FCGR2B; RGS4; CD247; PTPRC; SLC8A1; WIPF1; …
GO:0001906	9.7911e-11	6.64674e-09	28	162	0.0359435	cell killing	BP	CD1C; CD1B; SLAMF6; SLAMF7; STAP1; CXCL6; IL7R; C9; F2RL1; HAVCR2; IL12B; IL18; CRTAM; RIPK3; CORO1A; CD226; VAV1; HAMP; CD1E; FCGR2B; PTPRC; NCR3; SYK; SH2D1A; CLEC7A; RASGRP1; IL12RB1; LILRB1
GO:0001568	1.22655e-10	8.30149e-09	69	719	0.0885751	blood vessel development	BP	WNT4; COL8A2; PTGS2; IL10; EMILIN1; IL1B; FAP; COL3A1; STAB1; SLIT2; PDGFRA; CXCL13; HAND2; RSPO3; THBS2; ITGB8; IL6; CCL24; SEMA3C; COL1A2; PIK3CG; EGR3; HAS2; COL5A1; CYBB; SRPX2; GDF2; CREB3L1; IL18; C3AR1; GREM1; THBS1; LOXL1; CCL2; CCL11; NGFR; COL1A1; TBX4; SOCS3; CCBE1; COMP; PTGIS; ECM1; ANTXR1; CXCR4; CXCR2; CCR2; HPSE; HPGD; SGCD; PRDM1; SMOC2; HDAC9; GPNMB; HGF; WNT2; SULF1; NTRK2; SYK…
GO:1903038	1.23738e-10	8.34973e-09	25	123	0.0320924	negative regulation of leukocyte cell-cell adhesion	BP	PLA2G2D; VTCN1; IL10; TIGIT; CD80; HAVCR2; FGL2; PDCD1LG2; CCL21; IL2RA; TBX21; CD300A; CLEC4G; JAK3; RUNX3; PTPN22; FCGR2B; CTLA4; CD86; CD74; GPNMB; VSIG4; CXCL12; SPN; LILRB1
GO:0001944	1.28287e-10	8.63086e-09	71	750	0.0911425	vasculature development	BP	WNT4; COL8A2; PTGS2; IL10; EMILIN1; IL1B; FAP; COL3A1; STAB1; SLIT2; PDGFRA; CXCL13; HAND2; RSPO3; THBS2; ITGB8; IL6; CCL24; SEMA3C; COL1A2; PIK3CG; EGR3; HAS2; COL5A1; CYBB; SRPX2; GDF2; CREB3L1; IL18; C3AR1; GREM1; THBS1; LOXL1; CCL2; CCL11; NGFR; COL1A1; TBX4; SOCS3; CCBE1; COMP; PTGIS; LIF; PDPN; ECM1; ANTXR1; CXCR4; CXCR2; CCR2; HPSE; HPGD; SGCD; PRDM1; SMOC2; HDAC9; GPNMB; HGF; WNT2; SULF1;…
GO:0001637	1.33827e-10	8.95014e-09	12	23	0.0154044	G protein-coupled chemoattractant receptor activity	MF	CCR4; CCR8; CXCR6; CCR1; CCR7; CXCR4; CXCR2; XCR1; CCR2; CCR5; CXCR3; CMKLR1
GO:0004950	1.33827e-10	8.95014e-09	12	23	0.0154044	chemokine receptor activity	MF	CCR4; CCR8; CXCR6; CCR1; CCR7; CXCR4; CXCR2; XCR1; CCR2; CCR5; CXCR3; CMKLR1
GO:0019956	1.40125e-10	9.32224e-09	13	28	0.0166881	chemokine binding	MF	ITGA4; CCR4; CCR8; CXCR6; CCR1; CCR7; PDPN; CXCR4; CXCR2; XCR1; CCR2; CCR5; CXCR3
GO:0002705	1.40218e-10	9.32224e-09	26	127	0.0333761	positive regulation of leukocyte mediated immunity	BP	CD1C; CD1B; SLAMF6; IL1B; F2RL1; IL12B; IL6; BTK; SASH3; IL18; CRTAM; TBX21; NA; CD226; VAV1; PTAFR; CD1E; PTPRC; NLRP3; LTA; NCR3; SYK; SH2D1A; GATA3; RASGRP1; IL12RB1; ITGB2
GO:0002790	1.43152e-10	9.48928e-09	63	587	0.0808729	peptide secretion	BP	MCOLN2; CD2; VTCN1; AIM2; CRP; IL10; PLEK; IL1B; CD38; TLR2; PTGER4; F2RL1; CRHBP; EFNA5; CSF1R; HAVCR2; LCP2; CARD11; IL6; CFTR; CLEC5A; BLK; CCL19; FCN1; TLR8; CD40LG; SRGN; ANKRD1; ADRA2A; MMP12; CRTAM; CLEC4E; CLECL1; CLEC9A; LTBP2; RASL10B; CCL5; CCR7; COMP; CD22; KCNN4; SSC5D; OSM; GBP5; PTPN22; FCGR2B; NLRP3; TLR10; BANK1; CD74; AIF1; HDAC9; SYK; GATA3; SAA1; POSTN; TNFSF13B; RASGRP1; CD33…
GO:0016192	1.46817e-10	9.7037e-09	147	1869	0.188703	vesicle-mediated transport	BP	PIK3CD; PADI2; FCGR1A; MNDA; CRP; CD84; SLAMF1; SELP; CHIT1; NA; PLEK; CD207; IL1B; MARCO; TNFAIP6; ITGA4; ARL4C; CCR1; STAB1; STAP1; CXCL1; TLR2; F2RL1; CRHBP; DOCK2; F13A1; VNN1; SYTL3; NA.1; SFRP4; MYO1G; FGL2; SAMD9L; PIK3CG; CFTR; CLEC5A; SCARA5; CCL19; CCL21; GAS1; FCN1; CYBB; TIMP1; IL2RG; BTK; RAB33A; ALOX5; SRGN; ADRA2A; SYT13; CD6; CD5; CTSW; GSTP1; TMPRSS13; CD3G; NA.2; C3AR1; CLEC9A; …
GO:0015026	1.61015e-10	1.0611e-08	15	40	0.0192555	coreceptor activity	MF	ITGA4; CCR8; CXCR6; CD80; ROR2; CD4; NGFR; LILRA4; FCRL1; CD8A; CD8B; CXCR4; CCR5; CD86; TMIGD2
GO:0002294	1.62312e-10	1.06653e-08	18	60	0.0231065	CD4-positive, alpha-beta T cell differentiation involved in immune response	BP	SLAMF6; CD80; PTGER4; IL12B; IRF4; IL6; CCL19; IL18; GPR183; BATF; TBX21; JAK3; LY9; NLRP3; CD86; GATA3; SPN; IL12RB1
GO:0045088	1.72677e-10	1.13134e-08	52	430	0.0667522	regulation of innate immune response	BP	FCRL3; MNDA; IFI16; AIM2; SLAMF8; SLAMF6; MARCO; MUC13; TLR2; F2RL1; HAVCR2; IL12B; IRF4; TREML2; CARD11; FCN1; TLR7; TLR8; BTK; MMP12; CRTAM; CLEC4E; NLRC3; CYBA; CCL5; CD300A; CD300LF; SOCS3; CD226; VAV1; ICAM3; LILRA4; GBP5; PTPN22; PYHIN1; FCGR2B; CR1; CD96; TLR10; TNIP3; NCR3; SYK; VSIG4; SH2D1A; CLEC7A; RASGRP1; FPR2; LILRA2; LILRB1; HCK; ZBP1; ITGB2
GO:0002407	1.74362e-10	1.13906e-08	12	24	0.0154044	dendritic cell chemotaxis	BP	SLAMF8; CCR1; PIK3CG; CCL19; CCL21; GPR183; CCL5; CCR7; CXCR4; CXCR2; CCR2; CCR5
GO:0072358	1.98976e-10	1.2961e-08	71	757	0.0911425	cardiovascular system development	BP	WNT4; COL8A2; PTGS2; IL10; EMILIN1; IL1B; FAP; COL3A1; STAB1; SLIT2; PDGFRA; CXCL13; HAND2; RSPO3; THBS2; ITGB8; IL6; CCL24; SEMA3C; COL1A2; PIK3CG; EGR3; HAS2; COL5A1; CYBB; SRPX2; GDF2; CREB3L1; IL18; C3AR1; GREM1; THBS1; LOXL1; CCL2; CCL11; NGFR; COL1A1; TBX4; SOCS3; CCBE1; COMP; PTGIS; LIF; PDPN; ECM1; ANTXR1; CXCR4; CXCR2; CCR2; HPSE; HPGD; SGCD; PRDM1; SMOC2; HDAC9; GPNMB; HGF; WNT2; SULF1;…
GO:0048585	2.18105e-10	1.41662e-08	125	1582	0.160462	negative regulation of response to stimulus	BP	PADI2; WNT4; CNR2; FCRL3; IFI16; SLAMF8; CD84; SLAMF1; PTGS2; RGS18; RGS1; PHLDA3; IL10; EMILIN1; PLEK; IL1B; TNFAIP6; FAP; COL3A1; NA; HTRA3; SLIT2; RHOH; RASL11B; PDGFRA; STAP1; CXCL13; HHIP; IL7R; PTGER4; F2RL1; CRHBP; NA.1; HAVCR2; IL12B; IRF4; BMP5; BEND6; VNN1; IL6; SFRP4; FGL2; SEMA3C; HTRA4; DKK4; CTHRC1; ROR2; IL2RA; PRKCQ; BICC1; ADRA2A; CREB3L1; GSTP1; MMP12; CD3E; UBASH3B; FAIM2; IGFB…
GO:1901701	2.2947e-10	1.48615e-08	95	1067	0.121951	cellular response to oxygen-containing compound	BP	COL16A1; PTGS2; IL10; IL1B; ITGA4; COL3A1; CD80; SLIT2; SOD3; PDGFRA; STAP1; CXCL6; CXCL1; CXCL2; CXCL9; CXCL11; CXCL13; TLR2; PTGER4; CD180; CRHBP; EFNA5; HAVCR2; IL12B; KCNMB1; LY86; IL6; NCF1; COL1A2; PIK3CG; PRKAR2B; CFTR; PDCD1LG2; RORB; TNC; CYBB; BTK; PRKCQ; ANKRD1; ADRA2A; CD6; GSTP1; IL18; RIPK3; GNG2; PTGER2; ADCY7; CYBA; GLP2R; CCL2; CCL5; NGFR; COL1A1; SOCS3; RAB31; GNA15; JAK3; HAMP;…
GO:0002709	2.38981e-10	1.54331e-08	19	69	0.0243902	regulation of T cell mediated immunity	BP	CD1C; CD1B; IL1B; IL7R; IL12B; IL6; SASH3; IL18; RIPK3; TBX21; CLEC4G; CD1E; FCGR2B; PTPRC; NLRP3; CCR2; GATA3; IL12RB1; LILRB1
GO:1903530	2.5341e-10	1.6309e-08	72	720	0.0924262	regulation of secretion by cell	BP	CD2; VTCN1; AIM2; CRP; CD84; IL10; IL1B; CD38; TLR2; PTGER4; F2RL1; CRHBP; EFNA5; CSF1R; HAVCR2; IL6; CFTR; CLEC5A; BLK; CCL19; FCN1; TLR8; CD40LG; SRGN; ANKRD1; ADRA2A; SYT13; MMP12; CRTAM; NA; CLEC4E; CLEC9A; P2RX1; RASL10B; CCL5; CCR7; CD300A; RAB27B; PRAM1; CD22; KCNN4; SSC5D; LIF; OSM; RAC2; PTAFR; PTPN22; FCGR2B; NLRP3; CCR2; P2RY12; TLR10; SNCA; BANK1; AIF1; HDAC9; CHRM2; SYK; SYN1; GATA3;…
GO:0032655	2.53992e-10	1.6309e-08	17	54	0.0218228	regulation of interleukin-12 production	BP	SLAMF1; IL10; TIGIT; TLR2; IL12B; CCL19; TLR8; CD40LG; THBS1; CCR7; JAK3; LTB; SYK; CLEC7A; CMKLR1; LILRA5; LILRB1
GO:0002446	2.58677e-10	1.65627e-08	55	478	0.0706033	neutrophil mediated immunity	BP	PADI2; MNDA; CHIT1; NA; TNFAIP6; CXCL6; CXCL1; TLR2; F2RL1; DOCK2; VNN1; NA.1; IL6; FGL2; CLEC5A; FCN1; CYBB; ALOX5; GSTP1; C3AR1; BIN2; GPR84; NCKAP1L; GLIPR1; COTL1; CRISPLD2; CYBA; P2RX1; CD300A; RAB31; PRAM1; SIGLEC9; SIGLEC14; FPR1; SLPI; MMP9; NFAM1; PTAFR; CD53; SELL; PTPRC; CR1; CXCR2; PLAC8; HPSE; SYK; CFP; PLAU; CD44; CLEC12A; OLR1; ARHGAP9; CD33; FPR2; LAIR1; SIRPB1; ITGB2
GO:0043408	2.69289e-10	1.71933e-08	72	730	0.0924262	regulation of MAPK cascade	BP	FCRL3; SLAMF1; EMILIN1; IL1B; MARCO; GPR55; CCR1; NA; PDGFRA; HAND2; F2RL1; CSF1R; HAVCR2; FGD2; BMP5; SAMD5; IL6; NCF1; CCL26; CCL24; PIK3CG; CCL19; CCL21; GLIPR2; ROR2; CD40LG; GDF2; GDF10; ADRA2A; GSTP1; CD27; CD4; FLT3; GPR183; THBS1; CCL22; CCL2; CCL11; CCL5; CCL18; CCL4; CCR7; CD300A; FPR1; LIF; OSM; PLA2G2A; PTPN22; NTRK1; FCGR2B; RGS4; PTPRC; CXCR4; ZEB2; BANK1; CD74; GPNMB; HGF; DUSP4; N…
GO:0002824	2.73535e-10	1.7415e-08	22	95	0.0282413	positive regulation of adaptive immune response based on somatic recombination of immune receptors built from immunoglobulin superfamily domains	BP	CD1C; CD1B; IL1B; CD80; IL12B; IL6; CCL19; BTK; SASH3; PRKCQ; IL18; CD4; TBX21; NA; CD226; CD1E; PTPRC; NLRP3; CCR2; LTA; GATA3; TNFSF13B; IL12RB1
GO:0002440	2.83017e-10	1.7968e-08	32	191	0.0410783	production of molecular mediator of immune response	BP	FCRL3; IL10; IL1B; TLR2; IL7R; GAPT; F2RL1; IL12B; CARD11; IL6; FGL2; BTK; SASH3; CD40LG; IL18; BATF; TBX21; NA; CD226; JAK3; CD22; FCGR2B; PTPRC; NLRP3; CCR2; CD96; CD74; HLA-DQB1; ITM2A; GATA3; TNFSF13B; TMIGD2; LILRB1
GO:0070848	2.8626e-10	1.81228e-08	71	706	0.0911425	response to growth factor	BP	WNT4; FMOD; IL10; EMILIN1; IL1B; COL3A1; VIL1; WNT10A; HTRA3; SLIT2; RASL11B; PDGFRA; ADAMTS3; CXCL13; BMPR1B; HHIP; BMP5; SFRP4; COL1A2; EGR3; HTRA4; STMN2; HAS2; GAS1; ROR2; TNC; MXRA5; GDF2; GDF10; ANKRD1; CREB3L1; GSTP1; LUM; ASCL1; SHISA2; FLT3; LTBP2; FLRT2; GREM1; THBS1; FGF7; CORO1A; CCL2; CCL5; NGFR; COL1A1; CCBE1; COMP; HAS1; RUNX3; NTRK1; SNCA; HPGD; RUNX2; SMOC2; HGF; PEG10; WNT2; SUL…
GO:0019725	3.02434e-10	1.90932e-08	85	915	0.109114	cellular homeostasis	BP	CD52; MCOLN2; SLAMF8; SLC4A10; GPR55; CCR4; CCR8; CXCR6; CCR1; SLC9A9; CD38; SLC34A2; PDGFRA; CXCL9; CXCL11; CXCL13; PTGER4; C7; F2RL2; F2RL1; EFNA5; IL6; NCF1; PIK3CG; CFTR; SCARA5; TRPA1; CCL19; CCL21; CYBB; CYSLTR1; GPR174; GDF2; ADRA2A; UBASH3B; CD4; C3AR1; PTGER2; GPR65; PLCB2; MAP1A; CORO1A; MT1M; CYBA; P2RX1; CCL2; CCL11; CCL5; CCR7; NGFR; GNA15; S1PR4; HAMP; KCNN4; PTGIR; FPR1; FPR3; SLC2…
GO:0009306	3.12677e-10	1.96847e-08	60	555	0.0770218	protein secretion	BP	MCOLN2; CD2; VTCN1; AIM2; CRP; IL10; PLEK; IL1B; CD38; TLR2; PTGER4; F2RL1; EFNA5; CSF1R; HAVCR2; LCP2; CARD11; IL6; CFTR; CLEC5A; BLK; CCL19; FCN1; TLR8; CD40LG; SRGN; ANKRD1; ADRA2A; MMP12; CRTAM; CLEC4E; CLECL1; CLEC9A; LTBP2; CCL5; CCR7; COMP; CD22; KCNN4; SSC5D; OSM; GBP5; PTPN22; FCGR2B; NLRP3; TLR10; BANK1; AIF1; HDAC9; SYK; GATA3; SAA1; POSTN; TNFSF13B; RASGRP1; CD33; LILRA5; LILRA2; LILR…
GO:0031401	3.15846e-10	1.98288e-08	100	1153	0.12837	positive regulation of protein modification process	BP	FCGR1A; FCRL3; SLAMF1; PTGS2; IL1B; MARCO; GPR55; CCR1; CD80; HCLS1; PDGFRA; STAP1; ODAM; HAND2; F2RL1; EFNA5; CSF1R; HAVCR2; IL12B; LCP2; NA; FGD2; BMP5; SAMD5; IL6; NCF1; CCL26; CCL24; PIK3CG; PRKAR2B; TSPYL5; CCL19; CCL21; GLIPR2; ROR2; CD40LG; GDF2; GDF10; ADRA2A; KNDC1; IL18; CD3E; CCND2; CD27; CD4; NCKAP1L; TMEM119; FLT3; GPR183; RIPK3; GREM1; THBS1; FGF7; LRRK1; ADCY7; CCL22; CCL2; CCL11; …
GO:0032945	3.19201e-10	1.99284e-08	19	70	0.0243902	negative regulation of mononuclear cell proliferation	BP	PLA2G2D; VTCN1; MNDA; IL10; CD80; HAVCR2; PDCD1LG2; BTK; IL2RA; TNFRSF13B; CD300A; CLEC4G; FCGR2B; CTLA4; CD86; GPNMB; VSIG4; SPN; LILRB1
GO:0050672	3.19201e-10	1.99284e-08	19	70	0.0243902	negative regulation of lymphocyte proliferation	BP	PLA2G2D; VTCN1; MNDA; IL10; CD80; HAVCR2; PDCD1LG2; BTK; IL2RA; TNFRSF13B; CD300A; CLEC4G; FCGR2B; CTLA4; CD86; GPNMB; VSIG4; SPN; LILRB1
GO:0009611	3.28097e-10	2.04272e-08	66	630	0.084724	response to wounding	BP	WNT4; SELP; IL10; PLEK; FAP; COL3A1; VIL1; CCR1; PDGFRA; ODAM; F2RL2; F2RL1; LCP2; F13A1; NA; IL6; COL1A2; PIK3CG; PRKAR2B; DOCK8; TNC; COL5A1; TIMP1; CD40LG; PRKCQ; ADRA2A; MMP12; UBASH3B; GNG2; THBS1; DUOX2; FGF7; WFDC1; P2RX1; COL1A1; GNA15; VAV1; COMP; PDPN; LCK; NTRK1; IL24; REG3A; CXCR4; CCR2; P2RY12; HPSE; AIF1; SMOC2; SYK; GATA3; PLAU; FGFR2; SAA1; CD44; FERMT3; CLEC1B; CLEC7A; DCN; POSTN…
GO:0019957	3.54037e-10	2.19815e-08	11	20	0.0141207	C-C chemokine binding	MF	CCR4; CCR8; CXCR6; CCR1; CCR7; CXCR4; CXCR2; XCR1; CCR2; CCR5; CXCR3
GO:1902531	3.6246e-10	2.24181e-08	140	1838	0.179718	regulation of intracellular signal transduction	BP	PIK3CD; FCRL3; SLAMF1; SELP; PTGS2; PHLDA3; IL10; FAM110C; EMILIN1; PLEK; IL1B; MARCO; ARHGAP15; COL3A1; ICOS; GPR55; CCR1; TRAT1; CD80; HCLS1; NA; SLIT2; RHOH; PDGFRA; TLR2; HAND2; IL7R; F2RL2; F2RL1; CSF1R; HAVCR2; IL12B; FGD2; RCAN2; BMP5; VNN1; SAMD5; CARD11; IL6; NCF1; CCL26; CCL24; PIK3CG; TSPYL5; CCL19; CCL21; GLIPR2; ROR2; TLR7; GPR174; CD40LG; GDF2; GDF10; ANKRD1; ADRA2A; TRIM22; CREB3L1…
GO:0016493	3.63057e-10	2.24181e-08	11	20	0.0141207	C-C chemokine receptor activity	MF	CCR4; CCR8; CXCR6; CCR1; CCR7; CXCR4; CXCR2; XCR1; CCR2; CCR5; CXCR3
GO:0051046	4.3553e-10	2.68196e-08	75	775	0.0962773	regulation of secretion	BP	CD2; VTCN1; AIM2; CRP; CD84; IL10; IL1B; CD38; TLR2; PTGER4; F2RL1; CRHBP; EFNA5; TIFAB; CSF1R; HAVCR2; IL6; CFTR; CLEC5A; BLK; CCL19; FCN1; TLR8; CD40LG; SRGN; ANKRD1; ADRA2A; SYT13; MMP12; CRTAM; NA; CLEC4E; CLEC9A; CYBA; P2RX1; RASL10B; CCL5; CCR7; CD300A; RAB27B; PRAM1; CD22; KCNN4; SSC5D; LIF; OSM; RAC2; PTAFR; PTPN22; FCGR2B; NLRP3; CCR2; P2RY12; TLR10; SNCA; BANK1; CD74; AIF1; HDAC9; CHRM2…
GO:0042592	4.97585e-10	3.05419e-08	138	1791	0.17715	homeostatic process	BP	PIK3CD; CD52; MCOLN2; SLAMF8; PTGS2; IL1B; SLC4A10; DOCK10; GPR55; CCR4; CCR8; CXCR6; CCR1; HCLS1; MUC13; SLC9A9; CD38; SLC34A2; PDGFRA; CXCL6; CXCL9; CXCL11; CXCL13; IL7R; PTGER4; C7; GAPT; F2RL2; F2RL1; EFNA5; CSF1R; IRF4; CARD11; IL6; SFRP4; IKZF1; NCF1; PIK3CG; PRKAR2B; CFTR; SCARA5; TRPA1; HAS2; CCL19; CCL21; SIT1; CYBB; CYSLTR1; GPR174; SASH3; IL2RA; PRKCQ; GDF2; ADRA2A; GSTP1; IL18; UBASH3…
GO:0032615	4.98687e-10	3.05419e-08	17	56	0.0218228	interleukin-12 production	BP	SLAMF1; IL10; TIGIT; TLR2; IL12B; CCL19; TLR8; CD40LG; THBS1; CCR7; JAK3; LTB; SYK; CLEC7A; CMKLR1; LILRA5; LILRB1
GO:0051049	5.18013e-10	3.16395e-08	137	1781	0.175866	regulation of transport	BP	KCNA3; CD2; VTCN1; FCRL3; AIM2; CRP; CD84; PTGS2; IL10; IL1B; STAC; CCR1; TRAT1; HCLS1; CD38; STAP1; CXCL9; CXCL11; TLR2; PTGER4; F2RL1; CRHBP; EFNA5; TIFAB; CSF1R; HAVCR2; DOCK2; KCNMB1; IL6; SFRP4; PIK3CG; CFTR; KCND2; CLEC5A; BLK; KCNU1; CCL19; CCL21; GAS1; FCN1; TLR8; CYBB; IL2RG; CD40LG; SRGN; ANKRD1; ADRA2A; SYT13; MMP12; CRYAB; UBASH3B; CRTAM; NA; CD4; CLEC4E; CLEC9A; NCKAP1L; NALCN; GREM1…
GO:0042060	5.21208e-10	3.17486e-08	58	523	0.0744544	wound healing	BP	WNT4; SELP; PLEK; FAP; COL3A1; VIL1; PDGFRA; ODAM; F2RL2; F2RL1; LCP2; F13A1; NA; IL6; COL1A2; PIK3CG; PRKAR2B; DOCK8; TNC; COL5A1; TIMP1; CD40LG; PRKCQ; ADRA2A; MMP12; UBASH3B; GNG2; THBS1; DUOX2; WFDC1; P2RX1; COL1A1; GNA15; VAV1; COMP; PDPN; LCK; IL24; REG3A; CXCR4; P2RY12; HPSE; SMOC2; SYK; GATA3; PLAU; FGFR2; SAA1; CD44; FERMT3; CLEC1B; CLEC7A; DCN; POSTN; PRKCB; PIK3R5; SGCA; C1QTNF1; AXL
GO:0050868	5.26404e-10	3.19787e-08	23	107	0.029525	negative regulation of T cell activation	BP	PLA2G2D; VTCN1; IL10; TIGIT; CD80; HAVCR2; FGL2; PDCD1LG2; IL2RA; TBX21; CD300A; CLEC4G; JAK3; RUNX3; PTPN22; FCGR2B; CTLA4; CD86; CD74; GPNMB; VSIG4; SPN; LILRB1
GO:0030669	5.50201e-10	3.33345e-08	15	44	0.0192555	clathrin-coated endocytic vesicle membrane	CC	FCGR1A; CD207; HLA-DRB5; HLA-DQA1; ROR2; FZD2; FCGR1B; CD74; HLA-DRA; HLA-DRB1; HLA-DQB1; HLA-DQA2; HLA-DQB2; HLA-DPA1; HLA-DPB1
GO:0002708	5.9719e-10	3.60844e-08	22	99	0.0282413	positive regulation of lymphocyte mediated immunity	BP	CD1C; CD1B; SLAMF6; IL1B; IL12B; IL6; BTK; SASH3; IL18; CRTAM; TBX21; NA; CD226; VAV1; CD1E; PTPRC; NLRP3; LTA; NCR3; SH2D1A; GATA3; RASGRP1; IL12RB1
GO:0002821	7.8927e-10	4.7563e-08	22	100	0.0282413	positive regulation of adaptive immune response	BP	CD1C; CD1B; IL1B; CD80; IL12B; IL6; CCL19; BTK; SASH3; PRKCQ; IL18; CD4; TBX21; NA; CD226; CD1E; PTPRC; NLRP3; CCR2; LTA; GATA3; TNFSF13B; IL12RB1
GO:0006816	8.01303e-10	4.81594e-08	49	406	0.0629012	calcium ion transport	BP	MCOLN2; FCRL3; CD84; PTGS2; STAC; CCR1; CXCL9; CXCL11; PIK3CG; TRPA1; CCL19; CCL21; CYSLTR1; ADRA2A; UBASH3B; CD4; NALCN; PLCB2; CORO1A; CYBA; P2RX1; CCL2; CCL5; CCL4; CCR7; KCNN4; SLC24A3; LCK; PDE4B; RGS4; PTPRC; SLC8A1; CXCR4; CCR5; P2RY12; SNCA; ANK2; GEM; CXCL12; MS4A1; PRKCB; GNAO1; RRAD; ATP2A3; RYR1; CD33; LILRA5; LILRA2; LILRB1
GO:0002791	8.04037e-10	4.81952e-08	53	476	0.0680359	regulation of peptide secretion	BP	CD2; VTCN1; AIM2; CRP; IL10; IL1B; CD38; TLR2; PTGER4; F2RL1; CRHBP; EFNA5; CSF1R; HAVCR2; IL6; CFTR; CLEC5A; BLK; CCL19; FCN1; TLR8; CD40LG; SRGN; ANKRD1; ADRA2A; MMP12; CRTAM; CLEC4E; CLEC9A; RASL10B; CCL5; CCR7; CD22; KCNN4; SSC5D; OSM; PTPN22; FCGR2B; NLRP3; TLR10; BANK1; CD74; AIF1; HDAC9; SYK; GATA3; SAA1; POSTN; RASGRP1; CD33; LILRA5; LILRA2; LILRB1
GO:0002283	9.6188e-10	5.75036e-08	53	468	0.0680359	neutrophil activation involved in immune response	BP	PADI2; MNDA; CHIT1; NA; TNFAIP6; CXCL1; TLR2; DOCK2; VNN1; NA.1; FGL2; CLEC5A; FCN1; CYBB; ALOX5; GSTP1; C3AR1; BIN2; GPR84; NCKAP1L; GLIPR1; COTL1; CRISPLD2; CYBA; P2RX1; CD300A; RAB31; PRAM1; SIGLEC9; SIGLEC14; FPR1; SLPI; MMP9; NFAM1; PTAFR; CD53; SELL; PTPRC; CR1; CXCR2; PLAC8; HPSE; SYK; CFP; PLAU; CD44; CLEC12A; OLR1; ARHGAP9; CD33; FPR2; LAIR1; LILRA2; SIRPB1; ITGB2
GO:0030183	1.0353e-09	6.17291e-08	25	129	0.0320924	B cell differentiation	BP	FCRL3; SLAMF8; IL10; ITGA4; DOCK10; CARD11; BTK; CD40LG; CD27; NCKAP1L; FLT3; GPR183; NA; JAK3; NFAM1; NTRK1; FCGR2B; PTPRC; CR2; HDAC9; CDH17; SYK; ITM2A; MS4A1; IKZF3; CD79A
GO:1903557	1.03869e-09	6.1768e-08	20	87	0.0256739	positive regulation of tumor necrosis factor superfamily cytokine production	BP	CD2; TLR2; HAVCR2; IL12B; CCL19; CYBB; SASH3; THBS1; CYBA; TNFRSF8; PTAFR; PTPRC; CCR2; CD86; SYK; CLEC7A; RASGRP1; SPN; LILRA5; LILRA2
GO:0016064	1.09095e-09	6.47045e-08	23	109	0.029525	immunoglobulin mediated immune response	BP	C1QA; C1QB; CRP; IL10; C9; C7; GAPT; FGL2; TLR8; BTK; CD40LG; CD27; BATF; TBX21; NA; CD226; C1QC; FCGR2B; PTPRC; CR2; CR1; CD74; LTA; HLA-DQB1
GO:0050854	1.174e-09	6.94477e-08	17	60	0.0218228	regulation of antigen receptor-mediated signaling pathway	BP	FCRL3; TRAT1; STAP1; BLK; CCR7; CD300A; CD226; CD22; KCNN4; NFAM1; LCK; PTPN22; FCGR2B; PTPRC; PRKCB; LILRB4; UBASH3A
GO:0030659	1.18468e-09	6.98961e-08	73	729	0.0937099	cytoplasmic vesicle membrane	CC	WNT4; FCGR1A; SELP; CD207; MARCO; STAB1; CD38; TLR2; IL7R; HLA-DRB5; HLA-DQA1; MOXD1; VNN1; CFTR; CLEC5A; ROR2; CYBB; MPEG1; CD3G; CD4; C3AR1; AQP6; GPR84; NCKAP1L; GLIPR1; CORO1A; NA; CYBA; P2RX1; FZD2; CD300A; RAB31; RAB27B; SIGLEC9; SIGLEC14; FPR1; RAC2; NFAM1; PTAFR; CD53; FCGR1B; RHBG; SELL; PTPRC; CR1; CXCR2; PCDH7; SNCA; CD74; HLA-DRA; HLA-DRB1; HLA-DQB1; HLA-DQA2; HLA-DQB2; HLA-DPA1; HLA-…
GO:0051179	1.19709e-09	7.02794e-08	360	6074	0.462131	localization	BP	PIK3CD; PADI2; PLA2G2D; WNT4; CNR2; PODN; TACSTD2; MCOLN2; KCNA3; CD2; VTCN1; FCGR1A; FCRL3; MNDA; AIM2; CRP; SLAMF8; CD84; SLAMF1; CD48; SELP; PTGS2; PLA2G4A; CHIT1; IL10; NA; FAM110C; EMILIN1; PLEK; CD207; IL1B; MARCO; TNFAIP6; SLC4A10; FAP; ITGA4; COL3A1; VIL1; DOCK10; ARL4C; CCR4; STAC; CCR8; CXCR6; CCR1; STAB1; TRAT1; SIDT1; HCLS1; SLC9A9; CD38; SLIT2; SLC34A2; PDGFRA; STAP1; CXCL6; CXCL1; C…
GO:0042094	1.19741e-09	7.02794e-08	11	22	0.0141207	interleukin-2 biosynthetic process	BP	IL1B; CD80; IRF4; CARD11; PRKCQ; IL18; CD3E; CD4; PTPRC; CD86; CLEC7A
GO:0032633	1.23402e-09	7.22401e-08	13	33	0.0166881	interleukin-4 production	BP	VTCN1; HAVCR2; ITK; IRF4; SASH3; CD40LG; PRKCQ; CD3E; CLECL1; NLRP3; CD86; SYK; GATA3
GO:0050764	1.27348e-09	7.43566e-08	21	96	0.0269576	regulation of phagocytosis	BP	IL1B; STAP1; TLR2; F2RL1; DOCK2; IL2RG; NCKAP1L; CYBA; CCL2; CD300A; CD300LF; RAB31; IL2RB; FCGR2B; PTPRC; SYK; CLEC7A; FPR2; SIRPB1; SIRPG; HCK
GO:0009719	1.51753e-09	8.83776e-08	124	1573	0.159178	response to endogenous stimulus	BP	PADI2; WNT4; COL16A1; PTGS2; FMOD; IL10; EMILIN1; IL1B; ITGA4; COL3A1; VIL1; WNT10A; HCLS1; HTRA3; CD38; SLIT2; RASL11B; PDGFRA; CXCL13; BMPR1B; HHIP; TLR2; PTGER4; CRHBP; EFNA5; BMP5; IL6; SFRP4; COL1A2; PIK3CG; PRKAR2B; CFTR; EGR3; HTRA4; STMN2; HAS2; CCL19; CCL21; RORB; ROR2; TNC; MXRA5; CYBB; TIMP1; PRKCQ; GDF2; GDF10; ANKRD1; ADRA2A; FIBIN; CREB3L1; GSTP1; PGR; CRYAB; CD4; ASCL1; SHISA2; FLT…
GO:0002686	1.61918e-09	9.4054e-08	14	43	0.0179718	negative regulation of leukocyte migration	BP	PADI2; SLAMF8; EMILIN1; SLIT2; STAP1; PTGER4; BMP5; CCL21; GREM1; CCL2; CD300A; CXCL12; GPR18; MMP28
GO:0001503	1.65781e-09	9.60507e-08	46	377	0.0590501	ossification	BP	WNT4; PTGS2; GLI2; CCR1; BMPR1B; HAND2; PTGER4; ID4; BMP5; IL6; COL1A2; CLEC5A; CTHRC1; RORB; ROR2; OMD; TNC; GDF2; GDF10; SRGN; IFITM1; CREB3L1; MGP; TMEM119; GREM1; ITGA11; XYLT1; CDH11; COL1A1; MRC2; COMP; COL11A1; ECM1; SLC8A1; VCAN; RUNX2; GPNMB; HGF; CHRDL1; EGR2; COL13A1; FGFR2; COL2A1; MMP2; RYR1; RASSF2
GO:0050714	1.69277e-09	9.78246e-08	36	257	0.0462131	positive regulation of protein secretion	BP	CD2; VTCN1; AIM2; IL10; IL1B; CD38; TLR2; PTGER4; F2RL1; CSF1R; HAVCR2; IL6; CFTR; CLEC5A; BLK; CCL19; FCN1; TLR8; ANKRD1; MMP12; CRTAM; CLEC4E; CLEC9A; KCNN4; OSM; PTPN22; NLRP3; AIF1; SYK; GATA3; SAA1; POSTN; RASGRP1; CD33; LILRA5; LILRA2
GO:0002456	1.86253e-09	1.0736e-07	22	104	0.0282413	T cell mediated immunity	BP	CD1C; CD1B; IL1B; IL7R; IL12B; IL6; MYO1G; SASH3; IL18; RIPK3; TBX21; CD70; CLEC4G; CD1E; FCGR2B; PTPRC; NLRP3; CD8A; CCR2; GATA3; IL12RB1; LILRB1
GO:0006915	2.09528e-09	1.20468e-07	138	1851	0.17715	apoptotic process	BP	TNFRSF9; PIK3CD; WNT4; CD2; VTCN1; MNDA; IFI16; AIM2; PTGS2; PHLDA3; IL10; IL1B; GLI2; FAP; ITGA4; VIL1; NA; HCLS1; CD38; SLIT2; BMPR1B; HHIP; TLR2; HAND2; IL7R; GZMA; CSF1R; IL12B; FGD2; BMP5; VNN1; NA.1; CARD11; IL6; SFRP4; NCF1; PIK3CG; CLEC5A; EGR3; PNMA2; DOCK8; CCL19; CCL21; GAS1; TIMP1; BTK; CD40LG; IL2RA; PRKCQ; GDF2; GDF10; SRGN; ANKRD1; CREB3L1; CD5; GSTP1; CRYAB; CD3E; CD3G; CCND2; CD2…
GO:0043312	2.11027e-09	1.21021e-07	52	465	0.0667522	neutrophil degranulation	BP	PADI2; MNDA; CHIT1; NA; TNFAIP6; CXCL1; TLR2; DOCK2; VNN1; NA.1; FGL2; CLEC5A; FCN1; CYBB; ALOX5; GSTP1; C3AR1; BIN2; GPR84; NCKAP1L; GLIPR1; COTL1; CRISPLD2; CYBA; P2RX1; CD300A; RAB31; PRAM1; SIGLEC9; SIGLEC14; FPR1; SLPI; MMP9; NFAM1; PTAFR; CD53; SELL; PTPRC; CR1; CXCR2; PLAC8; HPSE; SYK; CFP; PLAU; CD44; CLEC12A; OLR1; ARHGAP9; CD33; FPR2; LAIR1; SIRPB1; ITGB2
GO:0007162	2.11858e-09	1.21189e-07	37	276	0.0474968	negative regulation of cell adhesion	BP	PLA2G2D; TACSTD2; VTCN1; IL10; TIGIT; CD80; EFNA5; HAVCR2; FGL2; PDCD1LG2; CCL21; TNC; IL2RA; MMP12; UBASH3B; ARHGDIB; THBS1; TBX21; COL1A1; CD300A; CLEC4G; JAK3; RUNX3; PTPN22; FCGR2B; PTPRC; CTLA4; CD86; CD74; GPNMB; ADAMDEC1; VSIG4; CXCL12; POSTN; SPN; C1QTNF1; LILRB1
GO:0048519	2.17413e-09	1.24052e-07	304	5262	0.390244	negative regulation of biological process	BP	TNFRSF9; PIK3CD; PADI2; PLA2G2D; WNT4; CNR2; PODN; TACSTD2; MCOLN2; VTCN1; FCRL3; MNDA; IFI16; AIM2; CRP; SLAMF8; CD84; SLAMF1; DPT; PTGS2; RGS18; RGS1; PHLDA3; IL10; EMILIN1; PLEK; IL1B; GLI2; TNFAIP6; FAP; SP5; COL3A1; VIL1; GPR55; EOMES; CCR1; STAB1; TRAT1; TIGIT; CD80; HCLS1; GPR171; NA; HTRA3; CD38; SLIT2; RHOH; RASL11B; PDGFRA; STAP1; CXCL1; CXCL9; CXCL11; CXCL13; BMPR1B; HHIP; TLR2; HAND2;…
GO:0048020	2.19671e-09	1.25024e-07	12	42	0.0154044	CCR chemokine receptor binding	MF	CXCL13; CCL26; CCL24; CCL19; CCL21; CCL22; CCL2; CCL11; CCL5; CCL18; CCL4; CCR2
GO:0050729	2.27335e-09	1.2906e-07	25	150	0.0320924	positive regulation of inflammatory response	BP	PTGS2; IL1B; STAP1; TLR2; PTGER4; IL12B; IL6; CCL24; PIK3CG; TLR7; BTK; CD6; IL18; CCL18; CCR7; OSM; PLA2G2A; GBP5; CCR2; TLR10; SNCA; LTA; GPSM3; CLEC7A; LILRA5
GO:0051247	2.2847e-09	1.29379e-07	124	1601	0.159178	positive regulation of protein metabolic process	BP	FCGR1A; FCRL3; IFI16; AIM2; SLAMF1; PTGS2; IL1B; MARCO; GPR55; CCR1; CD80; HCLS1; PDGFRA; STAP1; ODAM; HAND2; F2RL1; EFNA5; CSF1R; HAVCR2; IL12B; LCP2; IRF4; NA; FGD2; BMP5; SAMD5; CARD11; IL6; NCF1; CCL26; CCL24; PIK3CG; PRKAR2B; TSPYL5; CCL19; CCL21; GLIPR2; ROR2; TLR7; TLR8; CYBB; CD40LG; PRKCQ; GDF2; GDF10; ADRA2A; KNDC1; IL18; CD3E; CCND2; CD27; CD4; NCKAP1L; TMEM119; FLT3; GPR183; RIPK3; GR…
GO:0051897	2.29658e-09	1.29725e-07	28	172	0.0359435	positive regulation of protein kinase B signaling	BP	PIK3CD; FAM110C; ICOS; TRAT1; CD80; HCLS1; PDGFRA; PIK3CG; TSPYL5; CCL19; CCL21; IL18; THBS1; FGF7; CCR7; VAV1; OSM; RAC2; LCK; CD86; P2RY12; HPSE; HGF; GATA3; FGFR2; PIK3R5; C1QTNF1; AXL
GO:0046635	2.50826e-09	1.41328e-07	17	62	0.0218228	positive regulation of alpha-beta T cell activation	BP	CD80; IL12B; CCL19; SASH3; PRKCQ; IL18; CD3E; NCKAP1L; EBI3; RASAL3; RUNX3; PTPRC; NLRP3; CCR2; CD86; SYK; IL12RB1
GO:0050708	2.57237e-09	1.44579e-07	50	449	0.0641849	regulation of protein secretion	BP	CD2; VTCN1; AIM2; CRP; IL10; IL1B; CD38; TLR2; PTGER4; F2RL1; EFNA5; CSF1R; HAVCR2; IL6; CFTR; CLEC5A; BLK; CCL19; FCN1; TLR8; CD40LG; SRGN; ANKRD1; ADRA2A; MMP12; CRTAM; CLEC4E; CLEC9A; CCL5; CCR7; CD22; KCNN4; SSC5D; OSM; PTPN22; FCGR2B; NLRP3; TLR10; BANK1; AIF1; HDAC9; SYK; GATA3; SAA1; POSTN; RASGRP1; CD33; LILRA5; LILRA2; LILRB1
GO:0009653	2.58176e-09	1.44746e-07	181	2596	0.232349	anatomical structure morphogenesis	BP	PIK3CD; WNT4; COL8A2; TACSTD2; PTGS2; PHLDA3; IL10; EMILIN1; NA; IL1B; GLI2; ARHGAP15; SLC4A10; FAP; SP5; ITGA4; COL3A1; VIL1; WNT10A; DOCK10; EOMES; STAB1; KLHL6; SLIT2; RHOH; PDGFRA; ODAM; CXCL9; CXCL13; BMPR1B; HHIP; TLR2; HAND2; BASP1; IL7R; EMB; EFNA5; TIFAB; CSF1R; ID4; CPNE5; FGD2; BMP5; RSPO3; THBS2; ITGB8; IL6; SFRP4; CCL24; SEMA3C; COL1A2; PIK3CG; DOK2; EGR3; DKK4; NA.1; CTHRC1; COL14A1…
GO:0048514	2.61836e-09	1.46433e-07	60	642	0.0770218	blood vessel morphogenesis	BP	WNT4; COL8A2; PTGS2; IL10; EMILIN1; IL1B; FAP; COL3A1; STAB1; SLIT2; PDGFRA; CXCL13; HAND2; RSPO3; THBS2; ITGB8; IL6; CCL24; PIK3CG; EGR3; HAS2; CYBB; SRPX2; GDF2; CREB3L1; IL18; C3AR1; GREM1; THBS1; CCL2; CCL11; NGFR; TBX4; CCBE1; COMP; PTGIS; ECM1; CXCR4; CXCR2; CCR2; HPSE; HPGD; SGCD; PRDM1; SMOC2; HDAC9; GPNMB; HGF; SULF1; NTRK2; SYK; CXCR3; FGFR2; ADAM12; DCN; STRA6; PRKCB; MMP2; TMIGD2; ITG…
GO:0043235	2.71027e-09	1.51198e-07	48	390	0.0616175	receptor complex	CC	FCRL5; EMILIN1; ITGA4; TRAT1; PDGFRA; BMPR1B; TLR2; CSF1R; IL12B; GABRP; ITGB8; IL6; ROR2; TLR7; IL2RG; IL2RA; ADRA2A; CD6; CD3E; CD3G; CD4; GPR84; FLT3; ITGBL1; ITGA11; EBI3; CSF2RB; IL2RB; NTRK1; CD247; CR2; CD8A; CD8B; EPHA3; CD74; NTRK2; SYK; CSF2RA; GRIA3; FGFR2; CD44; OLR1; LTK; NTRK3; IL12RB1; AXL; CD79A; ITGB2
GO:0002793	2.80221e-09	1.55941e-07	37	276	0.0474968	positive regulation of peptide secretion	BP	CD2; VTCN1; AIM2; IL10; IL1B; CD38; TLR2; PTGER4; F2RL1; CSF1R; HAVCR2; IL6; CFTR; CLEC5A; BLK; CCL19; FCN1; TLR8; ANKRD1; MMP12; CRTAM; CLEC4E; CLEC9A; RASL10B; KCNN4; OSM; PTPN22; NLRP3; AIF1; SYK; GATA3; SAA1; POSTN; RASGRP1; CD33; LILRA5; LILRA2
GO:0007169	2.85422e-09	1.58444e-07	68	691	0.0872914	transmembrane receptor protein tyrosine kinase signaling pathway	BP	WNT4; EMILIN1; IL1B; VIL1; TRAT1; CLNK; PDGFRA; STAP1; ADAMTS3; HHIP; EFNA5; CSF1R; LCP2; BMP5; NCF1; BLK; DOK2; ROR2; CYBB; PRKCQ; ADRA2A; CREB3L1; CD3E; UBASH3B; CD4; IGFBP6; NCKAP1L; SHISA2; FLT3; FLRT2; GREM1; THBS1; FGF7; CYBA; NGFR; COL1A1; SOCS3; CCBE1; VAV1; JAK3; PTGIR; MMP9; LCK; NTRK1; EFEMP1; CD8A; CD8B; EPHA3; SNCA; RUNX2; SMOC2; HGF; SULF1; NTRK2; SYK; GATA3; FGFR2; NTF3; DCN; LTK; …
GO:0050730	3.18344e-09	1.76286e-07	35	250	0.0449294	regulation of peptidyl-tyrosine phosphorylation	BP	FCGR1A; CD80; HCLS1; STAP1; EFNA5; CSF1R; IL12B; IL6; NCF1; ADRA2A; IL18; CD3E; CD4; FLT3; GREM1; FGF7; LRRK1; CCL5; CD300A; SOCS3; SAMSN1; LIF; OSM; PTPRC; IL24; BANK1; CD74; HGF; NTRK2; SYK; CD44; NTF3; CNTN1; LILRA5; ITGB2
GO:0006468	3.30485e-09	1.82561e-07	140	1877	0.179718	protein phosphorylation	BP	PIK3CD; FCGR1A; FCRL3; SLAMF1; PTGS2; EMILIN1; IL1B; MARCO; GPR55; CCR1; CD80; HCLS1; NA; SLIT2; PDGFRA; STAP1; ODAM; BMPR1B; TLR2; HAND2; PTGER4; F2RL1; EFNA5; CAMK4; CSF1R; HAVCR2; ITK; IL12B; LCP2; FGD2; BMP5; SAMD5; IL6; NCF1; CCL26; CCL24; PIK3CG; PRKAR2B; BLK; CCL19; CCL21; GLIPR2; ROR2; TLR7; TLR8; IL2RG; BTK; CD40LG; IL2RA; PRKCQ; GDF2; GDF10; ADRA2A; KNDC1; GSTP1; CRYAB; IL18; CD3E; UBAS…
GO:0031348	3.33654e-09	1.83861e-07	31	226	0.0397946	negative regulation of defense response	BP	CNR2; IFI16; SLAMF8; IL10; TNFAIP6; PTGER4; NA; HAVCR2; IL12B; FGL2; IL2RA; GSTP1; MMP12; NLRC3; ADCY7; WFDC1; SOCS3; METRNL; CST7; PTGIS; FCGR2B; PTPRC; CR1; NLRP3; CD96; HGF; VSIG4; GATA3; SAA1; SIGLEC10; FPR2; LILRB1
GO:0048523	3.50031e-09	1.92415e-07	275	4438	0.353017	negative regulation of cellular process	BP	TNFRSF9; PADI2; PLA2G2D; WNT4; CNR2; PODN; TACSTD2; MCOLN2; VTCN1; FCRL3; MNDA; IFI16; CRP; SLAMF8; CD84; SLAMF1; DPT; PTGS2; RGS18; RGS1; PHLDA3; IL10; EMILIN1; PLEK; IL1B; GLI2; FAP; SP5; COL3A1; VIL1; GPR55; EOMES; TRAT1; TIGIT; CD80; HCLS1; GPR171; NA; HTRA3; CD38; SLIT2; RHOH; RASL11B; PDGFRA; STAP1; CXCL1; CXCL9; CXCL11; CXCL13; BMPR1B; HHIP; TLR2; HAND2; BASP1; IL7R; PTGER4; GZMA; F2RL1; C…
GO:0046637	3.51357e-09	1.92479e-07	17	63	0.0218228	regulation of alpha-beta T cell differentiation	BP	CD80; IL12B; IRF4; CCL19; SASH3; IL18; NCKAP1L; TBX21; JAK3; RUNX3; ZNF683; NLRP3; CD86; PRDM1; SYK; GATA3; IL12RB1
GO:0042981	3.51857e-09	1.92479e-07	115	1477	0.147625	regulation of apoptotic process	BP	PIK3CD; WNT4; VTCN1; MNDA; PTGS2; PHLDA3; IL10; IL1B; GLI2; FAP; ITGA4; VIL1; NA; HCLS1; CD38; SLIT2; BMPR1B; HHIP; HAND2; IL7R; GZMA; CSF1R; IL12B; FGD2; BMP5; VNN1; CARD11; IL6; SFRP4; PIK3CG; CLEC5A; EGR3; PNMA2; DOCK8; CCL19; CCL21; GAS1; TIMP1; BTK; CD40LG; PRKCQ; GDF2; GDF10; ANKRD1; CREB3L1; GSTP1; CRYAB; CD3E; CD3G; CCND2; CD27; FAIM2; NCKAP1L; ASCL1; FLT3; RIPK3; GREM1; THBS1; ARNT2; COR…
GO:0031343	3.53389e-09	1.92849e-07	17	66	0.0218228	positive regulation of cell killing	BP	CD1C; CD1B; SLAMF6; STAP1; F2RL1; IL12B; CRTAM; CD226; VAV1; CD1E; PTPRC; NCR3; SYK; SH2D1A; CLEC7A; RASGRP1; IL12RB1
GO:0012506	3.66021e-09	1.99261e-07	73	748	0.0937099	vesicle membrane	CC	WNT4; FCGR1A; SELP; CD207; MARCO; STAB1; CD38; TLR2; IL7R; HLA-DRB5; HLA-DQA1; MOXD1; VNN1; CFTR; CLEC5A; ROR2; CYBB; MPEG1; CD3G; CD4; C3AR1; AQP6; GPR84; NCKAP1L; GLIPR1; CORO1A; NA; CYBA; P2RX1; FZD2; CD300A; RAB31; RAB27B; SIGLEC9; SIGLEC14; FPR1; RAC2; NFAM1; PTAFR; CD53; FCGR1B; RHBG; SELL; PTPRC; CR1; CXCR2; PCDH7; SNCA; CD74; HLA-DRA; HLA-DRB1; HLA-DQB1; HLA-DQA2; HLA-DQB2; HLA-DPA1; HLA-…
GO:0045076	3.86191e-09	2.09734e-07	10	19	0.012837	regulation of interleukin-2 biosynthetic process	BP	IL1B; CD80; IRF4; CARD11; PRKCQ; CD3E; CD4; PTPRC; CD86; CLEC7A
GO:0043067	3.89867e-09	2.11222e-07	116	1501	0.148909	regulation of programmed cell death	BP	PIK3CD; WNT4; VTCN1; MNDA; PTGS2; PHLDA3; IL10; IL1B; GLI2; FAP; ITGA4; VIL1; NA; HCLS1; CD38; SLIT2; BMPR1B; HHIP; HAND2; IL7R; GZMA; CSF1R; IL12B; FGD2; BMP5; VNN1; CARD11; IL6; SFRP4; PIK3CG; CLEC5A; EGR3; PNMA2; DOCK8; CCL19; CCL21; GAS1; TIMP1; BTK; CD40LG; PRKCQ; GDF2; GDF10; ANKRD1; CREB3L1; GSTP1; CRYAB; CD3E; CD3G; CCND2; CD27; FAIM2; NCKAP1L; ASCL1; FLT3; RIPK3; GREM1; THBS1; ARNT2; COR…
GO:0071363	3.92815e-09	2.12309e-07	66	677	0.084724	cellular response to growth factor stimulus	BP	WNT4; FMOD; IL10; EMILIN1; IL1B; COL3A1; VIL1; WNT10A; HTRA3; SLIT2; RASL11B; PDGFRA; ADAMTS3; CXCL13; BMPR1B; HHIP; BMP5; SFRP4; COL1A2; EGR3; HTRA4; STMN2; HAS2; GAS1; ROR2; GDF2; GDF10; ANKRD1; CREB3L1; GSTP1; SHISA2; FLT3; LTBP2; FLRT2; GREM1; THBS1; FGF7; CORO1A; CCL2; CCL5; NGFR; COL1A1; CCBE1; COMP; HAS1; NTRK1; SNCA; HPGD; RUNX2; SMOC2; HGF; PEG10; WNT2; SULF1; NTRK2; CHRDL1; GATA3; FGFR2…
GO:0042742	3.98881e-09	2.15071e-07	30	237	0.0385109	defense response to bacterium	BP	GBP6; CRP; SLAMF8; SELP; IL10; STAB1; CXCL6; CXCL13; TLR2; F2RL1; HAVCR2; IL12B; IL6; TNFSF8; NA; MPEG1; CD4; CLEC4E; RNASE6; CYBA; HAMP; SSC5D; SLPI; PLA2G2A; NLRP3; PLAC8; LTA; SYK; CFP; SPN; FPR2
GO:0032760	4.25139e-09	2.28682e-07	19	85	0.0243902	positive regulation of tumor necrosis factor production	BP	CD2; TLR2; HAVCR2; IL12B; CCL19; CYBB; SASH3; THBS1; CYBA; TNFRSF8; PTAFR; PTPRC; CCR2; SYK; CLEC7A; RASGRP1; SPN; LILRA5; LILRA2
GO:0030141	5.07277e-09	2.72214e-07	73	793	0.0937099	secretory granule	CC	PADI2; MNDA; SELP; CHIT1; NA; IL1B; TNFAIP6; CPA3; CD38; CXCL1; TLR2; CRHBP; DOCK2; F13A1; MOXD1; VNN1; THBS2; NA.1; FGL2; CLEC5A; FCN1; CYBB; TIMP1; ALOX5; SRGN; CTSW; GSTP1; C3AR1; BIN2; GPR84; NCKAP1L; GLIPR1; THBS1; LOXL1; COTL1; CRISPLD2; CYBA; P2RX1; COL1A1; CD300A; RAB31; RAB27B; SIGLEC9; SIGLEC14; FPR1; SLPI; MMP9; NFAM1; PLA2G2A; PTAFR; CD53; ECM1; SELL; PTPRC; CR1; CXCR2; PCDH7; PLAC8; …
GO:0150076	5.45765e-09	2.92172e-07	17	74	0.0218228	neuroinflammatory response	BP	C1QA; PTGS2; IL1B; STAP1; TLR2; IL6; TLR7; TLR8; IL18; CST7; MMP9; PTPRC; SNCA; AIF1; FPR2; BACE2; ITGB2
GO:0048646	5.73842e-09	3.06475e-07	91	1110	0.116816	anatomical structure formation involved in morphogenesis	BP	WNT4; COL8A2; PTGS2; IL10; EMILIN1; IL1B; GLI2; FAP; ITGA4; EOMES; STAB1; KLHL6; SLIT2; PDGFRA; CXCL9; CXCL13; TLR2; HAND2; TIFAB; BMP5; RSPO3; THBS2; ITGB8; IL6; CCL24; SEMA3C; PIK3CG; EGR3; DKK4; CTHRC1; ROR2; COL5A1; CYBB; SRPX2; GDF2; ANKRD1; KNDC1; CREB3L1; IL18; C3AR1; FAIM2; NA; GREM1; FMN1; THBS1; CCL2; CCL11; FZD2; NGFR; COL1A1; TBX4; EPB41L3; CCBE1; MMP9; PTGIS; PDPN; COL11A1; CD53; ECM…
GO:0007186	6.35397e-09	3.38548e-07	94	1252	0.120668	G protein-coupled receptor signaling pathway	BP	CNR2; RGS18; RGS1; PLEK; MARCO; GPR55; CCR4; CCR8; CXCR6; CCR1; GPR171; P2RY13; CXCL6; CXCL1; CXCL2; CXCL9; CXCL11; CXCL13; PTGER4; F2RL2; F2RL1; FGD2; GPR141; CCL26; CCL24; PIK3CG; PNOC; CCL19; CCL21; RORB; FCN1; GPR82; CYSLTR1; GPR174; BTK; NA; ADRA2A; CD3E; C3AR1; GPR84; GPR183; GNG2; PTGER2; GPR65; GPR68; GPR132; PLCB2; ADCY7; CCL22; GLP2R; CCL2; CCL11; CCL5; CCL18; CCL4; CCR7; FZD2; GNGT2; G…
GO:0005518	6.64411e-09	3.53172e-07	17	63	0.0218228	collagen binding	MF	PODN; ABI3BP; AEBP1; COL14A1; MMP12; LUM; THBS1; ITGA11; MRC2; CCBE1; COMP; MMP9; ANTXR1; LRRC15; CD44; DCN; C1QTNF1
GO:0043491	7.16339e-09	3.79879e-07	34	258	0.0436457	protein kinase B signaling	BP	PIK3CD; PHLDA3; FAM110C; IL1B; ICOS; TRAT1; CD80; HCLS1; PDGFRA; PIK3CG; TSPYL5; CCL19; CCL21; IL18; THBS1; FGF7; CCL2; CCL5; CCR7; VAV1; OSM; RAC2; LCK; CD86; P2RY12; HPSE; BANK1; HGF; NTRK2; GATA3; FGFR2; PIK3R5; C1QTNF1; AXL
GO:0019722	7.23404e-09	3.82725e-07	31	205	0.0397946	calcium-mediated signaling	BP	SELP; PLEK; CCR4; CCR8; CXCR6; CCR1; TRAT1; RCAN2; BTK; CD3E; CD4; CCL4; CCR7; CD22; PTGFR; PTPRC; SLC8A1; CXCR4; CXCR2; XCR1; CCR2; CCR5; P2RY12; ANK2; SGCD; SYK; CXCR3; NA; CMKLR1; MCTP2; FPR2; SLA2
GO:0001664	7.71373e-09	4.07147e-07	34	270	0.0436457	G protein-coupled receptor binding	MF	WNT4; MARCO; WNT10A; CXCL6; CXCL1; CXCL2; CXCL9; CXCL11; CXCL13; CXCL14; RSPO3; CCL26; CCL24; PNOC; CTHRC1; CCL19; CCL21; ROR2; FCN1; NA; ADRA2A; CCL22; CCL2; CCL11; CCL5; CCL18; CCL4; GNA15; FPR1; CLIC6; CCR2; WNT2; CXCL12; SAA1; GNAO1
GO:0071356	7.73503e-09	4.07318e-07	35	275	0.0449294	cellular response to tumor necrosis factor	BP	TNFRSF9; AIM2; F2RL1; CRHBP; CCL26; CCL24; HAS2; CCL19; CCL21; TNFSF8; CD40LG; ANKRD1; GSTP1; CD27; THBS1; TNFRSF17; CCL22; CYBA; TNFRSF13B; CCL2; CCL11; CCL5; CCL18; CCL4; COL1A1; CD70; HAMP; TNFRSF8; LTA; LTB; SYK; GATA3; POSTN; TNFSF13B; TCL1A
GO:0002673	8.063e-09	4.23599e-07	20	96	0.0256739	regulation of acute inflammatory response	BP	C1QA; C1QB; PTGS2; IL1B; C9; C7; IL6; PIK3CG; BTK; GSTP1; C3AR1; CCR7; OSM; C1QC; FCGR2B; CR2; CR1; NLRP3; CFP; VSIG4
GO:0045123	8.30522e-09	4.34823e-07	16	59	0.0205392	cellular extravasation	BP	PIK3CD; SELP; ITGA4; PTGER4; PIK3CG; CCL21; SELPLG; RIPK3; CCL2; PTAFR; SELL; ADD2; CCR2; CXCL12; SPN; ITGB2
GO:0032637	8.31522e-09	4.34823e-07	18	80	0.0231065	interleukin-8 production	BP	CD2; CRP; IL10; IL1B; TLR2; F2RL1; FCN1; TLR7; TLR8; GDF2; SSC5D; PTPN22; PTPRC; CD74; SYK; CLEC7A; CD33; LILRA2
GO:0045089	8.59255e-09	4.48285e-07	43	359	0.055199	positive regulation of innate immune response	BP	FCRL3; MNDA; IFI16; AIM2; SLAMF6; MARCO; MUC13; TLR2; F2RL1; HAVCR2; IL12B; IRF4; CARD11; FCN1; TLR7; TLR8; BTK; MMP12; CRTAM; CLEC4E; CYBA; CCL5; CD300A; CD300LF; CD226; VAV1; ICAM3; LILRA4; GBP5; PTPN22; PYHIN1; TLR10; TNIP3; NCR3; SYK; SH2D1A; CLEC7A; RASGRP1; FPR2; LILRA2; HCK; ZBP1; ITGB2
GO:0002573	8.65104e-09	4.50294e-07	30	197	0.0385109	myeloid leukocyte differentiation	BP	PIK3CD; IFI16; GPR55; CCR1; HCLS1; TLR2; F2RL1; CAMK4; CSF1R; IL12B; IRF4; CCL19; ROR2; UBASH3B; CD4; GPR183; BATF; LRRK1; EVI2B; CCR7; MMP9; LIF; C1QC; CD74; GAB3; GATA3; IL34; LILRB1; LILRB4; RASSF2
GO:0050766	8.78056e-09	4.55982e-07	17	70	0.0218228	positive regulation of phagocytosis	BP	IL1B; STAP1; F2RL1; DOCK2; IL2RG; NCKAP1L; CYBA; CCL2; CD300LF; RAB31; IL2RB; FCGR2B; PTPRC; CLEC7A; FPR2; SIRPB1; SIRPG
GO:0032677	9.03502e-09	4.67886e-07	17	72	0.0218228	regulation of interleukin-8 production	BP	CD2; CRP; IL10; IL1B; TLR2; F2RL1; FCN1; TLR7; TLR8; GDF2; SSC5D; PTPN22; PTPRC; CD74; SYK; CLEC7A; CD33
GO:0072540	9.0513e-09	4.67886e-07	8	12	0.0102696	T-helper 17 cell lineage commitment	BP	SLAMF6; IL12B; IRF4; IL6; BATF; TBX21; LY9; IL12RB1
GO:0001932	9.32431e-09	4.80895e-07	108	1378	0.138639	regulation of protein phosphorylation	BP	FCGR1A; FCRL3; SLAMF1; PTGS2; EMILIN1; IL1B; MARCO; GPR55; CCR1; CD80; HCLS1; NA; SLIT2; PDGFRA; STAP1; ODAM; HAND2; F2RL1; EFNA5; CSF1R; HAVCR2; IL12B; LCP2; FGD2; BMP5; SAMD5; IL6; NCF1; CCL26; CCL24; PIK3CG; PRKAR2B; CCL19; CCL21; GLIPR2; ROR2; TLR7; TLR8; CD40LG; GDF2; GDF10; ADRA2A; KNDC1; GSTP1; IL18; CD3E; UBASH3B; CCND2; CD27; CD4; NCKAP1L; TMEM119; FLT3; GPR183; RIPK3; GREM1; THBS1; FGF7…
GO:0001912	9.87569e-09	5.0817e-07	15	54	0.0192555	positive regulation of leukocyte mediated cytotoxicity	BP	CD1C; CD1B; SLAMF6; STAP1; F2RL1; IL12B; CRTAM; CD226; VAV1; CD1E; PTPRC; NCR3; SH2D1A; RASGRP1; IL12RB1
GO:0002295	1.02298e-08	5.25193e-07	9	16	0.0115533	T-helper cell lineage commitment	BP	SLAMF6; IL12B; IRF4; IL6; BATF; TBX21; LY9; SPN; IL12RB1
GO:0008285	1.08208e-08	5.54269e-07	64	715	0.0821566	negative regulation of cell proliferation	BP	TNFRSF9; PLA2G2D; PODN; VTCN1; MNDA; DPT; PTGS2; IL10; IL1B; FAP; CD80; CXCL1; BMPR1B; TLR2; CSF1R; HAVCR2; IL12B; BMP5; IL6; SFRP4; PDCD1LG2; ROR2; BTK; IL2RA; GDF2; IFITM1; GSTP1; IGFBP6; GREM1; THBS1; NLRC3; WFDC1; TNFRSF13B; CCL2; NGFR; CD300A; NA; CLEC4G; PTGIR; LIF; OSM; TNFRSF8; PDPN; RUNX3; NTRK1; FCGR2B; IL24; CTLA4; CD86; LTA; AIF1; GPNMB; SULF1; OGN; SRPX; VSIG4; GATA3; FGFR2; BCL11B; …
GO:1905517	1.12802e-08	5.76492e-07	14	50	0.0179718	macrophage migration	BP	MCOLN2; SLAMF8; EMILIN1; STAP1; ROR2; C3AR1; THBS1; CCL2; CCL5; CCR2; P2RY12; SAA1; CMKLR1; MMP28
GO:2000401	1.13599e-08	5.7925e-07	15	56	0.0192555	regulation of lymphocyte migration	BP	PADI2; ITGA4; CXCL13; CXCL14; DOCK8; CCL21; NA; RIPK3; CCL2; CCL5; CCL4; ECM1; CCR2; AIF1; CXCL12; SPN
GO:0032613	1.1433e-08	5.81664e-07	15	53	0.0192555	interleukin-10 production	BP	TIGIT; TLR2; F2RL1; IL12B; IRF4; PDCD1LG2; SASH3; CD40LG; JAK3; FCGR2B; HGF; SYK; CLEC7A; LILRA5; LILRB1
GO:0032695	1.15002e-08	5.83764e-07	9	16	0.0115533	negative regulation of interleukin-12 production	BP	SLAMF1; IL10; TIGIT; TLR8; THBS1; JAK3; CMKLR1; LILRA5; LILRB1
GO:0030666	1.32471e-08	6.70928e-07	27	163	0.0346598	endocytic vesicle membrane	CC	WNT4; FCGR1A; CD207; MARCO; STAB1; TLR2; HLA-DRB5; HLA-DQA1; ROR2; CYBB; CORO1A; CYBA; FZD2; RAB31; RAC2; FCGR1B; CD74; HLA-DRA; HLA-DRB1; HLA-DQB1; HLA-DQA2; HLA-DQB2; HLA-DPA1; HLA-DPB1; MSR1; GRIA3; CD163
GO:0050777	1.53529e-08	7.75837e-07	25	146	0.0320924	negative regulation of immune response	BP	IFI16; SLAMF8; CD84; IL10; COL3A1; IL7R; HAVCR2; IL12B; FGL2; IL2RA; MMP12; NLRC3; TBX21; CD300A; CLEC4G; JAK3; SAMSN1; FCGR2B; PTPRC; CR1; CTLA4; CCR2; CD96; VSIG4; LILRB1
GO:0045334	1.55584e-08	7.84463e-07	16	62	0.0205392	clathrin-coated endocytic vesicle	CC	FCGR1A; CD207; HLA-DRB5; HLA-DQA1; ROR2; FZD2; FCGR1B; CTLA4; CD74; HLA-DRA; HLA-DRB1; HLA-DQB1; HLA-DQA2; HLA-DQB2; HLA-DPA1; HLA-DPB1
GO:0042101	1.60819e-08	8.09047e-07	9	17	0.0115533	T cell receptor complex	CC	TRAT1; CD6; CD3E; CD3G; CD4; CD247; CD8A; CD8B; SYK
GO:0034612	1.64521e-08	8.25828e-07	36	295	0.0462131	response to tumor necrosis factor	BP	TNFRSF9; AIM2; PTGS2; F2RL1; CRHBP; CCL26; CCL24; HAS2; CCL19; CCL21; TNFSF8; CD40LG; ANKRD1; GSTP1; CD27; THBS1; TNFRSF17; CCL22; CYBA; TNFRSF13B; CCL2; CCL11; CCL5; CCL18; CCL4; COL1A1; CD70; HAMP; TNFRSF8; LTA; LTB; SYK; GATA3; POSTN; TNFSF13B; TCL1A
GO:0033077	1.71156e-08	8.57224e-07	17	68	0.0218228	T cell differentiation in thymus	BP	WNT4; GLI2; IL7R; CAMK4; DOCK2; VNN1; CARD11; EGR3; CD3E; CD3G; RIPK3; CCR7; PTPRC; CD74; GATA3; BCL11B; RASGRP1
GO:0044420	1.71593e-08	8.57507e-07	15	51	0.0192555	extracellular matrix component	CC	EMILIN1; COL3A1; COL1A2; COL14A1; TNC; COL5A1; MFAP5; LUM; MFAP4; COL1A1; MFAP2; COL11A1; LAMC2; COL2A1; ACAN
GO:0009615	1.75496e-08	8.7507e-07	38	306	0.0487805	response to virus	BP	IFI44L; IFI16; AIM2; CD207; IL1B; CXCL9; F2RL1; IL12B; IL6; FGL2; CCL19; TLR7; TLR8; IL2RA; IFITM1; TRIM22; MMP12; DCLK1; RNASE6; DUOX2; CCL22; CCL11; CCL5; CCL4; TBX21; APOBEC3C; APOBEC3D; APOBEC3G; FCN3; PTPRC; NLRP3; CXCR4; CHRM2; GATA3; CXCL12; IL12RB1; LILRB1; APOBEC3H
GO:0010941	1.76845e-08	8.79854e-07	120	1611	0.154044	regulation of cell death	BP	PIK3CD; WNT4; C1QA; VTCN1; MNDA; PTGS2; PHLDA3; IL10; IL1B; GLI2; FAP; ITGA4; VIL1; NA; HCLS1; CD38; SLIT2; BMPR1B; HHIP; HAND2; IL7R; GZMA; CSF1R; IL12B; FGD2; BMP5; VNN1; CARD11; IL6; SFRP4; PIK3CG; CLEC5A; EGR3; PNMA2; DOCK8; CCL19; CCL21; GAS1; TIMP1; BTK; CD40LG; PRKCQ; GDF2; GDF10; ANKRD1; CREB3L1; GSTP1; CRYAB; CD3E; CD3G; CCND2; CD27; FAIM2; NCKAP1L; ASCL1; FLT3; RIPK3; GREM1; THBS1; ARNT…
GO:0043370	1.81253e-08	8.9907e-07	14	47	0.0179718	regulation of CD4-positive, alpha-beta T cell differentiation	BP	CD80; IL12B; IRF4; CCL19; SASH3; IL18; NCKAP1L; TBX21; JAK3; RUNX3; NLRP3; CD86; GATA3; IL12RB1
GO:0022408	1.81505e-08	8.9907e-07	27	172	0.0346598	negative regulation of cell-cell adhesion	BP	PLA2G2D; VTCN1; IL10; TIGIT; CD80; HAVCR2; FGL2; PDCD1LG2; CCL21; IL2RA; UBASH3B; TBX21; CD300A; CLEC4G; JAK3; RUNX3; PTPN22; FCGR2B; CTLA4; CD86; CD74; GPNMB; VSIG4; CXCL12; SPN; C1QTNF1; LILRB1
GO:0035295	2.00498e-08	9.90971e-07	86	1061	0.110398	tube development	BP	WNT4; COL8A2; TACSTD2; PTGS2; IL10; EMILIN1; IL1B; GLI2; FAP; COL3A1; STAB1; SLIT2; PDGFRA; CXCL13; HHIP; HAND2; BASP1; CSF1R; BMP5; SIM1; RSPO3; THBS2; ITGB8; IL6; CCL24; SEMA3C; PIK3CG; EGR3; CTHRC1; HAS2; TNC; CYBB; SRPX2; GDF2; CREB3L1; PGR; IL18; C3AR1; ASCL1; GREM1; FMN1; THBS1; FGF7; CRISPLD2; FOXL1; CCL2; CCL11; FZD2; NGFR; TBX4; CCBE1; COMP; PTGIS; LIF; PDPN; ECM1; CXCR4; ZEB2; CXCR2; CC…
GO:0043373	2.14783e-08	1.05925e-06	9	17	0.0115533	CD4-positive, alpha-beta T cell lineage commitment	BP	SLAMF6; IL12B; IRF4; IL6; BATF; TBX21; LY9; SPN; IL12RB1
GO:0019865	2.18744e-08	1.07643e-06	10	23	0.012837	immunoglobulin binding	MF	FCGR1A; FCER1A; CD4; CD22; FCGR1B; FCGR3A; FCGR2B; MS4A2; MS4A1; LILRA2
GO:0042116	2.19735e-08	1.07846e-06	19	92	0.0243902	macrophage activation	BP	C1QA; IL10; STAP1; TLR2; HAVCR2; IL6; TLR7; TLR8; THBS1; CST7; FCGR2B; PTPRC; SNCA; CD74; AIF1; SYK; VSIG4; FPR2; ITGB2
GO:0051050	2.20113e-08	1.07846e-06	81	933	0.103979	positive regulation of transport	BP	CD2; VTCN1; AIM2; PTGS2; IL10; IL1B; STAC; CCR1; HCLS1; CD38; STAP1; CXCL9; CXCL11; TLR2; PTGER4; F2RL1; CSF1R; HAVCR2; DOCK2; KCNMB1; IL6; SFRP4; CFTR; CLEC5A; BLK; CCL19; CCL21; FCN1; TLR8; IL2RG; ANKRD1; ADRA2A; MMP12; CRTAM; CD4; CLEC4E; CLEC9A; NCKAP1L; GREM1; CYBA; P2RX1; CCL2; RASL10B; CCL5; CCL4; CD300LF; RAB31; RAB27B; KCNN4; OSM; IL2RB; RAC2; PTAFR; PTPN22; FCGR2B; PTPRC; NLRP3; CCR2; P…
GO:0035239	2.42376e-08	1.18496e-06	74	879	0.0949936	tube morphogenesis	BP	WNT4; COL8A2; TACSTD2; PTGS2; IL10; EMILIN1; IL1B; GLI2; FAP; COL3A1; STAB1; SLIT2; PDGFRA; CXCL13; HHIP; HAND2; CSF1R; BMP5; RSPO3; THBS2; ITGB8; IL6; CCL24; PIK3CG; EGR3; CTHRC1; HAS2; TNC; CYBB; SRPX2; GDF2; CREB3L1; PGR; IL18; C3AR1; GREM1; FMN1; THBS1; CCL2; CCL11; FZD2; NGFR; TBX4; CCBE1; COMP; PTGIS; ECM1; CXCR4; ZEB2; CXCR2; CCR2; HPSE; HPGD; SGCD; PRDM1; SMOC2; HDAC9; GPNMB; HGF; WNT2; S…
GO:0051896	2.48265e-08	1.21113e-06	31	234	0.0397946	regulation of protein kinase B signaling	BP	PIK3CD; PHLDA3; FAM110C; ICOS; TRAT1; CD80; HCLS1; PDGFRA; PIK3CG; TSPYL5; CCL19; CCL21; IL18; THBS1; FGF7; CCR7; VAV1; OSM; RAC2; LCK; CD86; P2RY12; HPSE; BANK1; HGF; NTRK2; GATA3; FGFR2; PIK3R5; C1QTNF1; AXL
GO:0012501	2.5668e-08	1.24947e-06	141	1989	0.181001	programmed cell death	BP	TNFRSF9; PIK3CD; WNT4; CD2; VTCN1; TCHH; MNDA; IFI16; AIM2; PTGS2; PHLDA3; IL10; IL1B; GLI2; FAP; ITGA4; VIL1; NA; HCLS1; CD38; SLIT2; BMPR1B; HHIP; TLR2; HAND2; IL7R; GZMA; CSF1R; IL12B; FGD2; BMP5; VNN1; NA.1; CARD11; IL6; SFRP4; NCF1; PIK3CG; CLEC5A; EGR3; PNMA2; DOCK8; CCL19; CCL21; GAS1; TIMP1; BTK; CD40LG; IL2RA; PRKCQ; GDF2; GDF10; SRGN; ANKRD1; CREB3L1; CD5; GSTP1; CRYAB; CD3E; CD3G; CCND…
GO:0019932	2.57865e-08	1.25254e-06	45	402	0.0577664	second-messenger-mediated signaling	BP	SELP; PLEK; CCR4; CCR8; CXCR6; CCR1; TRAT1; CXCL9; CXCL11; PTGER4; RCAN2; PRKAR2B; BTK; ADRA2A; CD3E; CD4; GNG2; PTGER2; GPR65; THBS1; ADCY7; CCL4; CCR7; S1PR4; CD22; PTGIR; FPR1; PTGFR; PTPRC; SLC8A1; CXCR4; CXCR2; XCR1; CCR2; CCR5; P2RY12; ANK2; SGCD; SYK; LPAR1; CXCR3; NA; CMKLR1; MCTP2; FPR2; SLA2
GO:0032395	2.60704e-08	1.2636e-06	7	10	0.00898588	MHC class II receptor activity	MF	HLA-DQA1; HLA-DRA; HLA-DQB1; HLA-DQA2; HLA-DQB2; HLA-DOA; HLA-DPA1
GO:0030667	2.82135e-08	1.36454e-06	37	284	0.0474968	secretory granule membrane	CC	SELP; CD38; TLR2; MOXD1; VNN1; CLEC5A; CYBB; C3AR1; GPR84; NCKAP1L; GLIPR1; CYBA; P2RX1; CD300A; RAB31; RAB27B; SIGLEC9; SIGLEC14; FPR1; NFAM1; PTAFR; CD53; SELL; PTPRC; CR1; CXCR2; PCDH7; SNCA; PLAU; CD44; CLEC12A; OLR1; CD33; FPR2; LAIR1; SIRPB1; ITGB2
GO:0001525	2.87005e-08	1.38512e-06	51	551	0.0654685	angiogenesis	BP	COL8A2; PTGS2; IL10; EMILIN1; IL1B; FAP; STAB1; SLIT2; PDGFRA; CXCL13; HAND2; RSPO3; THBS2; ITGB8; IL6; CCL24; PIK3CG; EGR3; CYBB; SRPX2; GDF2; CREB3L1; IL18; C3AR1; GREM1; THBS1; CCL2; CCL11; NGFR; TBX4; CCBE1; PTGIS; ECM1; CXCR4; CXCR2; CCR2; HPSE; SMOC2; HDAC9; GPNMB; HGF; SULF1; SYK; CXCR3; FGFR2; ADAM12; DCN; PRKCB; MMP2; TMIGD2; ITGB2
GO:1901681	2.94292e-08	1.41725e-06	32	229	0.0410783	sulfur compound binding	MF	PLA2G2D; SELP; ABI3BP; SLIT2; SOD3; ADAMTS3; CXCL6; CXCL11; CXCL13; RSPO3; THBS2; GAL3ST4; COL5A1; GSTP1; MMP7; LTBP2; THBS1; FGF7; CRISPLD2; COMP; COL11A1; SELL; LAMC2; PTPRC; PRELP; CCDC80; SMOC2; GPNMB; COL13A1; FGFR2; SAA1; POSTN
GO:0001501	3.09884e-08	1.48916e-06	53	496	0.0680359	skeletal system development	BP	GLI2; SP5; COL3A1; PDGFRA; BMPR1B; HHIP; HAND2; PTGER4; TIFAB; BMP5; COL10A1; ITGB8; SFRP4; COL1A2; COL14A1; HAS2; ROR2; TIMP1; GDF2; GDF10; MGP; LUM; TMEM119; GREM1; FMN1; HAPLN3; LRRK1; XYLT1; CDH11; COL1A1; TBX4; COMP; MMP9; RUNX3; COL11A1; ECM1; PTPRC; PRELP; EFEMP1; VCAN; RUNX2; SULF1; COL13A1; FGFR2; CD44; COL2A1; HOXC4; CMKLR1; ACAN; MMP2; RYR1; LILRB1; RASSF2
GO:0007596	3.11974e-08	1.49601e-06	39	313	0.0500642	blood coagulation	BP	SELP; PLEK; FAP; COL3A1; PDGFRA; F2RL2; F2RL1; LCP2; F13A1; IL6; COL1A2; PIK3CG; PRKAR2B; DOCK8; CD40LG; PRKCQ; ADRA2A; UBASH3B; GNG2; THBS1; P2RX1; COL1A1; GNA15; VAV1; COMP; PDPN; LCK; P2RY12; HPSE; SYK; GATA3; PLAU; SAA1; FERMT3; CLEC1B; PRKCB; PIK3R5; C1QTNF1; AXL
GO:0045807	3.12941e-08	1.49747e-06	25	151	0.0320924	positive regulation of endocytosis	BP	IL1B; STAP1; F2RL1; DOCK2; SFRP4; CCL19; CCL21; IL2RG; NCKAP1L; GREM1; CYBA; CCL2; CD300LF; RAB31; IL2RB; FCGR2B; PTPRC; SNCA; SYK; NTF3; CLEC7A; AXL; FPR2; SIRPB1; SIRPG
GO:0070838	3.39605e-08	1.62161e-06	49	455	0.0629012	divalent metal ion transport	BP	MCOLN2; FCRL3; CD84; PTGS2; STAC; CCR1; CXCL9; CXCL11; PIK3CG; TRPA1; CCL19; CCL21; CYSLTR1; ADRA2A; UBASH3B; CD4; NALCN; PLCB2; CORO1A; CYBA; P2RX1; CCL2; CCL5; CCL4; CCR7; KCNN4; SLC24A3; LCK; PDE4B; RGS4; PTPRC; SLC8A1; CXCR4; CCR5; P2RY12; SNCA; ANK2; GEM; CXCL12; MS4A1; PRKCB; GNAO1; RRAD; ATP2A3; RYR1; CD33; LILRA5; LILRA2; LILRB1
GO:0060333	3.62146e-08	1.72559e-06	19	91	0.0243902	interferon-gamma-mediated signaling pathway	BP	FCGR1A; IRF4; HLA-DRB5; HLA-DQA1; TRIM22; CIITA; SOCS3; PTAFR; FCGR1B; HLA-DRA; HLA-DRB1; HLA-DQB1; HLA-DQA2; HLA-DQB2; HLA-DPA1; HLA-DPB1; CD44; NCAM1; HCK
GO:0099503	3.71032e-08	1.7642e-06	80	937	0.102696	secretory vesicle	CC	PADI2; MNDA; SELP; CHIT1; NA; IL1B; TNFAIP6; CPA3; CD38; CXCL1; TLR2; CRHBP; DOCK2; F13A1; MOXD1; VNN1; SYTL3; THBS2; NA.1; FGL2; CLEC5A; FCN1; CYBB; TIMP1; ALOX5; SRGN; SYT13; CTSW; GSTP1; C3AR1; BIN2; GPR84; NCKAP1L; GLIPR1; THBS1; LOXL1; NA.2; COTL1; CRISPLD2; CYBA; P2RX1; COL1A1; CD300A; RAB31; RAB27B; SIGLEC9; SIGLEC14; FPR1; SLPI; MMP9; NFAM1; PLA2G2A; PTAFR; PDE4B; CD53; ECM1; SELL; PTPRC;…
GO:0071396	3.7518e-08	1.78017e-06	57	577	0.0731707	cellular response to lipid	BP	PADI2; IL10; IL1B; CD80; STAP1; CXCL6; CXCL1; CXCL2; CXCL9; CXCL11; CXCL13; TLR2; PTGER4; CD180; CRHBP; EFNA5; HAVCR2; IL12B; KCNMB1; LY86; IL6; CFTR; PDCD1LG2; RORB; TNC; ANKRD1; CD6; GSTP1; PGR; IL18; FLT3; GNG2; PTGER2; CCL2; CCL5; COL1A1; HAMP; PTAFR; PDE4B; PTGFR; PTPN22; IL24; NLRP3; CCR5; EPHA3; CD86; TNIP3; WNT2; LPAR1; MRC1; FGFR2; LTK; NTRK3; AXL; LILRA2; LILRB1; HCK
GO:0050728	3.81048e-08	1.80422e-06	23	160	0.029525	negative regulation of inflammatory response	BP	CNR2; SLAMF8; IL10; TNFAIP6; PTGER4; NA; IL12B; IL2RA; GSTP1; NLRC3; ADCY7; WFDC1; SOCS3; METRNL; CST7; PTGIS; FCGR2B; PTPRC; NLRP3; HGF; GATA3; SAA1; SIGLEC10; FPR2
GO:0071675	3.94692e-08	1.8649e-06	13	44	0.0166881	regulation of mononuclear cell migration	BP	SLAMF8; CCR1; SLIT2; BMP5; C3AR1; GREM1; THBS1; CCL5; CCR2; AIF1; CXCL12; CMKLR1; FPR2
GO:0098805	4.13816e-08	1.95117e-06	120	1546	0.154044	whole membrane	CC	WNT4; LAPTM5; MCOLN2; KCNA3; CD2; FCGR1A; CD1C; CD1B; CD48; SELP; PTGS2; CD207; MARCO; STAB1; SLC9A9; GNB4; CD38; TLR2; IL7R; EFNA5; LCP2; HLA-DRB5; HLA-DQA1; FGD2; MOXD1; VNN1; CARD11; PRKAR2B; CFTR; KCND2; CLEC5A; HAS2; ROR2; TLR7; TLR8; CYBB; BTK; PGR; CD3G; CD4; C3AR1; FAIM2; GPR84; NCKAP1L; NA; GLIPR1; SELPLG; DIO3; CORO1A; NA.1; CYBA; P2RX1; FZD2; CD300A; RAB31; RAB27B; CD226; SIGLEC9; SIGL…
GO:0033627	4.20938e-08	1.97905e-06	16	64	0.0205392	cell adhesion mediated by integrin	BP	COL16A1; ITGA4; CXCL13; ITGB8; PIK3CG; CCL21; CD3E; NCKAP1L; ITGBL1; ITGA11; CCL5; P2RY12; SYK; PLAU; FERMT3; ITGB2
GO:0032753	4.21486e-08	1.97905e-06	10	23	0.012837	positive regulation of interleukin-4 production	BP	HAVCR2; IRF4; SASH3; CD40LG; PRKCQ; CD3E; NLRP3; CD86; SYK; GATA3
GO:0032653	4.4258e-08	2.07377e-06	14	50	0.0179718	regulation of interleukin-10 production	BP	TIGIT; TLR2; IL12B; IRF4; PDCD1LG2; SASH3; CD40LG; JAK3; FCGR2B; HGF; SYK; CLEC7A; LILRA5; LILRB1
GO:0051924	4.49242e-08	2.10062e-06	32	239	0.0410783	regulation of calcium ion transport	BP	FCRL3; CD84; PTGS2; STAC; CCR1; CXCL9; CXCL11; PIK3CG; ADRA2A; UBASH3B; CD4; CORO1A; CYBA; P2RX1; CCL2; CCL5; CCL4; PDE4B; RGS4; SLC8A1; CXCR4; P2RY12; SNCA; ANK2; GEM; CXCL12; GNAO1; RRAD; CD33; LILRA5; LILRA2; LILRB1
GO:0050817	4.57449e-08	2.13457e-06	39	319	0.0500642	coagulation	BP	SELP; PLEK; FAP; COL3A1; PDGFRA; F2RL2; F2RL1; LCP2; F13A1; IL6; COL1A2; PIK3CG; PRKAR2B; DOCK8; CD40LG; PRKCQ; ADRA2A; UBASH3B; GNG2; THBS1; P2RX1; COL1A1; GNA15; VAV1; COMP; PDPN; LCK; P2RY12; HPSE; SYK; GATA3; PLAU; SAA1; FERMT3; CLEC1B; PRKCB; PIK3R5; C1QTNF1; AXL
GO:0031589	4.63254e-08	2.15629e-06	41	337	0.0526316	cell-substrate adhesion	BP	WNT4; COL16A1; TACSTD2; EMILIN1; ITGA4; COL3A1; ABI3BP; EFNA5; MYO1G; HAS2; CCL21; MMP12; CD3E; ITGBL1; FMN1; THBS1; ITGA11; CORO1A; CCR7; COL1A1; SIGLEC1; RAC2; PDPN; LAMC2; ANTXR1; FBLN2; EPHA3; CD96; CCDC80; HPSE; SMOC2; EGFL6; COL13A1; PLAU; CD44; FERMT3; POSTN; AXL; LYPD5; ITGB2; PARVG
GO:0019838	4.64016e-08	2.15629e-06	23	128	0.029525	growth factor binding	MF	COL3A1; HTRA3; PDGFRA; CXCL13; BMPR1B; COL1A2; HTRA4; COL5A1; IL2RG; SRPX2; IL2RA; IGFBP6; LTBP2; THBS1; NGFR; COL1A1; IL2RB; NTRK1; NTRK2; FGFR2; IL10RA; COL2A1; NTRK3
GO:2000669	4.77894e-08	2.21621e-06	6	7	0.00770218	negative regulation of dendritic cell apoptotic process	BP	CCL19; CCL21; CCR7; CXCL12; AXL; LILRB1
GO:0072511	4.82153e-08	2.23137e-06	49	460	0.0629012	divalent inorganic cation transport	BP	MCOLN2; FCRL3; CD84; PTGS2; STAC; CCR1; CXCL9; CXCL11; PIK3CG; TRPA1; CCL19; CCL21; CYSLTR1; ADRA2A; UBASH3B; CD4; NALCN; PLCB2; CORO1A; CYBA; P2RX1; CCL2; CCL5; CCL4; CCR7; KCNN4; SLC24A3; LCK; PDE4B; RGS4; PTPRC; SLC8A1; CXCR4; CCR5; P2RY12; SNCA; ANK2; GEM; CXCL12; MS4A1; PRKCB; GNAO1; RRAD; ATP2A3; RYR1; CD33; LILRA5; LILRA2; LILRB1
GO:0007599	4.87702e-08	2.25243e-06	39	318	0.0500642	hemostasis	BP	SELP; PLEK; FAP; COL3A1; PDGFRA; F2RL2; F2RL1; LCP2; F13A1; IL6; COL1A2; PIK3CG; PRKAR2B; DOCK8; CD40LG; PRKCQ; ADRA2A; UBASH3B; GNG2; THBS1; P2RX1; COL1A1; GNA15; VAV1; COMP; PDPN; LCK; P2RY12; HPSE; SYK; GATA3; PLAU; SAA1; FERMT3; CLEC1B; PRKCB; PIK3R5; C1QTNF1; AXL
GO:0044093	5.23189e-08	2.41138e-06	125	1674	0.160462	positive regulation of molecular function	BP	WNT4; FCGR1A; FCRL3; IFI16; AIM2; RGS18; RGS1; IL10; PLEK; IL1B; ARHGAP15; DOCK10; GPR55; STAC; HCLS1; PDGFRA; STAP1; ODAM; CXCL1; CXCL13; TLR2; HAND2; F2RL1; EFNA5; CSF1R; ITK; IL12B; DOCK2; LCP2; IRF4; NA; FGD2; SAMD5; CARD11; IL6; NCF1; CCL26; CCL24; PIK3CG; PRKAR2B; CFTR; CTHRC1; DOCK8; CCL19; CCL21; ROR2; BTK; CD40LG; PRKCQ; ADRA2A; TRIM22; IL18; CCND2; CD4; ARHGDIB; NCKAP1L; FLT3; ALOX5AP; …
GO:0048878	5.28797e-08	2.43225e-06	90	1120	0.115533	chemical homeostasis	BP	CD52; MCOLN2; SLAMF8; SLC4A10; GPR55; CCR4; CCR8; CXCR6; CCR1; SLC9A9; CD38; SLC34A2; PDGFRA; CXCL9; CXCL11; CXCL13; PTGER4; C7; F2RL2; F2RL1; EFNA5; SFRP4; PIK3CG; PRKAR2B; CFTR; SCARA5; TRPA1; HAS2; CCL19; CCL21; CYSLTR1; GPR174; GDF2; ADRA2A; GSTP1; IL18; UBASH3B; CD4; C3AR1; PTGER2; GPR65; PLCB2; CORO1A; ADCY7; MT1M; FA2H; CYBA; P2RX1; CCL11; CCL5; CCR7; NGFR; TMC8; GNA15; S1PR4; HAMP; PTGIR;…
GO:0010518	5.52447e-08	2.53585e-06	15	58	0.0192555	positive regulation of phospholipase activity	BP	GPR55; PDGFRA; ITK; PLCB2; CCL5; GNA15; S1PR4; PTAFR; P2RY12; NTRK2; LPAR1; FGFR2; NTF3; NTRK3; RASGRP4
GO:0002430	6.03292e-08	2.76362e-06	7	10	0.00898588	complement receptor mediated signaling pathway	BP	C3AR1; FPR1; FPR3; CR2; CR1; CMKLR1; FPR2
GO:0008219	6.20697e-08	2.83758e-06	146	2108	0.18742	cell death	BP	TNFRSF9; PIK3CD; WNT4; C1QA; CD2; VTCN1; TCHH; MNDA; IFI16; AIM2; PTGS2; PHLDA3; IL10; IL1B; GLI2; FAP; ITGA4; VIL1; NA; HCLS1; CD38; SLIT2; BMPR1B; HHIP; TLR2; HAND2; IL7R; GZMA; CSF1R; IL12B; FGD2; BMP5; VNN1; NA.1; CARD11; IL6; SFRP4; NCF1; PIK3CG; CLEC5A; EGR3; PNMA2; DOCK8; CCL19; CCL21; GAS1; TIMP1; BTK; CD40LG; IL2RA; PRKCQ; GDF2; GDF10; SRGN; ANKRD1; CREB3L1; CD5; GSTP1; CRYAB; CD3E; CD3G…
GO:0010863	6.6828e-08	3.04893e-06	13	43	0.0166881	positive regulation of phospholipase C activity	BP	GPR55; PDGFRA; ITK; PLCB2; GNA15; S1PR4; PTAFR; P2RY12; NTRK2; LPAR1; NTF3; NTRK3; RASGRP4
GO:0042325	6.80882e-08	3.10015e-06	113	1515	0.145058	regulation of phosphorylation	BP	FCGR1A; FCRL3; SLAMF8; SLAMF1; PTGS2; EMILIN1; IL1B; MARCO; GPR55; CCR1; CD80; HCLS1; NA; SLIT2; RHOH; PDGFRA; STAP1; ODAM; HAND2; F2RL1; EFNA5; CSF1R; HAVCR2; IL12B; LCP2; FGD2; BMP5; SAMD5; IL6; NCF1; CCL26; CCL24; PIK3CG; PRKAR2B; CCL19; CCL21; GLIPR2; ROR2; TLR7; TLR8; SRPX2; CD40LG; GDF2; GDF10; ADRA2A; KNDC1; GSTP1; IL18; CD3E; UBASH3B; CCND2; CD27; CD4; NCKAP1L; TMEM119; FLT3; GPR183; RIPK…
GO:0032963	6.86732e-08	3.12048e-06	19	102	0.0243902	collagen metabolic process	BP	WNT4; EMILIN1; FAP; ADAMTS3; IL6; COL1A2; COL5A1; CREB3L1; MMP7; MMP12; CIITA; MFAP4; COL1A1; MRC2; MMP9; ADAMTS2; COL13A1; MMP2; MMP28
GO:2000514	6.91185e-08	3.13439e-06	15	60	0.0192555	regulation of CD4-positive, alpha-beta T cell activation	BP	CD80; IL12B; IRF4; CCL19; SASH3; PRKCQ; IL18; NCKAP1L; TBX21; JAK3; RUNX3; NLRP3; CD86; GATA3; IL12RB1
GO:0030101	6.95907e-08	3.14947e-06	17	83	0.0218228	natural killer cell activation	BP	PIK3CD; CD2; SLAMF7; HAVCR2; IL12B; TOX; IL18; CORO1A; ZNF683; PTPN22; PTPRC; NCR3; PRDM1; RASGRP1; IL21R; AXL; ITGB2
GO:1903532	7.04434e-08	3.18167e-06	43	386	0.055199	positive regulation of secretion by cell	BP	CD2; VTCN1; AIM2; IL10; IL1B; CD38; TLR2; PTGER4; F2RL1; CSF1R; HAVCR2; IL6; CFTR; CLEC5A; BLK; CCL19; FCN1; TLR8; ANKRD1; MMP12; CRTAM; CLEC4E; CLEC9A; RASL10B; RAB27B; KCNN4; OSM; PTAFR; PTPN22; NLRP3; SNCA; AIF1; SYK; GATA3; CXCL12; SAA1; POSTN; RASGRP1; C1QTNF1; CD33; LILRA5; LILRA2; ITGB2
GO:0010818	7.16879e-08	3.2314e-06	10	28	0.012837	T cell chemotaxis	BP	PIK3CD; CXCL11; CXCL13; CCL26; PIK3CG; CCL21; GPR183; CCL5; CCR2; CXCR3
GO:0014068	7.46099e-08	3.3564e-06	18	85	0.0231065	positive regulation of phosphatidylinositol 3-kinase signaling	BP	PIK3CD; SELP; HCLS1; PDGFRA; F2RL1; NCF1; PIK3CG; IL18; FLT3; CCL5; OSM; NTRK1; HGF; NTRK2; NTF3; DCN; NTRK3; PIK3R5
GO:0007167	7.53398e-08	3.38249e-06	84	1005	0.107831	enzyme linked receptor protein signaling pathway	BP	WNT4; FMOD; EMILIN1; IL1B; COL3A1; VIL1; TRAT1; HTRA3; CLNK; RASL11B; PDGFRA; STAP1; ADAMTS3; BMPR1B; HHIP; EFNA5; CSF1R; LCP2; BMP5; SFRP4; NCF1; COL1A2; BLK; DOK2; HTRA4; ROR2; CYBB; PRKCQ; GDF2; GDF10; ADRA2A; CREB3L1; CD3E; UBASH3B; CD4; IGFBP6; NCKAP1L; SHISA2; FLT3; LTBP2; FLRT2; GREM1; THBS1; FGF7; CYBA; NGFR; COL1A1; SOCS3; CCBE1; VAV1; JAK3; COMP; PTGIR; MMP9; LIF; LCK; NTRK1; EFEMP1; CD…
GO:0061900	7.62223e-08	3.4153e-06	14	57	0.0179718	glial cell activation	BP	C1QA; IL1B; STAP1; TLR2; IL6; TLR7; TLR8; CST7; PTPRC; SNCA; AIF1; FPR2; BACE2; ITGB2
GO:0071622	7.75999e-08	3.47013e-06	12	40	0.0154044	regulation of granulocyte chemotaxis	BP	SLIT2; CCL19; CCL21; C3AR1; NCKAP1L; THBS1; CCL5; CCR7; RAC2; CXCR2; CD74; CMKLR1
GO:0002363	7.789e-08	3.47621e-06	9	19	0.0115533	alpha-beta T cell lineage commitment	BP	SLAMF6; IL12B; IRF4; IL6; BATF; TBX21; LY9; SPN; IL12RB1
GO:0002689	8.34367e-08	3.71639e-06	8	16	0.0102696	negative regulation of leukocyte chemotaxis	BP	PADI2; SLAMF8; SLIT2; STAP1; GREM1; CCL2; GPR18; MMP28
GO:0050901	8.46616e-08	3.76352e-06	10	25	0.012837	leukocyte tethering or rolling	BP	SELP; ITGA4; CCL21; SELPLG; PTAFR; SELL; ADD2; CCR2; CXCL12; SPN
GO:0046456	9.3895e-08	4.16576e-06	13	51	0.0166881	icosanoid biosynthetic process	BP	PTGS2; PLA2G4A; IL1B; PTGDS; ALOX5; ALOX5AP; PTGIS; HPGD; CD74; TBXAS1; SYK; PTGS1; GGT5
GO:0032270	9.86737e-08	4.36917e-06	112	1502	0.143774	positive regulation of cellular protein metabolic process	BP	FCGR1A; FCRL3; IFI16; AIM2; SLAMF1; PTGS2; IL1B; MARCO; GPR55; CCR1; CD80; HCLS1; PDGFRA; STAP1; ODAM; HAND2; F2RL1; EFNA5; CSF1R; HAVCR2; IL12B; LCP2; NA; FGD2; BMP5; SAMD5; IL6; NCF1; CCL26; CCL24; PIK3CG; PRKAR2B; TSPYL5; CCL19; CCL21; GLIPR2; ROR2; CD40LG; GDF2; GDF10; ADRA2A; KNDC1; IL18; CD3E; CCND2; CD27; CD4; NCKAP1L; TMEM119; FLT3; GPR183; RIPK3; GREM1; THBS1; FGF7; LRRK1; ADCY7; CCL22; …
GO:0002604	1.0361e-07	4.57873e-06	7	11	0.00898588	regulation of dendritic cell antigen processing and presentation	BP	FGL2; CCL19; CCL21; THBS1; CCR7; FCGR2B; CD74
GO:0002920	1.0575e-07	4.66416e-06	16	71	0.0205392	regulation of humoral immune response	BP	C1QA; C1QB; IL1B; CXCL13; C9; C7; C3AR1; CCR7; C1QC; FCGR2B; PTPRC; CR2; CR1; LTA; CFP; VSIG4
GO:0032612	1.06747e-07	4.69894e-06	19	111	0.0243902	interleukin-1 production	BP	MNDA; IFI16; AIM2; IL10; IL1B; F2RL1; HAVCR2; CCL19; TLR8; GSTP1; CCR7; GBP5; PYHIN1; NLRP3; SAA1; CLEC7A; CD33; LILRA5; LILRA2
GO:0010517	1.12542e-07	4.94437e-06	16	69	0.0205392	regulation of phospholipase activity	BP	GPR55; PDGFRA; ITK; PLCB2; CCL5; GNA15; S1PR4; PTAFR; P2RY12; SNCA; NTRK2; LPAR1; FGFR2; NTF3; NTRK3; RASGRP4
GO:0050857	1.1357e-07	4.97985e-06	9	21	0.0115533	positive regulation of antigen receptor-mediated signaling pathway	BP	TRAT1; STAP1; CCR7; CD226; KCNN4; NFAM1; LCK; PTPRC; PRKCB
GO:0019882	1.19147e-07	5.21423e-06	30	223	0.0385109	antigen processing and presentation	BP	FCGR1A; CD1C; CD1B; CD207; HLA-DRB5; HLA-DQA1; NCF1; FGL2; CCL19; CCL21; CYBB; RAB33A; THBS1; CYBA; CCR7; FCGR1B; CD1E; FCGR2B; CD8A; CD74; HLA-DRA; HLA-DRB1; HLA-DQB1; HLA-DQA2; HLA-DQB2; HLA-DMB; HLA-DOA; HLA-DPA1; HLA-DPB1; CLEC4M
GO:1900274	1.25075e-07	5.46305e-06	13	45	0.0166881	regulation of phospholipase C activity	BP	GPR55; PDGFRA; ITK; PLCB2; GNA15; S1PR4; PTAFR; P2RY12; NTRK2; LPAR1; NTF3; NTRK3; RASGRP4
GO:0043369	1.34706e-07	5.86768e-06	9	20	0.0115533	CD4-positive or CD8-positive, alpha-beta T cell lineage commitment	BP	SLAMF6; IL12B; IRF4; IL6; BATF; TBX21; LY9; SPN; IL12RB1
GO:0071495	1.34859e-07	5.86768e-06	102	1317	0.130937	cellular response to endogenous stimulus	BP	PADI2; WNT4; COL16A1; PTGS2; FMOD; IL10; EMILIN1; IL1B; ITGA4; COL3A1; VIL1; WNT10A; HTRA3; SLIT2; RASL11B; PDGFRA; CXCL13; BMPR1B; HHIP; PTGER4; CRHBP; EFNA5; BMP5; SFRP4; COL1A2; PIK3CG; PRKAR2B; CFTR; EGR3; HTRA4; STMN2; HAS2; RORB; ROR2; TNC; CYBB; PRKCQ; GDF2; GDF10; ANKRD1; ADRA2A; CREB3L1; GSTP1; PGR; SHISA2; FLT3; GNG2; PTGER2; LTBP2; FLRT2; GREM1; THBS1; FGF7; CORO1A; ADCY7; CYBA; GLP2R;…
GO:2000403	1.55518e-07	6.7535e-06	11	36	0.0141207	positive regulation of lymphocyte migration	BP	ITGA4; CXCL13; CXCL14; DOCK8; CCL21; CCL5; CCL4; CCR2; AIF1; CXCL12; SPN
GO:0072677	1.56436e-07	6.78028e-06	9	25	0.0115533	eosinophil migration	BP	PTGER4; CCL26; CCL24; CCL22; CCL2; CCL11; CCL5; CCL4; CD300A
GO:0032635	1.59575e-07	6.90309e-06	23	150	0.029525	interleukin-6 production	BP	SLAMF1; IL10; IL1B; TLR2; F2RL1; HAVCR2; IL6; TLR7; TLR8; IL18; NCKAP1L; NLRC3; CYBA; PTAFR; PTPN22; BANK1; CD74; AIF1; HGF; SYK; CLEC7A; LILRA5; LILRA2
GO:0032604	1.65559e-07	7.14823e-06	8	16	0.0102696	granulocyte macrophage colony-stimulating factor production	BP	CD84; IL1B; CD80; IL12B; IL18; SYK; RASGRP1; LILRA2
GO:0033622	1.7179e-07	7.40305e-06	9	20	0.0115533	integrin activation	BP	COL16A1; SELP; PLEK; CXCL13; PTGER4; P2RY12; CDH17; CXCL12; FERMT3
GO:0002377	1.77862e-07	7.65011e-06	19	100	0.0243902	immunoglobulin production	BP	FCRL3; IL10; IL7R; GAPT; CARD11; IL6; FGL2; BTK; SASH3; CD40LG; BATF; TBX21; NA; CD22; FCGR2B; PTPRC; HLA-DQB1; ITM2A; TNFSF13B; TMIGD2
GO:1903034	1.80271e-07	7.73894e-06	25	171	0.0320924	regulation of response to wounding	BP	WNT4; SELP; IL10; PLEK; FAP; VIL1; PDGFRA; F2RL1; PRKCQ; ADRA2A; UBASH3B; THBS1; DUOX2; WFDC1; PDPN; REG3A; CXCR4; HPSE; SMOC2; SYK; PLAU; CLEC7A; NTRK3; C1QTNF1; SIGLEC10
GO:0071556	1.82561e-07	7.80752e-06	10	28	0.012837	integral component of lumenal side of endoplasmic reticulum membrane	CC	HLA-DRB5; HLA-DQA1; CD74; HLA-DRA; HLA-DRB1; HLA-DQB1; HLA-DQA2; HLA-DQB2; HLA-DPA1; HLA-DPB1
GO:0098553	1.82561e-07	7.80752e-06	10	28	0.012837	lumenal side of endoplasmic reticulum membrane	CC	HLA-DRB5; HLA-DQA1; CD74; HLA-DRA; HLA-DRB1; HLA-DQB1; HLA-DQA2; HLA-DQB2; HLA-DPA1; HLA-DPB1
GO:0032675	1.89664e-07	8.09593e-06	22	141	0.0282413	regulation of interleukin-6 production	BP	SLAMF1; IL10; IL1B; TLR2; F2RL1; HAVCR2; IL6; TLR7; TLR8; NCKAP1L; NLRC3; CYBA; PTAFR; PTPN22; BANK1; CD74; AIF1; HGF; SYK; CLEC7A; LILRA5; LILRA2
GO:0051047	1.9372e-07	8.25343e-06	44	415	0.0564827	positive regulation of secretion	BP	CD2; VTCN1; AIM2; IL10; IL1B; CD38; TLR2; PTGER4; F2RL1; CSF1R; HAVCR2; IL6; CFTR; CLEC5A; BLK; CCL19; FCN1; TLR8; ANKRD1; MMP12; CRTAM; CLEC4E; CLEC9A; CYBA; RASL10B; RAB27B; KCNN4; OSM; PTAFR; PTPN22; NLRP3; SNCA; AIF1; SYK; GATA3; CXCL12; SAA1; POSTN; RASGRP1; C1QTNF1; CD33; LILRA5; LILRA2; ITGB2
GO:0042092	2.07071e-07	8.80561e-06	11	34	0.0141207	type 2 immune response	BP	IL10; IL6; IL18; BATF; TBX21; ECM1; NLRP3; CCR2; CD86; CD74; GATA3
GO:0032602	2.13503e-07	9.06201e-06	17	86	0.0218228	chemokine production	BP	MCOLN2; IL10; IL1B; CXCL6; TLR2; F2RL1; CSF1R; HAVCR2; IL6; TLR7; GSTP1; IL18; CD74; AIF1; SYK; CLEC7A; POSTN
GO:0048872	2.15611e-07	9.13429e-06	31	235	0.0397946	homeostasis of number of cells	BP	PIK3CD; DOCK10; CCR4; HCLS1; CXCL6; IL7R; GAPT; CARD11; IL6; IKZF1; SIT1; GPR174; SASH3; IL2RA; NCKAP1L; FLT3; GPR183; RIPK3; TNFRSF17; CORO1A; TNFRSF13B; CCR7; JAK3; PDE4B; CXCR2; CCR2; CD74; GATA3; TNFSF13B; AXL; RASSF2
GO:0032673	2.18929e-07	9.25745e-06	10	27	0.012837	regulation of interleukin-4 production	BP	HAVCR2; IRF4; SASH3; CD40LG; PRKCQ; CD3E; NLRP3; CD86; SYK; GATA3
GO:0002468	2.19569e-07	9.26712e-06	7	12	0.00898588	dendritic cell antigen processing and presentation	BP	FGL2; CCL19; CCL21; THBS1; CCR7; FCGR2B; CD74
GO:0030021	2.2319e-07	9.40236e-06	9	22	0.0115533	extracellular matrix structural constituent conferring compression resistance	MF	PODN; FMOD; BGN; LUM; PRELP; VCAN; OGN; DCN; ACAN
GO:0005583	2.28842e-07	9.60453e-06	7	11	0.00898588	fibrillar collagen trimer	CC	COL3A1; COL1A2; COL5A1; LUM; COL1A1; COL11A1; COL2A1
GO:0098643	2.28842e-07	9.60453e-06	7	11	0.00898588	banded collagen fibril	CC	COL3A1; COL1A2; COL5A1; LUM; COL1A1; COL11A1; COL2A1
GO:0030336	2.52032e-07	1.05582e-05	32	306	0.0410783	negative regulation of cell migration	BP	PADI2; WNT4; PODN; TACSTD2; SLAMF8; EMILIN1; COL3A1; SLIT2; STAP1; CXCL13; PTGER4; NA; BMP5; CCL21; TIMP1; GDF2; IFITM1; GSTP1; ARHGDIB; GREM1; THBS1; CCL2; CD300A; HAS1; IL24; CD74; AIF1; SULF1; CXCL12; DCN; GPR18; DPEP1; MMP28
GO:0008037	2.70241e-07	1.13e-05	23	142	0.029525	cell recognition	BP	EMB; HAVCR2; DOCK2; KCNU1; DOCK8; CCL19; CCL21; FCN1; CD6; CD5; CRTAM; CCR7; CD226; NCAM2; FCN3; CXCR4; EPHA3; VCAN; NCR3; FOLR2; NTM; CLEC7A; CLEC4M
GO:0097435	2.73145e-07	1.14003e-05	59	627	0.0757381	supramolecular fiber organization	BP	WNT4; TACSTD2; TCHH; DPT; FMOD; EMILIN1; PLEK; COL3A1; VIL1; DES; HCLS1; SLIT2; RHOH; PDGFRA; ADAMTS3; PTGER4; F2RL1; AEBP1; CCL26; CCL24; COL1A2; STMN2; COL14A1; CCL21; COL5A1; ANKRD1; CRYAB; MFAP5; NCKAP1L; LUM; RIPK3; LTBP2; GPR65; GREM1; FMN1; NA; MAP1A; PSTPIP1; CORO1A; COTL1; MFAP4; CCL11; CCR7; COL1A1; COMP; RAC2; COL11A1; RGS4; ADD2; CTNNA2; WIPF1; SNCA; ADAMTS2; AIF1; NA.1; LPAR1; CXCL12…
GO:0006911	2.75682e-07	1.14849e-05	13	48	0.0166881	phagocytosis, engulfment	BP	FCGR1A; MARCO; STAP1; F2RL1; BIN2; NCKAP1L; THBS1; CD300A; RAB31; FCGR2B; AIF1; MSR1; ITGB2
GO:0043066	2.81033e-07	1.16862e-05	71	851	0.0911425	negative regulation of apoptotic process	BP	WNT4; VTCN1; PTGS2; IL10; IL1B; GLI2; VIL1; HCLS1; CD38; HHIP; HAND2; IL7R; CSF1R; BMP5; VNN1; IL6; PIK3CG; CLEC5A; EGR3; DOCK8; CCL19; CCL21; TIMP1; CD40LG; PRKCQ; CREB3L1; GSTP1; CRYAB; CCND2; CD27; FAIM2; NCKAP1L; ASCL1; GREM1; THBS1; ARNT2; CORO1A; EVI2B; CCL2; CCL5; CCR7; NGFR; SOCS3; JAK3; COMP; MMP9; IL2RB; PDPN; PTGFR; NTRK1; CXCR2; CCR5; PLAC8; SNCA; CD74; AIF1; HGF; NTRK2; GATA3; CXCL12…
GO:0001772	2.86598e-07	1.18957e-05	11	34	0.0141207	immunological synapse	CC	RHOH; GZMA; HAVCR2; CARD11; PRKCQ; CD6; CD3E; CORO1A; LCK; CD53; CD37
GO:0002704	2.88279e-07	1.19434e-05	13	49	0.0166881	negative regulation of leukocyte mediated immunity	BP	CD84; IL7R; HAVCR2; TBX21; CD300A; CLEC4G; JAK3; FCGR2B; PTPRC; CR1; CCR2; CD96; LILRB1
GO:0030665	2.91476e-07	1.20537e-05	20	113	0.0256739	clathrin-coated vesicle membrane	CC	FCGR1A; CD207; IL7R; HLA-DRB5; HLA-DQA1; CFTR; ROR2; CD3G; CD4; FZD2; FCGR1B; CD74; HLA-DRA; HLA-DRB1; HLA-DQB1; HLA-DQA2; HLA-DQB2; HLA-DPA1; HLA-DPB1; CHRM2
GO:0042130	2.94581e-07	1.21598e-05	14	56	0.0179718	negative regulation of T cell proliferation	BP	PLA2G2D; VTCN1; IL10; CD80; HAVCR2; PDCD1LG2; IL2RA; CLEC4G; CTLA4; CD86; GPNMB; VSIG4; SPN; LILRB1
GO:2000146	2.97944e-07	1.22762e-05	33	320	0.042362	negative regulation of cell motility	BP	PADI2; WNT4; PODN; TACSTD2; SLAMF8; EMILIN1; COL3A1; SLIT2; STAP1; CXCL13; PTGER4; NA; BMP5; CCL21; TIMP1; GDF2; IFITM1; GSTP1; ARHGDIB; GREM1; THBS1; CCL2; CD300A; HAS1; IL24; CD74; AIF1; SULF1; GATA3; CXCL12; DCN; GPR18; DPEP1; MMP28
GO:0042554	3.11694e-07	1.28193e-05	11	35	0.0141207	superoxide anion generation	BP	CRP; F2RL1; NCF1; CYBB; GSTP1; DUOX2; CYBA; SYK; CLEC7A; FPR2; ITGB2
GO:0061041	3.40218e-07	1.39669e-05	22	141	0.0282413	regulation of wound healing	BP	WNT4; SELP; PLEK; FAP; VIL1; PDGFRA; F2RL1; PRKCQ; ADRA2A; UBASH3B; THBS1; DUOX2; WFDC1; PDPN; REG3A; CXCR4; HPSE; SMOC2; SYK; PLAU; CLEC7A; C1QTNF1
GO:0006956	3.52249e-07	1.44345e-05	15	69	0.0192555	complement activation	BP	C1QA; C1QB; CRP; IL1B; C9; C7; COLEC10; FCN1; C3AR1; C1QC; FCN3; CR2; CR1; CFP; VSIG4
GO:0030099	3.82995e-07	1.5666e-05	40	360	0.0513479	myeloid cell differentiation	BP	PIK3CD; IFI16; GPR55; CCR1; HCLS1; GPR171; TLR2; F2RL1; CAMK4; CSF1R; IL12B; IRF4; IKZF1; CLEC5A; CCL19; ROR2; PRKCQ; UBASH3B; CD4; NCKAP1L; GPR183; BATF; THBS1; LRRK1; EVI2B; CCR7; JAK3; MMP9; LIF; C1QC; CD74; GAB3; GATA3; CLEC1B; PRKCB; IL34; RASGRP4; LILRB1; LILRB4; RASSF2
GO:0045765	3.92752e-07	1.6036e-05	34	357	0.0436457	regulation of angiogenesis	BP	PTGS2; IL10; EMILIN1; IL1B; STAB1; CXCL13; THBS2; ITGB8; IL6; CCL24; CYBB; SRPX2; GDF2; CREB3L1; C3AR1; THBS1; CCL11; NGFR; CCBE1; PTGIS; ECM1; CXCR4; CXCR2; CCR2; SMOC2; HDAC9; GPNMB; HGF; SULF1; ADAM12; DCN; PRKCB; TMIGD2; ITGB2
GO:0032642	3.95229e-07	1.61079e-05	16	79	0.0205392	regulation of chemokine production	BP	MCOLN2; IL10; IL1B; CXCL6; TLR2; F2RL1; CSF1R; HAVCR2; IL6; TLR7; GSTP1; CD74; AIF1; SYK; CLEC7A; POSTN
GO:0002228	3.96921e-07	1.61477e-05	14	60	0.0179718	natural killer cell mediated immunity	BP	SLAMF6; SLAMF7; HAVCR2; IL12B; IL18; CRTAM; CORO1A; CD226; VAV1; CD96; NCR3; SH2D1A; RASGRP1; LILRB1
GO:0072538	4.0362e-07	1.63906e-05	10	29	0.012837	T-helper 17 type immune response	BP	SLAMF6; IL12B; IRF4; IL6; PRKCQ; BATF; TBX21; LY9; NLRP3; IL12RB1
GO:0065008	4.26882e-07	1.73041e-05	233	3773	0.299101	regulation of biological quality	BP	PIK3CD; WNT4; CNR2; CD52; MCOLN2; CRP; SLAMF8; SELP; PTGS2; IL10; PLEK; IL1B; ARHGAP15; SLC4A10; FAP; COL3A1; VIL1; DOCK10; GPR55; CCR4; CCR8; CXCR6; CCR1; HCLS1; MUC13; SLC9A9; CPA3; CD38; SLIT2; SLC34A2; RHOH; PDGFRA; CXCL6; CXCL9; CXCL11; CXCL13; TLR2; IL7R; PTGER4; C7; GAPT; F2RL2; F2RL1; CRHBP; EFNA5; TIFAB; CSF1R; LCP2; KCNMB1; GABRP; IRF4; F13A1; FGD2; BMP5; MOXD1; THBS2; CARD11; IL6; SFRP…
GO:0001774	4.46025e-07	1.80153e-05	12	47	0.0154044	microglial cell activation	BP	C1QA; STAP1; TLR2; IL6; TLR7; TLR8; CST7; PTPRC; SNCA; AIF1; FPR2; ITGB2
GO:0002269	4.46025e-07	1.80153e-05	12	47	0.0154044	leukocyte activation involved in inflammatory response	BP	C1QA; STAP1; TLR2; IL6; TLR7; TLR8; CST7; PTPRC; SNCA; AIF1; FPR2; ITGB2
GO:0043085	4.50981e-07	1.81828e-05	102	1348	0.130937	positive regulation of catalytic activity	BP	WNT4; FCGR1A; FCRL3; IFI16; AIM2; RGS18; RGS1; PLEK; IL1B; ARHGAP15; DOCK10; GPR55; PDGFRA; STAP1; ODAM; CXCL1; CXCL13; F2RL1; EFNA5; CSF1R; ITK; IL12B; DOCK2; LCP2; NA; FGD2; SAMD5; NCF1; CCL26; CCL24; PIK3CG; PRKAR2B; DOCK8; CCL19; CCL21; ROR2; CD40LG; PRKCQ; ADRA2A; IL18; CCND2; CD4; ARHGDIB; NCKAP1L; FLT3; ALOX5AP; RIPK3; GPR65; GREM1; THBS1; PLCB2; ADCY7; CCL22; CYBA; P2RX1; CCL2; CCL11; CCL…
GO:0090025	4.55038e-07	1.83136e-05	9	24	0.0115533	regulation of monocyte chemotaxis	BP	SLAMF8; CCR1; SLIT2; GREM1; CCL5; CCR2; AIF1; CXCL12; FPR2
GO:0002698	4.79774e-07	1.92748e-05	20	116	0.0256739	negative regulation of immune effector process	BP	FCRL3; SLAMF8; CD84; IL10; IL7R; HAVCR2; FGL2; IL2RA; TBX21; CD300A; CLEC4G; JAK3; CD22; FCGR2B; PTPRC; CR1; CCR2; CD96; VSIG4; LILRB1
GO:0050918	4.87269e-07	1.9541e-05	14	65	0.0179718	positive chemotaxis	BP	CCR4; F2RL1; COLEC10; FGF7; CORO1A; CCL5; GPNMB; HGF; CXCL12; SAA2; SAA1; NTF3; NTRK3; FPR2
GO:0006968	5.22646e-07	2.09226e-05	13	52	0.0166881	cellular defense response	BP	MNDA; TRAT1; CXCL9; ITK; NCF1; CLEC5A; CD300C; CXCR2; CCR2; CCR5; SH2D1A; LSP1; SPN
GO:0070821	5.49213e-07	2.19471e-05	15	68	0.0192555	tertiary granule membrane	CC	CLEC5A; CYBB; GPR84; CYBA; CD300A; SIGLEC14; PTAFR; CD53; PLAU; CLEC12A; OLR1; CD33; FPR2; LAIR1; ITGB2
GO:0002437	5.70756e-07	2.27676e-05	12	45	0.0154044	inflammatory response to antigenic stimulus	BP	IL10; IL12B; CYSLTR1; BTK; IL2RA; CD6; CCR7; FCGR2B; CXCR2; LTA; GATA3; RASGRP1
GO:0035747	5.79801e-07	2.30875e-05	6	10	0.00770218	natural killer cell chemotaxis	BP	PIK3CD; CXCL14; PIK3CG; CCL2; CCL5; CCL4
GO:0030139	6.04532e-07	2.40299e-05	35	295	0.0449294	endocytic vesicle	CC	WNT4; FCGR1A; CD207; MARCO; STAB1; TLR2; HLA-DRB5; HLA-DQA1; NCF1; ROR2; TLR7; CYBB; MPEG1; PLD4; CORO1A; CYBA; FZD2; RAB31; RAC2; FCGR1B; CTLA4; CD74; HLA-DRA; HLA-DRB1; HLA-DQB1; HLA-DQA2; HLA-DQB2; HLA-DPA1; HLA-DPB1; MSR1; SYK; LPAR1; GRIA3; SAA1; CD163
GO:0007200	6.38674e-07	2.53423e-05	18	97	0.0231065	phospholipase C-activating G protein-coupled receptor signaling pathway	BP	GPR55; F2RL2; F2RL1; GPR174; ADRA2A; C3AR1; GPR65; GNA15; FPR1; FPR3; CXCR2; P2RY12; CHRM2; LPAR1; P2RY10; CMKLR1; GPR18; FPR2
GO:0061756	6.68845e-07	2.64928e-05	11	44	0.0141207	leukocyte adhesion to vascular endothelial cell	BP	SELP; ITGA4; CCL21; SELPLG; PTAFR; SELL; ADD2; CCR2; CXCL12; SPN; ITGB2
GO:0014066	7.14866e-07	2.8266e-05	20	120	0.0256739	regulation of phosphatidylinositol 3-kinase signaling	BP	PIK3CD; SELP; HCLS1; PDGFRA; F2RL1; NCF1; PIK3CG; IL18; FLT3; NLRC3; CCL5; OSM; NTRK1; HGF; NTRK2; NTF3; DCN; RASGRP1; NTRK3; PIK3R5
GO:0002700	7.27298e-07	2.87072e-05	21	132	0.0269576	regulation of production of molecular mediator of immune response	BP	FCRL3; IL10; IL1B; F2RL1; IL6; BTK; SASH3; CD40LG; IL18; TBX21; NA; CD226; JAK3; CD22; FCGR2B; PTPRC; NLRP3; CCR2; CD96; CD74; GATA3; LILRB1
GO:0045121	7.40177e-07	2.91645e-05	36	301	0.0462131	membrane raft	CC	KCNA3; CD2; CD48; PTGS2; TLR2; EFNA5; LCP2; CARD11; PRKAR2B; KCND2; HAS2; BTK; CD4; FAIM2; SELPLG; P2RX1; CD226; PTGIS; PDPN; LCK; PTPRC; ADD2; CD8A; MAL; P2RY12; HPSE; ANK2; SULF1; MS4A1; OLR1; CNTN1; SLC6A2; SGCA; CD79A; HCK; ITGB2
GO:0002367	7.71346e-07	3.03396e-05	18	100	0.0231065	cytokine production involved in immune response	BP	IL10; IL1B; TLR2; F2RL1; IL12B; IL6; BTK; SASH3; IL18; TBX21; CD226; JAK3; NLRP3; CCR2; CD96; CD74; GATA3; LILRB1
GO:0048771	7.80769e-07	3.06568e-05	24	176	0.0308087	tissue remodeling	BP	GPR55; CD38; HAND2; CSF1R; IL12B; RSPO3; IL6; SEMA3C; CTHRC1; TIMP1; BGN; IL18; UBASH3B; TMEM119; GREM1; LRRK1; LIF; RAC2; CCR2; GPNMB; SYK; MMP2; AXL; RASSF2
GO:0098857	8.03668e-07	3.1501e-05	36	302	0.0462131	membrane microdomain	CC	KCNA3; CD2; CD48; PTGS2; TLR2; EFNA5; LCP2; CARD11; PRKAR2B; KCND2; HAS2; BTK; CD4; FAIM2; SELPLG; P2RX1; CD226; PTGIS; PDPN; LCK; PTPRC; ADD2; CD8A; MAL; P2RY12; HPSE; ANK2; SULF1; MS4A1; OLR1; CNTN1; SLC6A2; SGCA; CD79A; HCK; ITGB2
GO:0050869	8.05575e-07	3.15177e-05	10	30	0.012837	negative regulation of B cell activation	BP	MNDA; IL10; BTK; TNFRSF13B; CD300A; SAMSN1; FCGR2B; CTLA4; BANK1; SLA2
GO:0060193	8.06891e-07	3.15177e-05	15	71	0.0192555	positive regulation of lipase activity	BP	GPR55; PDGFRA; ITK; PLCB2; CCL5; GNA15; S1PR4; PTAFR; P2RY12; NTRK2; LPAR1; FGFR2; NTF3; NTRK3; RASGRP4
GO:0048015	8.13111e-07	3.17057e-05	25	174	0.0320924	phosphatidylinositol-mediated signaling	BP	PIK3CD; SELP; HCLS1; PDGFRA; F2RL1; CSF1R; NCF1; PIK3CG; IL18; FLT3; PLCB2; NLRC3; CCL5; OSM; PTAFR; NTRK1; HGF; NTRK2; GATA3; NTF3; DCN; RASGRP1; LTK; NTRK3; PIK3R5
GO:0045730	8.2775e-07	3.22208e-05	10	32	0.012837	respiratory burst	BP	PIK3CD; CD52; SLAMF8; NCF1; PIK3CG; CYBB; CYBA; RAC2; CLEC7A; HCK
GO:0043069	8.33388e-07	3.23843e-05	71	871	0.0911425	negative regulation of programmed cell death	BP	WNT4; VTCN1; PTGS2; IL10; IL1B; GLI2; VIL1; HCLS1; CD38; HHIP; HAND2; IL7R; CSF1R; BMP5; VNN1; IL6; PIK3CG; CLEC5A; EGR3; DOCK8; CCL19; CCL21; TIMP1; CD40LG; PRKCQ; CREB3L1; GSTP1; CRYAB; CCND2; CD27; FAIM2; NCKAP1L; ASCL1; GREM1; THBS1; ARNT2; CORO1A; EVI2B; CCL2; CCL5; CCR7; NGFR; SOCS3; JAK3; COMP; MMP9; IL2RB; PDPN; PTGFR; NTRK1; CXCR2; CCR5; PLAC8; SNCA; CD74; AIF1; HGF; NTRK2; GATA3; CXCL12…
GO:0002455	8.55662e-07	3.31926e-05	12	46	0.0154044	humoral immune response mediated by circulating immunoglobulin	BP	C1QA; C1QB; CRP; C9; C7; C1QC; FCGR2B; PTPRC; CR2; CR1; LTA; HLA-DQB1
GO:0014065	8.65696e-07	3.35241e-05	22	142	0.0282413	phosphatidylinositol 3-kinase signaling	BP	PIK3CD; SELP; HCLS1; PDGFRA; F2RL1; NCF1; PIK3CG; IL18; FLT3; NLRC3; CCL5; OSM; NTRK1; HGF; NTRK2; GATA3; NTF3; DCN; RASGRP1; LTK; NTRK3; PIK3R5
GO:0032930	8.96689e-07	3.46648e-05	8	19	0.0102696	positive regulation of superoxide anion generation	BP	CRP; F2RL1; GSTP1; CYBA; SYK; CLEC7A; FPR2; ITGB2
GO:0070820	9.17543e-07	3.54102e-05	23	156	0.029525	tertiary granule	CC	CHIT1; TNFAIP6; CXCL1; CLEC5A; CYBB; GPR84; NCKAP1L; CYBA; CD300A; SIGLEC14; FPR1; MMP9; PTAFR; CD53; CR1; CFP; PLAU; CLEC12A; OLR1; CD33; FPR2; LAIR1; ITGB2
GO:0001618	9.35256e-07	3.59706e-05	15	69	0.0192555	virus receptor activity	MF	SLAMF1; CD80; CLEC5A; CD4; SELPLG; CLEC4G; CR2; CR1; CXCR4; CCR5; CD86; MRC1; NCAM1; CLEC4M; AXL
GO:0104005	9.35256e-07	3.59706e-05	15	69	0.0192555	hijacked molecular function	MF	SLAMF1; CD80; CLEC5A; CD4; SELPLG; CLEC4G; CR2; CR1; CXCR4; CCR5; CD86; MRC1; NCAM1; CLEC4M; AXL
GO:0051345	9.64482e-07	3.70315e-05	64	732	0.0821566	positive regulation of hydrolase activity	BP	WNT4; FCRL3; IFI16; AIM2; RGS18; RGS1; PLEK; ARHGAP15; DOCK10; GPR55; PDGFRA; ODAM; CXCL13; F2RL1; ITK; DOCK2; NA; CCL26; CCL24; DOCK8; CCL19; CCL21; ARHGDIB; NCKAP1L; RIPK3; GPR65; PLCB2; CCL22; P2RX1; CCL2; CCL11; CCL5; CCL18; CCL4; CCR7; NGFR; CD300A; GNA15; S1PR4; VAV1; RASAL3; PTAFR; LCK; NTRK1; ARHGAP30; RGS4; PTPRC; CR1; NLRP3; ANTXR1; P2RY12; SNCA; TAGAP; NTRK2; SYK; LPAR1; FGFR2; NTF3; C…
GO:0005198	9.76854e-07	3.74428e-05	58	696	0.0744544	structural molecule activity	MF	COL16A1; COL8A2; PODN; NA; DPT; FMOD; EMILIN1; COL3A1; DES; ABI3BP; COL10A1; THBS2; AEBP1; FGL2; COL1A2; CTHRC1; COL14A1; COL22A1; TNC; COL5A1; MXRA5; SRPX2; BGN; CRYAB; CD3E; CD3G; CD4; MFAP5; MGP; LUM; LTBP2; THBS1; MAP1A; MFAP4; KRT23; COL1A1; EPB41L3; COMP; PI3; MFAP2; COL11A1; ECM1; LAMC2; PRELP; EFEMP1; ADD2; CTNNA2; MAL; FBLN2; ANK2; VCAN; LAMA2; OGN; SRPX; COL13A1; COL2A1; DCN; POSTN; ACAN
GO:0051482	1.01704e-06	3.89169e-05	10	31	0.012837	positive regulation of cytosolic calcium ion concentration involved in phospholipase C-activating G protein-coupled signaling pathway	BP	GPR55; F2RL2; F2RL1; GPR174; C3AR1; GPR65; GNA15; LPAR1; P2RY10; GPR18
GO:0098772	1.03632e-06	3.95873e-05	115	1654	0.147625	molecular function regulator	MF	WNT4; RGS18; RGS1; IL10; IL1B; ARHGAP15; VIL1; WNT10A; DOCK10; SLIT2; RHOH; CXCL6; CXCL1; CXCL2; CXCL9; CXCL11; CXCL13; EFNA5; CXCL14; IL12B; DOCK2; KCNMB1; PI16; FGD2; RCAN2; BMP5; MACC1; IL6; NCF1; CCL26; CCL24; SEMA3C; PRKAR2B; CFTR; PNOC; DKK4; COLEC10; DOCK8; CCL19; CCL21; TNFSF8; TIMP1; CD40LG; GDF2; GDF10; NA; KNDC1; GSTP1; IL18; CCND2; CD27; ARHGDIB; NCKAP1L; ALOX5AP; RIPK3; PAPLN; FLRT2;…
GO:0042267	1.06137e-06	4.04757e-05	13	56	0.0166881	natural killer cell mediated cytotoxicity	BP	SLAMF6; SLAMF7; HAVCR2; IL12B; IL18; CRTAM; CORO1A; CD226; VAV1; NCR3; SH2D1A; RASGRP1; LILRB1
GO:0046641	1.06553e-06	4.05657e-05	8	19	0.0102696	positive regulation of alpha-beta T cell proliferation	BP	IL12B; IL18; CD3E; EBI3; RASAL3; PTPRC; CCR2; SYK
GO:0002718	1.12275e-06	4.2672e-05	16	83	0.0205392	regulation of cytokine production involved in immune response	BP	IL10; IL1B; F2RL1; IL6; BTK; SASH3; IL18; TBX21; CD226; JAK3; NLRP3; CCR2; CD96; CD74; GATA3; LILRB1
GO:0022603	1.13347e-06	4.30069e-05	82	1090	0.105263	regulation of anatomical structure morphogenesis	BP	WNT4; TACSTD2; PTGS2; IL10; EMILIN1; IL1B; ARHGAP15; VIL1; WNT10A; STAB1; SLIT2; RHOH; CXCL9; CXCL13; HAND2; BASP1; EFNA5; CSF1R; CPNE5; FGD2; RSPO3; THBS2; ITGB8; IL6; CCL24; SEMA3C; DKK4; CTHRC1; HAS2; ROR2; COL5A1; CYBB; SRPX2; GDF2; KNDC1; LRRC4C; CREB3L1; C3AR1; DIO3; GREM1; THBS1; NA; FGF7; CORO1A; CCL2; CCL11; FZD2; NGFR; EPB41L3; CCBE1; PTGIS; S100B; LIF; PDPN; CD53; ECM1; CXCR4; ZEB2; CX…
GO:1902622	1.13992e-06	4.31791e-05	10	33	0.012837	regulation of neutrophil migration	BP	SLAMF8; SLIT2; CCL19; CCL21; C3AR1; NCKAP1L; CCR7; RAC2; CXCR2; CD74
GO:0005764	1.1435e-06	4.32061e-05	57	617	0.0731707	lysosome	CC	PIK3CD; PADI2; LAPTM5; CD1C; CD1B; MNDA; CHIT1; FMOD; IL1B; SIDT1; GNB4; CRHBP; HLA-DRB5; HLA-DQA1; VNN1; NA; NCF1; PIK3CG; CFTR; OMD; TLR7; TLR8; BTK; BGN; SRGN; CTSW; C3AR1; NA.1; GLIPR1; LUM; RNASE6; FPR1; CST7; NFAM1; CD1E; PRELP; CXCR4; CXCR2; PLAC8; HPSE; SNCA; ANK2; VCAN; CD74; HLA-DRA; HLA-DRB1; HLA-DQB1; HLA-DQA2; HLA-DQB2; HLA-DMB; HLA-DOA; HLA-DPA1; HLA-DPB1; NA.2; OGN; DCN; RASGRP1; T…
GO:0048017	1.14447e-06	4.32061e-05	25	177	0.0320924	inositol lipid-mediated signaling	BP	PIK3CD; SELP; HCLS1; PDGFRA; F2RL1; CSF1R; NCF1; PIK3CG; IL18; FLT3; PLCB2; NLRC3; CCL5; OSM; PTAFR; NTRK1; HGF; NTRK2; GATA3; NTF3; DCN; RASGRP1; LTK; NTRK3; PIK3R5
GO:0001771	1.16623e-06	4.39539e-05	7	14	0.00898588	immunological synapse formation	BP	HAVCR2; DOCK2; DOCK8; CCL19; CCL21; CD6; CCR7
GO:0000323	1.2058e-06	4.53694e-05	57	618	0.0731707	lytic vacuole	CC	PIK3CD; PADI2; LAPTM5; CD1C; CD1B; MNDA; CHIT1; FMOD; IL1B; SIDT1; GNB4; CRHBP; HLA-DRB5; HLA-DQA1; VNN1; NA; NCF1; PIK3CG; CFTR; OMD; TLR7; TLR8; BTK; BGN; SRGN; CTSW; C3AR1; NA.1; GLIPR1; LUM; RNASE6; FPR1; CST7; NFAM1; CD1E; PRELP; CXCR4; CXCR2; PLAC8; HPSE; SNCA; ANK2; VCAN; CD74; HLA-DRA; HLA-DRB1; HLA-DQB1; HLA-DQA2; HLA-DQB2; HLA-DMB; HLA-DOA; HLA-DPA1; HLA-DPB1; NA.2; OGN; DCN; RASGRP1; T…
GO:0001914	1.2452e-06	4.67739e-05	10	32	0.012837	regulation of T cell mediated cytotoxicity	BP	CD1C; CD1B; IL7R; IL12B; RIPK3; CD1E; FCGR2B; PTPRC; IL12RB1; LILRB1
GO:0002577	1.29918e-06	4.87205e-05	8	20	0.0102696	regulation of antigen processing and presentation	BP	FGL2; CCL19; CCL21; THBS1; CCR7; FCGR2B; CD74; HLA-DOA
GO:0090022	1.36812e-06	5.12205e-05	9	27	0.0115533	regulation of neutrophil chemotaxis	BP	SLIT2; CCL19; CCL21; C3AR1; NCKAP1L; CCR7; RAC2; CXCR2; CD74
GO:0002711	1.38076e-06	5.16079e-05	12	47	0.0154044	positive regulation of T cell mediated immunity	BP	CD1C; CD1B; IL1B; IL12B; IL6; SASH3; IL18; CD1E; PTPRC; NLRP3; GATA3; IL12RB1
GO:0072539	1.38584e-06	5.17119e-05	9	26	0.0115533	T-helper 17 cell differentiation	BP	SLAMF6; IL12B; IRF4; IL6; BATF; TBX21; LY9; NLRP3; IL12RB1
GO:0007267	1.4145e-06	5.26942e-05	114	1576	0.146341	cell-cell signaling	BP	WNT4; C1QA; CNR2; FCRL2; PTGS2; IL1B; GLI2; TNFAIP6; SLC4A10; WNT10A; CCR1; STAB1; ZBED2; CD38; CXCL6; CXCL9; CXCL11; CXCL13; TLR2; CRHBP; EFNA5; CXCL14; KCNMB1; GABRP; RSPO3; IL6; SFRP4; CCL26; CCL24; GAL3ST4; PRKAR2B; CFTR; KCND2; BLK; EGR3; PNOC; DKK4; CTHRC1; CCL21; ROR2; TNFSF8; TNC; NTNG2; BTK; BICC1; ADRA2A; LRRC4C; PGR; IL18; IGFBP6; NA; SHISA2; GNG2; GREM1; PLCB2; MAP1A; FGF7; LRRK1; CCL…
GO:2000404	1.4171e-06	5.27041e-05	11	42	0.0141207	regulation of T cell migration	BP	ITGA4; CXCL13; DOCK8; CCL21; NA; RIPK3; CCL5; ECM1; CCR2; AIF1; CXCL12; SPN
GO:0050855	1.45679e-06	5.40908e-05	9	27	0.0115533	regulation of B cell receptor signaling pathway	BP	FCRL3; STAP1; BLK; CD300A; CD22; NFAM1; PTPN22; FCGR2B; PRKCB
GO:0044877	1.52828e-06	5.66519e-05	83	1033	0.106547	protein-containing complex binding	MF	COL16A1; PODN; FCGR1A; FCER1A; CRP; RCSD1; EMILIN1; IL1B; FAP; COL3A1; VIL1; STAB1; ABI3BP; HCLS1; GNB4; PDGFRA; TLR2; DOCK2; ITGB8; AEBP1; CFTR; COL14A1; COL5A1; ADRA2A; NA; MMP12; CRYAB; CD3E; CD3G; CD4; NCKAP1L; LUM; FLT3; ITGBL1; RIPK3; THBS1; ITGA11; PSTPIP1; CIITA; CORO1A; COTL1; MRC2; CCBE1; CD226; GNA15; ICAM3; COMP; CD22; MMP9; LCK; FCGR1B; FCGR3A; FCGR2B; ANTXR1; ADD2; CTNNA2; CD8A; WIP…
GO:0060191	1.58482e-06	5.86153e-05	17	96	0.0218228	regulation of lipase activity	BP	GPR55; PDGFRA; ITK; PLCB2; CCL5; GNA15; S1PR4; PTAFR; P2RY12; SNCA; HDAC9; NTRK2; LPAR1; FGFR2; NTF3; NTRK3; RASGRP4
GO:0097048	1.58905e-06	5.86153e-05	6	10	0.00770218	dendritic cell apoptotic process	BP	CCL19; CCL21; CCR7; CXCL12; AXL; LILRB1
GO:2000668	1.58905e-06	5.86153e-05	6	10	0.00770218	regulation of dendritic cell apoptotic process	BP	CCL19; CCL21; CCR7; CXCL12; AXL; LILRB1
GO:0050922	1.64321e-06	6.0514e-05	13	61	0.0166881	negative regulation of chemotaxis	BP	PADI2; SLAMF8; SLIT2; STAP1; CXCL13; SEMA3C; GSTP1; GREM1; THBS1; CCL2; AIF1; GPR18; MMP28
GO:0032611	1.73953e-06	6.39568e-05	16	98	0.0205392	interleukin-1 beta production	BP	MNDA; IFI16; AIM2; IL1B; F2RL1; CCL19; TLR8; GSTP1; CCR7; GBP5; PYHIN1; NLRP3; CLEC7A; CD33; LILRA5; LILRA2
GO:0098589	1.78747e-06	6.56124e-05	36	313	0.0462131	membrane region	CC	KCNA3; CD2; CD48; PTGS2; TLR2; EFNA5; LCP2; CARD11; PRKAR2B; KCND2; HAS2; BTK; CD4; FAIM2; SELPLG; P2RX1; CD226; PTGIS; PDPN; LCK; PTPRC; ADD2; CD8A; MAL; P2RY12; HPSE; ANK2; SULF1; MS4A1; OLR1; CNTN1; SLC6A2; SGCA; CD79A; HCK; ITGB2
GO:0045576	1.792e-06	6.56716e-05	13	57	0.0166881	mast cell activation	BP	PIK3CD; CNR2; CD84; RHOH; LCP2; PIK3CG; BTK; NA; CD300A; CD300LF; CD226; RAC2; SYK; RASGRP1
GO:1901342	1.79924e-06	6.58301e-05	35	395	0.0449294	regulation of vasculature development	BP	WNT4; PTGS2; IL10; EMILIN1; IL1B; STAB1; CXCL13; THBS2; ITGB8; IL6; CCL24; CYBB; SRPX2; GDF2; CREB3L1; C3AR1; THBS1; CCL11; NGFR; CCBE1; PTGIS; ECM1; CXCR4; CXCR2; CCR2; SMOC2; HDAC9; GPNMB; HGF; SULF1; ADAM12; DCN; PRKCB; TMIGD2; ITGB2
GO:0032645	1.80443e-06	6.59129e-05	7	15	0.00898588	regulation of granulocyte macrophage colony-stimulating factor production	BP	CD84; IL1B; CD80; IL12B; IL18; SYK; RASGRP1
GO:0051271	1.93221e-06	7.04664e-05	34	355	0.0436457	negative regulation of cellular component movement	BP	PADI2; WNT4; PODN; TACSTD2; SLAMF8; EMILIN1; COL3A1; SLIT2; STAP1; CXCL13; PTGER4; NA; BMP5; SEMA3C; CCL21; TIMP1; GDF2; IFITM1; GSTP1; ARHGDIB; GREM1; THBS1; CCL2; CD300A; HAS1; IL24; CD74; AIF1; SULF1; GATA3; CXCL12; DCN; GPR18; DPEP1; MMP28
GO:0046718	1.95009e-06	7.10033e-05	19	115	0.0243902	viral entry into host cell	BP	SLAMF1; CD80; CLEC5A; FCN1; IFITM1; CD4; SELPLG; CLEC4G; FCN3; CR2; CR1; CXCR4; CCR5; CD86; CD74; MRC1; NCAM1; CLEC4M; AXL
GO:0032652	2.00848e-06	7.30116e-05	16	99	0.0205392	regulation of interleukin-1 production	BP	MNDA; IFI16; AIM2; IL10; HAVCR2; CCL19; TLR8; GSTP1; CCR7; PYHIN1; NLRP3; SAA1; CLEC7A; CD33; LILRA5; LILRA2
GO:0071774	2.10241e-06	7.63029e-05	21	146	0.0269576	response to fibroblast growth factor	BP	WNT4; CXCL13; HHIP; EGR3; TNC; CREB3L1; SHISA2; FLRT2; THBS1; FGF7; CCL2; CCL5; COL1A1; SNCA; RUNX2; SMOC2; SULF1; GATA3; FGFR2; CD44; POSTN
GO:0002360	2.11463e-06	7.66229e-05	9	26	0.0115533	T cell lineage commitment	BP	SLAMF6; IL12B; IRF4; IL6; BATF; TBX21; LY9; SPN; IL12RB1
GO:0051222	2.29789e-06	8.31298e-05	40	388	0.0513479	positive regulation of protein transport	BP	CD2; VTCN1; AIM2; PTGS2; IL10; IL1B; HCLS1; CD38; TLR2; PTGER4; F2RL1; CSF1R; HAVCR2; IL6; CFTR; CLEC5A; BLK; CCL19; FCN1; TLR8; ANKRD1; MMP12; CRTAM; CLEC4E; CLEC9A; KCNN4; OSM; RAC2; PTPN22; NLRP3; AIF1; SYK; GATA3; SAA1; POSTN; RASGRP1; CD33; LILRA5; LILRA2; ITGB2
GO:0002825	2.37123e-06	8.55976e-05	9	27	0.0115533	regulation of T-helper 1 type immune response	BP	IL1B; CD80; HAVCR2; IL12B; CCL19; IL18; JAK3; CCR2; IL12RB1
GO:0045766	2.3737e-06	8.55976e-05	23	194	0.029525	positive regulation of angiogenesis	BP	PTGS2; IL10; IL1B; ITGB8; CCL24; CYBB; SRPX2; GDF2; C3AR1; THBS1; CCL11; CCBE1; PTGIS; ECM1; CXCR4; CXCR2; SMOC2; HDAC9; HGF; ADAM12; PRKCB; TMIGD2; ITGB2
GO:0033674	2.38217e-06	8.57658e-05	51	541	0.0654685	positive regulation of kinase activity	BP	FCGR1A; IL1B; PDGFRA; STAP1; EFNA5; CSF1R; IL12B; LCP2; FGD2; SAMD5; NCF1; PIK3CG; PRKAR2B; CCL19; CCL21; ROR2; CD40LG; ADRA2A; IL18; CCND2; CD4; NCKAP1L; FLT3; RIPK3; GREM1; THBS1; ADCY7; CCL5; CCR7; CD300A; FPR1; NTRK1; PTPRC; CXCR4; ZEB2; P2RY12; SNCA; CD74; HGF; NTRK2; SYK; LPAR1; SAA1; NTF3; TCL1A; RASGRP1; NTRK3; PIK3R5; FPR2; LILRA5; RASSF2
GO:0050878	2.4162e-06	8.67416e-05	46	470	0.0590501	regulation of body fluid levels	BP	SELP; PLEK; FAP; COL3A1; PDGFRA; F2RL2; F2RL1; TIFAB; LCP2; F13A1; IL6; COL1A2; PIK3CG; PRKAR2B; CFTR; HAS2; DOCK8; CD40LG; PRKCQ; ADRA2A; UBASH3B; GNG2; THBS1; ADCY7; FA2H; CYBA; P2RX1; COL1A1; GNA15; VAV1; COMP; KCNN4; PDPN; LCK; P2RY12; HPSE; SYK; GATA3; PLAU; SAA1; FERMT3; CLEC1B; PRKCB; PIK3R5; C1QTNF1; AXL
GO:0099024	2.41697e-06	8.67416e-05	13	57	0.0166881	plasma membrane invagination	BP	FCGR1A; MARCO; STAP1; F2RL1; BIN2; NCKAP1L; THBS1; CD300A; RAB31; FCGR2B; AIF1; MSR1; ITGB2
GO:0050871	2.42547e-06	8.69083e-05	14	69	0.0179718	positive regulation of B cell activation	BP	FCRL3; CD38; CARD11; IL6; BTK; SASH3; CD27; NCKAP1L; GPR183; TBX21; PTPRC; CD74; SYK; TNFSF13B
GO:0038187	2.65787e-06	9.50842e-05	8	21	0.0102696	pattern recognition receptor activity	MF	MARCO; TLR2; FCN1; TLR7; TLR8; CLEC4E; PTAFR; CLEC7A
GO:0098802	2.66652e-06	9.52424e-05	25	181	0.0320924	plasma membrane receptor complex	CC	EMILIN1; ITGA4; TRAT1; BMPR1B; TLR2; ITGB8; IL6; IL2RA; CD6; CD3E; CD3G; CD4; ITGBL1; ITGA11; EBI3; CSF2RB; IL2RB; CD247; CD8A; CD8B; SYK; GRIA3; IL12RB1; CD79A; ITGB2
GO:0050710	2.72699e-06	9.72482e-05	13	69	0.0166881	negative regulation of cytokine secretion	BP	IL10; PTGER4; F2RL1; TLR8; SRGN; SSC5D; PTPN22; FCGR2B; NLRP3; BANK1; HDAC9; LILRA5; LILRB1
GO:0045622	2.79767e-06	9.9611e-05	10	35	0.012837	regulation of T-helper cell differentiation	BP	CD80; IL12B; IRF4; CCL19; IL18; TBX21; JAK3; NLRP3; CD86; IL12RB1
GO:0043394	2.85778e-06	0.000101591	10	34	0.012837	proteoglycan binding	MF	PLA2G2D; SLIT2; TNC; COL5A1; THBS1; COMP; PTPRC; HPSE; GPNMB; COL2A1
GO:0090023	2.90277e-06	0.000103028	8	22	0.0102696	positive regulation of neutrophil chemotaxis	BP	CCL19; CCL21; C3AR1; NCKAP1L; CCR7; RAC2; CXCR2; CD74
GO:0032733	2.99488e-06	0.00010613	10	35	0.012837	positive regulation of interleukin-10 production	BP	TIGIT; TLR2; IL12B; IRF4; SASH3; CD40LG; HGF; SYK; CLEC7A; LILRA5
GO:0004713	3.00089e-06	0.000106176	21	133	0.0269576	protein tyrosine kinase activity	MF	PDGFRA; CSF1R; ITK; BLK; ROR2; BTK; STYK1; FLT3; JAK3; LCK; NTRK1; EFEMP1; EPHA3; SLA; NTRK2; SYK; FGFR2; LTK; NTRK3; AXL; HCK
GO:2000406	3.02534e-06	0.000106873	9	30	0.0115533	positive regulation of T cell migration	BP	ITGA4; CXCL13; DOCK8; CCL21; CCL5; CCR2; AIF1; CXCL12; SPN
GO:0045061	3.11535e-06	0.000109881	8	21	0.0102696	thymic T cell selection	BP	DOCK2; CARD11; CD3E; CD3G; CCR7; PTPRC; CD74; GATA3
GO:0030020	3.15141e-06	0.000110979	11	40	0.0141207	extracellular matrix structural constituent conferring tensile strength	MF	COL16A1; COL8A2; COL3A1; COL10A1; COL1A2; COL14A1; COL5A1; COL1A1; COL11A1; COL13A1; COL2A1
GO:0035025	3.18027e-06	0.000111821	9	27	0.0115533	positive regulation of Rho protein signal transduction	BP	COL3A1; GPR55; F2RL2; F2RL1; GPR174; GPR65; LPAR1; P2RY10; GPR18
GO:0032928	3.29409e-06	0.000115642	8	22	0.0102696	regulation of superoxide anion generation	BP	CRP; F2RL1; GSTP1; CYBA; SYK; CLEC7A; FPR2; ITGB2
GO:0002715	3.44571e-06	0.000120777	11	44	0.0141207	regulation of natural killer cell mediated immunity	BP	SLAMF6; HAVCR2; IL12B; CRTAM; CD226; VAV1; CD96; NCR3; SH2D1A; RASGRP1; LILRB1
GO:0043269	3.53343e-06	0.000123659	58	668	0.0744544	regulation of ion transport	BP	KCNA3; FCRL3; CD84; PTGS2; IL1B; STAC; CCR1; CXCL9; CXCL11; CRHBP; KCNMB1; SFRP4; PIK3CG; CFTR; KCND2; KCNU1; CYBB; ADRA2A; SYT13; UBASH3B; CD4; NALCN; THBS1; CORO1A; CYBA; P2RX1; CCL2; CCL5; CCL4; HAMP; KCNK6; KCNK15; MMP9; CLIC6; PTAFR; PDE4B; RGS4; SLC8A1; CXCR4; CCR2; P2RY12; SNCA; ANK2; KCNIP1; KCNQ5; GEM; SYK; GRIA3; CXCL12; FXYD2; CNTN1; GNAO1; RRAD; KCNH6; CD33; LILRA5; LILRA2; LILRB1
GO:2000516	3.58439e-06	0.000125155	10	36	0.012837	positive regulation of CD4-positive, alpha-beta T cell activation	BP	CD80; IL12B; CCL19; SASH3; PRKCQ; IL18; NCKAP1L; NLRP3; CD86; IL12RB1
GO:0032740	3.58727e-06	0.000125155	7	17	0.00898588	positive regulation of interleukin-17 production	BP	SLAMF6; IL12B; IL6; PRKCQ; IL18; OSM; LY9
GO:0042088	3.61991e-06	0.000125942	11	43	0.0141207	T-helper 1 type immune response	BP	IL1B; CD80; HAVCR2; IL12B; CCL19; IL18; EBI3; JAK3; CCR2; SPN; IL12RB1
GO:0065009	3.62102e-06	0.000125942	177	2782	0.227214	regulation of molecular function	BP	WNT4; CNR2; FCGR1A; FCRL3; IFI16; AIM2; SLAMF8; PTGS2; RGS18; RGS1; IL10; PLEK; IL1B; ARHGAP15; ITGA4; VIL1; DOCK10; GPR55; EOMES; STAC; HCLS1; P2RY13; NA; SLIT2; RHOH; PDGFRA; STAP1; ODAM; CXCL1; CXCL13; TLR2; HAND2; GZMA; F2RL1; CRHBP; EFNA5; CSF1R; HAVCR2; ITK; IL12B; DOCK2; LCP2; IRF4; ID4; NA.1; PI16; FGD2; RCAN2; SAMD5; CARD11; IL6; SFRP4; NCF1; CCL26; CCL24; PIK3CG; PRKAR2B; CFTR; DKK4; CT…
GO:0051336	3.75242e-06	0.000130311	90	1213	0.115533	regulation of hydrolase activity	BP	WNT4; FCRL3; IFI16; AIM2; PTGS2; RGS18; RGS1; PLEK; ARHGAP15; VIL1; DOCK10; GPR55; SLIT2; RHOH; PDGFRA; ODAM; CXCL13; GZMA; F2RL1; EFNA5; ITK; DOCK2; NA; PI16; FGD2; RCAN2; CCL26; CCL24; DOCK8; CCL19; CCL21; TIMP1; CRYAB; CD27; ARHGDIB; NCKAP1L; RIPK3; PAPLN; GPR65; THBS1; PLCB2; CCL22; WFDC1; P2RX1; CCL2; CCL11; CCL5; CCL18; CCL4; CCR7; NGFR; CD300A; GNA15; S1PR4; VAV1; RASAL3; CST7; PI3; SLPI; …
GO:0044344	3.76374e-06	0.000130503	20	139	0.0256739	cellular response to fibroblast growth factor stimulus	BP	WNT4; CXCL13; HHIP; EGR3; CREB3L1; SHISA2; FLRT2; THBS1; FGF7; CCL2; CCL5; COL1A1; SNCA; RUNX2; SMOC2; SULF1; GATA3; FGFR2; CD44; POSTN
GO:1901623	3.82454e-06	0.000132408	8	25	0.0102696	regulation of lymphocyte chemotaxis	BP	PADI2; CXCL13; CXCL14; CCL21; CCL2; CCL5; CCL4; CCR2
GO:0045860	3.87226e-06	0.000133854	48	506	0.0616175	positive regulation of protein kinase activity	BP	FCGR1A; IL1B; STAP1; EFNA5; CSF1R; IL12B; LCP2; FGD2; SAMD5; NCF1; PIK3CG; PRKAR2B; CCL19; CCL21; ROR2; CD40LG; ADRA2A; IL18; CCND2; CD4; NCKAP1L; FLT3; RIPK3; GREM1; THBS1; ADCY7; CCL5; CCR7; CD300A; FPR1; NTRK1; PTPRC; CXCR4; ZEB2; SNCA; CD74; HGF; NTRK2; SYK; LPAR1; SAA1; NTF3; TCL1A; RASGRP1; NTRK3; PIK3R5; LILRA5; RASSF2
GO:0019220	3.89873e-06	0.000134563	117	1690	0.150193	regulation of phosphate metabolic process	BP	FCGR1A; FCRL3; SLAMF8; SLAMF1; PTGS2; EMILIN1; PLEK; IL1B; MARCO; GPR55; CCR1; CD80; HCLS1; NA; SLIT2; RHOH; PDGFRA; STAP1; ODAM; HAND2; F2RL1; EFNA5; CSF1R; HAVCR2; IL12B; LCP2; FGD2; RCAN2; BMP5; SAMD5; IL6; NCF1; CCL26; CCL24; PIK3CG; PRKAR2B; CCL19; CCL21; GLIPR2; ROR2; TLR7; TLR8; SRPX2; CD40LG; GDF2; GDF10; ADRA2A; KNDC1; GSTP1; IL18; CD3E; UBASH3B; CCND2; CD27; CD4; NCKAP1L; TMEM119; FLT3;…
GO:0030889	4.05096e-06	0.000139433	7	16	0.00898588	negative regulation of B cell proliferation	BP	MNDA; IL10; BTK; TNFRSF13B; CD300A; FCGR2B; CTLA4
GO:0072376	4.0522e-06	0.000139433	16	92	0.0205392	protein activation cascade	BP	C1QA; C1QB; CRP; IL1B; C9; C7; F13A1; COLEC10; FCN1; C3AR1; C1QC; FCN3; CR2; CR1; CFP; VSIG4
GO:0051174	4.14234e-06	0.000142317	117	1692	0.150193	regulation of phosphorus metabolic process	BP	FCGR1A; FCRL3; SLAMF8; SLAMF1; PTGS2; EMILIN1; PLEK; IL1B; MARCO; GPR55; CCR1; CD80; HCLS1; NA; SLIT2; RHOH; PDGFRA; STAP1; ODAM; HAND2; F2RL1; EFNA5; CSF1R; HAVCR2; IL12B; LCP2; FGD2; RCAN2; BMP5; SAMD5; IL6; NCF1; CCL26; CCL24; PIK3CG; PRKAR2B; CCL19; CCL21; GLIPR2; ROR2; TLR7; TLR8; SRPX2; CD40LG; GDF2; GDF10; ADRA2A; KNDC1; GSTP1; IL18; CD3E; UBASH3B; CCND2; CD27; CD4; NCKAP1L; TMEM119; FLT3;…
GO:0048245	4.4947e-06	0.000154188	7	21	0.00898588	eosinophil chemotaxis	BP	CCL26; CCL24; CCL22; CCL2; CCL11; CCL5; CCL4
GO:0002828	4.55309e-06	0.000155954	9	29	0.0115533	regulation of type 2 immune response	BP	IL6; IL18; TBX21; ECM1; NLRP3; CCR2; CD86; CD74; GATA3
GO:0040013	4.58045e-06	0.000156653	34	366	0.0436457	negative regulation of locomotion	BP	PADI2; WNT4; PODN; TACSTD2; SLAMF8; EMILIN1; COL3A1; SLIT2; STAP1; CXCL13; PTGER4; NA; BMP5; SEMA3C; CCL21; TIMP1; GDF2; IFITM1; GSTP1; ARHGDIB; GREM1; THBS1; CCL2; CD300A; HAS1; IL24; CD74; AIF1; SULF1; GATA3; CXCL12; DCN; GPR18; DPEP1; MMP28
GO:0045577	4.61512e-06	0.000157599	9	28	0.0115533	regulation of B cell differentiation	BP	FCRL3; SLAMF8; CARD11; BTK; CD27; NCKAP1L; NFAM1; SYK; IKZF3
GO:0030100	4.7416e-06	0.000161673	31	276	0.0397946	regulation of endocytosis	BP	IL1B; STAP1; TLR2; F2RL1; DOCK2; SFRP4; CCL19; CCL21; IL2RG; NCKAP1L; GREM1; CYBA; CCL2; CD300A; CD300LF; RAB31; CD22; IL2RB; FCGR2B; PTPRC; EPHA3; SNCA; SYK; NTF3; CLEC7A; AXL; FPR2; LILRB1; SIRPB1; SIRPG; HCK
GO:0071624	4.75339e-06	0.000161831	8	24	0.0102696	positive regulation of granulocyte chemotaxis	BP	CCL19; CCL21; C3AR1; NCKAP1L; CCR7; RAC2; CXCR2; CD74
GO:0032732	4.82675e-06	0.000163845	12	57	0.0154044	positive regulation of interleukin-1 production	BP	MNDA; IFI16; AIM2; HAVCR2; CCL19; TLR8; PYHIN1; NLRP3; SAA1; CLEC7A; LILRA5; LILRA2
GO:0002260	4.82708e-06	0.000163845	13	62	0.0166881	lymphocyte homeostasis	BP	DOCK10; GAPT; SIT1; GPR174; IL2RA; NCKAP1L; RIPK3; TNFRSF17; CORO1A; TNFRSF13B; JAK3; CD74; TNFSF13B
GO:0043372	5.35128e-06	0.000181364	9	30	0.0115533	positive regulation of CD4-positive, alpha-beta T cell differentiation	BP	CD80; IL12B; CCL19; SASH3; IL18; NCKAP1L; NLRP3; CD86; IL12RB1
GO:0060627	5.43416e-06	0.000183897	48	511	0.0616175	regulation of vesicle-mediated transport	BP	CD84; IL1B; STAP1; TLR2; F2RL1; DOCK2; SFRP4; CFTR; CCL19; CCL21; GAS1; IL2RG; ADRA2A; SYT13; NA; NCKAP1L; GREM1; CORO1A; CYBA; P2RX1; CCL2; CD300A; CD300LF; RAB31; RAB27B; PRAM1; CD22; IL2RB; RAC2; PTAFR; FCGR2B; PTPRC; CCR2; EPHA3; SNCA; CHRM2; SYK; SYN1; NTF3; CLEC7A; APBA2; PRKCB; AXL; FPR2; LILRB1; SIRPB1; SIRPG; HCK; ITGB2
GO:1903236	5.49065e-06	0.00018553	5	8	0.00641849	regulation of leukocyte tethering or rolling	BP	ITGA4; CCL21; PTAFR; CCR2; CXCL12
GO:0016310	5.61034e-06	0.00018929	147	2246	0.188703	phosphorylation	BP	PIK3CD; FCGR1A; FCRL3; SLAMF8; SLAMF1; PTGS2; EMILIN1; IL1B; MARCO; GPR55; CCR1; CD80; HCLS1; NA; SLIT2; RHOH; PDGFRA; STAP1; ODAM; BMPR1B; TLR2; HAND2; PTGER4; F2RL1; EFNA5; CAMK4; CSF1R; HAVCR2; ITK; IL12B; LCP2; FGD2; BMP5; SAMD5; IL6; NCF1; CCL26; CCL24; PIK3CG; PRKAR2B; BLK; CCL19; CCL21; GLIPR2; ROR2; TLR7; TLR8; IL2RG; SRPX2; BTK; CD40LG; IL2RA; PRKCQ; GDF2; GDF10; ADRA2A; KNDC1; GSTP1; CR…
GO:0051048	5.68544e-06	0.000191537	26	224	0.0333761	negative regulation of secretion	BP	CD84; IL10; IL1B; PTGER4; F2RL1; CRHBP; TIFAB; TLR8; SRGN; ADRA2A; CD300A; CD22; SSC5D; LIF; OSM; PTPN22; FCGR2B; NLRP3; CCR2; P2RY12; SNCA; BANK1; CD74; HDAC9; LILRA5; LILRB1
GO:1902563	5.74769e-06	0.000193345	6	11	0.00770218	regulation of neutrophil activation	BP	CD300A; PRAM1; PTAFR; FCGR2B; SYK; ITGB2
GO:0042533	5.81267e-06	0.000194949	9	33	0.0115533	tumor necrosis factor biosynthetic process	BP	IL10; CYBB; THBS1; TNFRSF8; CCR2; SYK; CLEC7A; SPN; LILRB1
GO:0042534	5.81267e-06	0.000194949	9	33	0.0115533	regulation of tumor necrosis factor biosynthetic process	BP	IL10; CYBB; THBS1; TNFRSF8; CCR2; SYK; CLEC7A; SPN; LILRB1
GO:0031663	5.92075e-06	0.000198279	12	56	0.0154044	lipopolysaccharide-mediated signaling pathway	BP	IL1B; TLR2; CD180; LY86; CD6; IL18; CCL2; CCL5; PTAFR; PTPN22; LILRA2; HCK
GO:0048407	6.15965e-06	0.000205974	6	11	0.00770218	platelet-derived growth factor binding	MF	COL3A1; PDGFRA; COL1A2; COL5A1; COL1A1; COL2A1
GO:0046643	6.35859e-06	0.000212311	5	7	0.00641849	regulation of gamma-delta T cell activation	BP	EGR3; NCKAP1L; PTPRC; SYK; LILRB1
GO:0046579	6.40609e-06	0.000213581	13	62	0.0166881	positive regulation of Ras protein signal transduction	BP	COL3A1; GPR55; F2RL2; F2RL1; GPR174; GPR65; VAV1; NTRK1; LPAR1; P2RY10; GPR18; RASGRP1; RASGRP4
GO:0042605	6.58089e-06	0.000219084	8	24	0.0102696	peptide antigen binding	MF	HLA-DRB5; HLA-DQA1; HLA-DRA; HLA-DRB1; HLA-DQB1; HLA-DPA1; HLA-DPB1; CLEC4M
GO:0060548	6.73132e-06	0.000223762	73	952	0.0937099	negative regulation of cell death	BP	WNT4; VTCN1; PTGS2; IL10; IL1B; GLI2; VIL1; HCLS1; CD38; HHIP; HAND2; IL7R; CSF1R; BMP5; VNN1; IL6; PIK3CG; CLEC5A; EGR3; DOCK8; CCL19; CCL21; TIMP1; CD40LG; PRKCQ; CREB3L1; GSTP1; CRYAB; CCND2; CD27; FAIM2; NCKAP1L; ASCL1; GREM1; THBS1; ARNT2; CORO1A; EVI2B; CCL2; CCL5; CCR7; NGFR; SOCS3; JAK3; COMP; MMP9; IL2RB; PDPN; PTGFR; NTRK1; CXCR2; CCR5; PLAC8; SNCA; CD74; AIF1; GPNMB; HGF; NTRK2; GATA3;…
GO:0032720	6.76933e-06	0.000224376	12	65	0.0154044	negative regulation of tumor necrosis factor production	BP	SLAMF1; IL10; HAVCR2; GSTP1; NLRC3; LILRA4; PTPN22; GPNMB; GPR18; AXL; CD33; LILRB1
GO:1904894	6.76971e-06	0.000224376	15	91	0.0192555	positive regulation of STAT cascade	BP	IL10; HCLS1; IL7R; CSF1R; IL12B; IL6; IL18; FLT3; CCL5; CD300A; SOCS3; LIF; OSM; IL24; IL10RA
GO:0051093	7.21107e-06	0.000238654	72	968	0.0924262	negative regulation of developmental process	BP	WNT4; TACSTD2; CRP; EMILIN1; IL1B; GLI2; COL3A1; GPR55; CCR1; STAB1; GPR171; CD38; SLIT2; STAP1; TLR2; HAND2; EFNA5; CXCL14; ID4; PI16; BMP5; THBS2; IL6; FGL2; SEMA3C; DKK4; STMN2; RORB; COL5A1; TIMP1; GDF2; GDF10; SRGN; CREB3L1; IL18; UBASH3B; ARHGDIB; ASCL1; TMEM119; DIO3; GREM1; THBS1; CCL11; TBX21; NGFR; JAK3; DACT3; MMP9; S100B; C1QC; RUNX3; ECM1; FCGR2B; RGS4; EFEMP1; REG3A; CTLA4; CCR2; P2…
GO:0002886	7.33687e-06	0.000242461	12	54	0.0154044	regulation of myeloid leukocyte mediated immunity	BP	CD84; CXCL6; F2RL1; BTK; NA; CD300A; PRAM1; RAC2; PTAFR; FCGR2B; CCR2; SYK; ITGB2
GO:0051209	7.40068e-06	0.000244212	18	118	0.0231065	release of sequestered calcium ion into cytosol	BP	MCOLN2; CXCL9; CXCL11; TRPA1; CCL19; CCL21; UBASH3B; PLCB2; CORO1A; CYBA; CCR7; LCK; PTPRC; SLC8A1; CCR5; SNCA; ANK2; RYR1
GO:1903531	7.80079e-06	0.000257038	24	200	0.0308087	negative regulation of secretion by cell	BP	CD84; IL10; IL1B; PTGER4; F2RL1; CRHBP; TLR8; SRGN; ADRA2A; CD300A; CD22; SSC5D; LIF; OSM; PTPN22; FCGR2B; NLRP3; CCR2; P2RY12; SNCA; BANK1; HDAC9; LILRA5; LILRB1
GO:0010959	7.83353e-06	0.00025774	37	373	0.0474968	regulation of metal ion transport	BP	FCRL3; CD84; PTGS2; STAC; CCR1; CXCL9; CXCL11; KCNMB1; PIK3CG; ADRA2A; UBASH3B; CD4; CORO1A; CYBA; P2RX1; CCL2; CCL5; CCL4; HAMP; PDE4B; RGS4; SLC8A1; CXCR4; P2RY12; SNCA; ANK2; KCNIP1; GEM; CXCL12; FXYD2; CNTN1; GNAO1; RRAD; CD33; LILRA5; LILRA2; LILRB1
GO:0023023	7.85681e-06	0.00025813	8	24	0.0102696	MHC protein complex binding	MF	CD8A; CD74; HLA-DRA; HLA-DRB1; HLA-DMB; HLA-DOA; MS4A1; LILRB1
GO:0042095	7.88025e-06	0.000258523	7	18	0.00898588	interferon-gamma biosynthetic process	BP	IL12B; TLR7; TLR8; IL18; EBI3; CLEC7A; LILRB1
GO:0051051	8.24439e-06	0.000270076	43	494	0.055199	negative regulation of transport	BP	CD84; PTGS2; IL10; IL1B; TRAT1; TLR2; PTGER4; F2RL1; CRHBP; TIFAB; SFRP4; TLR8; SRGN; ADRA2A; CRYAB; THBS1; CORO1A; CD300A; CD300LF; HAMP; CD22; SSC5D; MMP9; LIF; OSM; PTPN22; FCGR2B; RGS4; NLRP3; CCR2; EPHA3; P2RY12; SNCA; BANK1; CD74; HDAC9; GEM; PRKCB; GNAO1; RRAD; CD33; LILRA5; LILRB1
GO:0090087	8.37224e-06	0.000273866	57	682	0.0731707	regulation of peptide transport	BP	CD2; VTCN1; AIM2; CRP; PTGS2; IL10; IL1B; HCLS1; CD38; TLR2; PTGER4; F2RL1; CRHBP; EFNA5; CSF1R; HAVCR2; IL6; CFTR; CLEC5A; BLK; CCL19; FCN1; TLR8; CD40LG; SRGN; ANKRD1; ADRA2A; MMP12; CRTAM; CLEC4E; CLEC9A; RASL10B; CCL5; CCR7; CD22; KCNN4; SSC5D; OSM; RAC2; PTPN22; FCGR2B; NLRP3; TLR10; BANK1; CD74; AIF1; HDAC9; SYK; GATA3; SAA1; POSTN; RASGRP1; CD33; LILRA5; LILRA2; LILRB1; ITGB2
GO:0032956	8.55244e-06	0.000279355	34	322	0.0436457	regulation of actin cytoskeleton organization	BP	WNT4; TACSTD2; PLEK; VIL1; HCLS1; SLIT2; RHOH; PDGFRA; STAP1; ODAM; PTGER4; F2RL1; EFNA5; CSF1R; CCL26; CCL24; CCL21; ARHGDIB; NCKAP1L; GPR65; FMN1; NA; CORO1A; COTL1; CCL11; CCR7; RGS4; ADD2; CTNNA2; EPHA3; NA.1; LPAR1; CXCL12; NTF3; NTRK3; HCK
GO:0097028	8.66029e-06	0.000282468	10	41	0.012837	dendritic cell differentiation	BP	F2RL1; CAMK4; IRF4; CCL19; FLT3; BATF; CCR7; FCGR2B; AXL; LILRB1
GO:0032722	8.8304e-06	0.0002876	12	57	0.0154044	positive regulation of chemokine production	BP	MCOLN2; IL1B; TLR2; CSF1R; HAVCR2; IL6; TLR7; CD74; AIF1; SYK; CLEC7A; POSTN
GO:0032970	9.07416e-06	0.000295113	37	366	0.0474968	regulation of actin filament-based process	BP	WNT4; TACSTD2; PLEK; VIL1; HCLS1; SLIT2; RHOH; PDGFRA; STAP1; ODAM; PTGER4; F2RL1; EFNA5; CSF1R; CCL26; CCL24; CCL21; ARHGDIB; NCKAP1L; GPR65; FMN1; NA; CORO1A; COTL1; CCL11; CCR7; PDPN; PDE4B; RGS4; ADD2; CTNNA2; EPHA3; ANK2; NA.1; LPAR1; CXCL12; NTF3; NTRK3; HCK
GO:0046638	9.11363e-06	0.00029597	11	47	0.0141207	positive regulation of alpha-beta T cell differentiation	BP	CD80; IL12B; CCL19; SASH3; IL18; NCKAP1L; RUNX3; NLRP3; CD86; SYK; IL12RB1
GO:0033623	9.50176e-06	0.000307384	6	12	0.00770218	regulation of integrin activation	BP	SELP; PLEK; CXCL13; PTGER4; P2RY12; CDH17
GO:0051283	9.52023e-06	0.000307384	18	120	0.0231065	negative regulation of sequestering of calcium ion	BP	MCOLN2; CXCL9; CXCL11; TRPA1; CCL19; CCL21; UBASH3B; PLCB2; CORO1A; CYBA; CCR7; LCK; PTPRC; SLC8A1; CCR5; SNCA; ANK2; RYR1
GO:0043383	9.55715e-06	0.000307384	6	12	0.00770218	negative T cell selection	BP	DOCK2; CD3E; CCR7; PTPRC; CD74; THEMIS
GO:0030260	9.56056e-06	0.000307384	19	127	0.0243902	entry into host cell	BP	SLAMF1; CD80; CLEC5A; FCN1; IFITM1; CD4; SELPLG; CLEC4G; FCN3; CR2; CR1; CXCR4; CCR5; CD86; CD74; MRC1; NCAM1; CLEC4M; AXL
GO:0044409	9.56056e-06	0.000307384	19	127	0.0243902	entry into host	BP	SLAMF1; CD80; CLEC5A; FCN1; IFITM1; CD4; SELPLG; CLEC4G; FCN3; CR2; CR1; CXCR4; CCR5; CD86; CD74; MRC1; NCAM1; CLEC4M; AXL
GO:0051806	9.56056e-06	0.000307384	19	127	0.0243902	entry into cell of other organism involved in symbiotic interaction	BP	SLAMF1; CD80; CLEC5A; FCN1; IFITM1; CD4; SELPLG; CLEC4G; FCN3; CR2; CR1; CXCR4; CCR5; CD86; CD74; MRC1; NCAM1; CLEC4M; AXL
GO:0051828	9.56056e-06	0.000307384	19	127	0.0243902	entry into other organism involved in symbiotic interaction	BP	SLAMF1; CD80; CLEC5A; FCN1; IFITM1; CD4; SELPLG; CLEC4G; FCN3; CR2; CR1; CXCR4; CCR5; CD86; CD74; MRC1; NCAM1; CLEC4M; AXL
GO:0006810	9.609e-06	0.000308501	274	4707	0.351733	transport	BP	PIK3CD; PADI2; PLA2G2D; MCOLN2; KCNA3; CD2; VTCN1; FCGR1A; FCRL3; MNDA; AIM2; CRP; CD84; SLAMF1; SELP; PTGS2; PLA2G4A; CHIT1; IL10; NA; PLEK; CD207; IL1B; MARCO; TNFAIP6; SLC4A10; ITGA4; VIL1; ARL4C; STAC; CCR1; STAB1; TRAT1; SIDT1; HCLS1; SLC9A9; CD38; SLC34A2; STAP1; CXCL1; CXCL9; CXCL11; TLR2; PTGER4; EMB; F2RL1; CRHBP; NA.1; EFNA5; TIFAB; CSF1R; HAVCR2; DOCK2; LCP2; KCNMB1; GABRP; F13A1; VNN1…
GO:0032814	9.68591e-06	0.000310528	9	32	0.0115533	regulation of natural killer cell activation	BP	HAVCR2; IL12B; TOX; IL18; ZNF683; PTPN22; PRDM1; RASGRP1; AXL
GO:1903556	1.00574e-05	0.000321979	12	67	0.0154044	negative regulation of tumor necrosis factor superfamily cytokine production	BP	SLAMF1; IL10; HAVCR2; GSTP1; NLRC3; LILRA4; PTPN22; GPNMB; GPR18; AXL; CD33; LILRB1
GO:0007202	1.02378e-05	0.000327289	9	31	0.0115533	activation of phospholipase C activity	BP	GPR55; ITK; PLCB2; GNA15; S1PR4; P2RY12; NTRK2; LPAR1; RASGRP4
GO:0008528	1.06138e-05	0.000338829	20	141	0.0256739	G protein-coupled peptide receptor activity	MF	CCR4; CCR8; CXCR6; CCR1; F2RL2; F2RL1; CYSLTR1; GPR84; GLP2R; CCR7; FPR1; FPR3; CXCR4; CXCR2; XCR1; CCR2; CCR5; CXCR3; CMKLR1; FPR2
GO:0010324	1.08259e-05	0.000344732	13	65	0.0166881	membrane invagination	BP	FCGR1A; MARCO; STAP1; F2RL1; BIN2; NCKAP1L; THBS1; CD300A; RAB31; FCGR2B; AIF1; MSR1; ITGB2
GO:0051282	1.08293e-05	0.000344732	18	121	0.0231065	regulation of sequestering of calcium ion	BP	MCOLN2; CXCL9; CXCL11; TRPA1; CCL19; CCL21; UBASH3B; PLCB2; CORO1A; CYBA; CCR7; LCK; PTPRC; SLC8A1; CCR5; SNCA; ANK2; RYR1
GO:0048246	1.09167e-05	0.000347026	9	35	0.0115533	macrophage chemotaxis	BP	SLAMF8; STAP1; C3AR1; THBS1; CCL2; CCL5; SAA1; CMKLR1; MMP28
GO:0038093	1.15271e-05	0.000365913	23	177	0.029525	Fc receptor signaling pathway	BP	FCGR1A; FCER1A; ITK; LCP2; CARD11; MYO1G; BTK; PRKCQ; CD3G; CLEC4E; NCKAP1L; VAV1; LILRA4; GRAP2; FCGR1B; FCGR3A; FCGR2B; CD247; PTPRC; WIPF1; SYK; MS4A2; HCK
GO:0042340	1.15475e-05	0.000366045	6	12	0.00770218	keratan sulfate catabolic process	BP	FMOD; OMD; LUM; PRELP; OGN; ACAN
GO:0040036	1.15666e-05	0.000366136	9	36	0.0115533	regulation of fibroblast growth factor receptor signaling pathway	BP	WNT4; HHIP; CREB3L1; SHISA2; THBS1; RUNX2; SMOC2; SULF1; GATA3
GO:0005178	1.17587e-05	0.00037143	19	125	0.0243902	integrin binding	MF	COL16A1; EMILIN1; IL1B; FAP; COL3A1; ITGB8; COL5A1; ITGBL1; THBS1; CD226; ICAM3; COMP; GPNMB; CDH17; SYK; EGFL6; CXCL12; FERMT3; ITGB2
GO:0032757	1.17668e-05	0.00037143	11	49	0.0141207	positive regulation of interleukin-8 production	BP	CD2; IL1B; TLR2; F2RL1; FCN1; TLR7; TLR8; GDF2; CD74; SYK; CLEC7A
GO:0051607	1.18597e-05	0.000373838	26	222	0.0333761	defense response to virus	BP	IFI44L; IFI16; AIM2; CD207; IL1B; CXCL9; F2RL1; IL12B; IL6; FGL2; TLR7; TLR8; IL2RA; IFITM1; TRIM22; MMP12; RNASE6; APOBEC3C; APOBEC3D; APOBEC3G; FCN3; PTPRC; NLRP3; IL12RB1; LILRB1; APOBEC3H
GO:0002544	1.20466e-05	0.000379199	7	19	0.00898588	chronic inflammatory response	BP	IL10; CXCL13; VNN1; THBS1; CCL11; CCL5; LTA
GO:0033630	1.23654e-05	0.000388692	7	19	0.00898588	positive regulation of cell adhesion mediated by integrin	BP	CXCL13; CCL21; CD3E; NCKAP1L; CCL5; P2RY12; SYK
GO:0046633	1.24294e-05	0.000390158	9	32	0.0115533	alpha-beta T cell proliferation	BP	IL12B; DOCK2; IL18; CD3E; EBI3; RASAL3; PTPRC; CCR2; SYK
GO:0032725	1.24595e-05	0.00039056	6	13	0.00770218	positive regulation of granulocyte macrophage colony-stimulating factor production	BP	IL1B; CD80; IL12B; IL18; SYK; RASGRP1
GO:0001649	1.3176e-05	0.000412446	25	212	0.0320924	osteoblast differentiation	BP	WNT4; GLI2; BMPR1B; HAND2; ID4; IL6; CLEC5A; CTHRC1; RORB; TNC; GDF2; GDF10; IFITM1; CREB3L1; TMEM119; GREM1; ITGA11; COL1A1; MRC2; VCAN; RUNX2; GPNMB; HGF; FGFR2; RASSF2
GO:0030001	1.42868e-05	0.000446596	67	834	0.0860077	metal ion transport	BP	MCOLN2; KCNA3; FCRL3; CD84; PTGS2; SLC4A10; STAC; CCR1; SLC9A9; SLC34A2; CXCL9; CXCL11; KCNMB1; PIK3CG; KCND2; SCARA5; KCNU1; TRPA1; CCL19; CCL21; SLC28A3; CYSLTR1; ADRA2A; UBASH3B; CD4; NALCN; PLCB2; CORO1A; CYBA; P2RX1; CCL2; CCL5; CCL4; CCR7; HAMP; KCNK6; KCNN4; SLC24A3; KCNK15; LCK; PDE4B; RGS4; PTPRC; SLC8A1; CXCR4; CCR5; P2RY12; SNCA; ANK2; KCNIP1; KCNQ5; GEM; HEPH; CXCL12; MS4A1; FXYD2; CN…
GO:0043030	1.43549e-05	0.000448102	11	52	0.0141207	regulation of macrophage activation	BP	IL10; STAP1; HAVCR2; IL6; THBS1; CST7; FCGR2B; PTPRC; SNCA; CD74; VSIG4
GO:0001540	1.44077e-05	0.000449129	14	76	0.0179718	amyloid-beta binding	MF	C1QA; MARCO; TLR2; CRYAB; NGFR; FCGR2B; CD74; MSR1; ITM2A; GRIA3; APBA2; FPR2; BACE2; ITGB2
GO:0030278	1.4697e-05	0.000457514	23	191	0.029525	regulation of ossification	BP	WNT4; CCR1; BMPR1B; HAND2; PTGER4; IL6; CTHRC1; RORB; OMD; GDF10; SRGN; IFITM1; MGP; TMEM119; GREM1; COMP; ECM1; SLC8A1; RUNX2; HGF; EGR2; FGFR2; RASSF2
GO:0042269	1.47174e-05	0.000457518	10	42	0.012837	regulation of natural killer cell mediated cytotoxicity	BP	SLAMF6; HAVCR2; IL12B; CRTAM; CD226; VAV1; NCR3; SH2D1A; RASGRP1; LILRB1
GO:0042492	1.52942e-05	0.000474793	5	8	0.00641849	gamma-delta T cell differentiation	BP	EGR3; NCKAP1L; PTPRC; SYK; GPR18
GO:0051208	1.57258e-05	0.000487523	18	124	0.0231065	sequestering of calcium ion	BP	MCOLN2; CXCL9; CXCL11; TRPA1; CCL19; CCL21; UBASH3B; PLCB2; CORO1A; CYBA; CCR7; LCK; PTPRC; SLC8A1; CCR5; SNCA; ANK2; RYR1
GO:0001773	1.58967e-05	0.000492143	8	27	0.0102696	myeloid dendritic cell activation	BP	CD2; SLAMF1; IL10; CAMK4; HAVCR2; DOCK2; IRF4; BATF
GO:1904018	1.6163e-05	0.000499699	23	219	0.029525	positive regulation of vasculature development	BP	PTGS2; IL10; IL1B; ITGB8; CCL24; CYBB; SRPX2; GDF2; C3AR1; THBS1; CCL11; CCBE1; PTGIS; ECM1; CXCR4; CXCR2; SMOC2; HDAC9; HGF; ADAM12; PRKCB; TMIGD2; ITGB2
GO:0070228	1.63723e-05	0.000504865	11	52	0.0141207	regulation of lymphocyte apoptotic process	BP	IL10; IL7R; DOCK8; BTK; PRKCQ; CD3G; CD27; RIPK3; CCL5; JAK3; CD74
GO:0010573	1.63749e-05	0.000504865	9	34	0.0115533	vascular endothelial growth factor production	BP	PTGS2; IL1B; ADAMTS3; IL6; C3AR1; CCBE1; CCR2; HPSE; SULF1
GO:0001608	1.67893e-05	0.000515527	6	13	0.00770218	G protein-coupled nucleotide receptor activity	MF	GPR171; P2RY13; PTAFR; P2RY12; GPR34; P2RY10
GO:0035589	1.67893e-05	0.000515527	6	13	0.00770218	G protein-coupled purinergic nucleotide receptor signaling pathway	BP	GPR171; P2RY13; PTAFR; P2RY12; GPR34; P2RY10
GO:0045028	1.67893e-05	0.000515527	6	13	0.00770218	G protein-coupled purinergic nucleotide receptor activity	MF	GPR171; P2RY13; PTAFR; P2RY12; GPR34; P2RY10
GO:0072643	1.73039e-05	0.000530607	7	21	0.00898588	interferon-gamma secretion	BP	CD2; VTCN1; F2RL1; PTPN22; GATA3; RASGRP1; LILRB1
GO:1902624	1.83131e-05	0.00056079	8	27	0.0102696	positive regulation of neutrophil migration	BP	CCL19; CCL21; C3AR1; NCKAP1L; CCR7; RAC2; CXCR2; CD74
GO:1905521	1.86177e-05	0.000569344	9	37	0.0115533	regulation of macrophage migration	BP	SLAMF8; EMILIN1; STAP1; C3AR1; THBS1; CCL5; P2RY12; CMKLR1; MMP28
GO:0046629	1.86815e-05	0.000569988	6	13	0.00770218	gamma-delta T cell activation	BP	EGR3; NCKAP1L; PTPRC; SYK; GPR18; LILRB1
GO:0007187	1.86894e-05	0.000569988	26	231	0.0333761	G protein-coupled receptor signaling pathway, coupled to cyclic nucleotide second messenger	BP	CNR2; RGS1; MARCO; CCR1; CXCL9; CXCL11; PTGER4; ADRA2A; GNG2; PTGER2; GPR65; ADCY7; GLP2R; CCL2; GNA15; S1PR4; PTGIR; FPR1; PTGFR; XCR1; P2RY12; CHRM2; LPAR1; HTR7; GNAO1; FPR2
GO:0071229	1.96551e-05	0.000598474	24	193	0.0308087	cellular response to acid chemical	BP	COL16A1; COL3A1; PDGFRA; PTGER4; KCNMB1; COL1A2; RORB; TNC; CYBB; GNG2; PTGER2; CYBA; COL1A1; HAMP; PTAFR; PTGFR; EPHA3; WNT2; NTRK2; FGFR2; FOLR2; LTK; NTRK3; MMP2
GO:0042063	1.96765e-05	0.000598474	30	279	0.0385109	gliogenesis	BP	C1QA; IL1B; STAP1; TLR2; CSF1R; ID4; IL6; ROR2; GSTP1; ASCL1; GPR183; FA2H; CCL2; S100B; LIF; CXCR4; CCR2; P2RY12; PRDM8; LTA; LAMA2; NTRK2; LPAR1; ZNF365; EGR2; SPINT1; NTRK3; IL34; FPR2; BACE2
GO:0042535	1.9893e-05	0.000604244	7	20	0.00898588	positive regulation of tumor necrosis factor biosynthetic process	BP	CYBB; THBS1; TNFRSF8; CCR2; SYK; CLEC7A; SPN
GO:1900046	2.01e-05	0.000609709	14	78	0.0179718	regulation of hemostasis	BP	SELP; PLEK; FAP; PDGFRA; F2RL1; PRKCQ; UBASH3B; THBS1; COMP; PDPN; HPSE; SYK; PLAU; C1QTNF1
GO:0001653	2.05753e-05	0.000623287	20	147	0.0256739	peptide receptor activity	MF	CCR4; CCR8; CXCR6; CCR1; F2RL2; F2RL1; CYSLTR1; GPR84; GLP2R; CCR7; FPR1; FPR3; CXCR4; CXCR2; XCR1; CCR2; CCR5; CXCR3; CMKLR1; FPR2
GO:0051223	2.08405e-05	0.00062972	54	653	0.0693196	regulation of protein transport	BP	CD2; VTCN1; AIM2; CRP; PTGS2; IL10; IL1B; HCLS1; CD38; TLR2; PTGER4; F2RL1; EFNA5; CSF1R; HAVCR2; IL6; CFTR; CLEC5A; BLK; CCL19; FCN1; TLR8; CD40LG; SRGN; ANKRD1; ADRA2A; MMP12; CRTAM; CLEC4E; CLEC9A; CCL5; CCR7; CD22; KCNN4; SSC5D; OSM; RAC2; PTPN22; FCGR2B; NLRP3; TLR10; BANK1; AIF1; HDAC9; SYK; GATA3; SAA1; POSTN; RASGRP1; CD33; LILRA5; LILRA2; LILRB1; ITGB2
GO:0051246	2.08435e-05	0.00062972	164	2665	0.210526	regulation of protein metabolic process	BP	C1QA; C1QB; FCGR1A; FCRL3; IFI16; AIM2; SLAMF1; PTGS2; IL10; EMILIN1; IL1B; MARCO; VIL1; GPR55; CCR1; CD80; HCLS1; NA; SLIT2; PDGFRA; STAP1; ODAM; HAND2; C9; C7; F2RL1; EFNA5; CSF1R; HAVCR2; IL12B; LCP2; IRF4; NA.1; PI16; FGD2; RCAN2; BMP5; SAMD5; CARD11; IL6; NCF1; CCL26; CCL24; PIK3CG; PRKAR2B; TSPYL5; CCL19; CCL21; GLIPR2; GAS1; ROR2; TLR7; TLR8; CYBB; TIMP1; CD40LG; PRKCQ; GDF2; GDF10; ADRA2A…
GO:0046427	2.08951e-05	0.000630433	14	88	0.0179718	positive regulation of JAK-STAT cascade	BP	IL10; HCLS1; CSF1R; IL12B; IL6; IL18; FLT3; CCL5; CD300A; SOCS3; LIF; OSM; IL24; IL10RA
GO:0045954	2.09515e-05	0.00063129	8	28	0.0102696	positive regulation of natural killer cell mediated cytotoxicity	BP	SLAMF6; IL12B; CRTAM; CD226; VAV1; NCR3; SH2D1A; RASGRP1
GO:0001768	2.09981e-05	0.000631328	5	9	0.00641849	establishment of T cell polarity	BP	DOCK2; DOCK8; CCL19; CCL21; CCR7
GO:0031580	2.10088e-05	0.000631328	4	5	0.00513479	membrane raft distribution	BP	CD2; DOCK2; PTPRC; MAL
GO:0002827	2.12192e-05	0.000636801	7	20	0.00898588	positive regulation of T-helper 1 type immune response	BP	IL1B; CD80; IL12B; CCL19; IL18; CCR2; IL12RB1
GO:0008329	2.14646e-05	0.000643309	7	20	0.00898588	signaling pattern recognition receptor activity	MF	MARCO; TLR2; FCN1; TLR7; TLR8; PTAFR; CLEC7A
GO:0002792	2.19283e-05	0.000656334	18	140	0.0231065	negative regulation of peptide secretion	BP	IL10; IL1B; PTGER4; F2RL1; CRHBP; TLR8; SRGN; ADRA2A; CD22; SSC5D; PTPN22; FCGR2B; NLRP3; BANK1; CD74; HDAC9; LILRA5; LILRB1
GO:1904951	2.26024e-05	0.000675613	40	425	0.0513479	positive regulation of establishment of protein localization	BP	CD2; VTCN1; AIM2; PTGS2; IL10; IL1B; HCLS1; CD38; TLR2; PTGER4; F2RL1; CSF1R; HAVCR2; IL6; CFTR; CLEC5A; BLK; CCL19; FCN1; TLR8; ANKRD1; MMP12; CRTAM; CLEC4E; CLEC9A; KCNN4; OSM; RAC2; PTPN22; NLRP3; AIF1; SYK; GATA3; SAA1; POSTN; RASGRP1; CD33; LILRA5; LILRA2; ITGB2
GO:0051057	2.27439e-05	0.00067848	13	69	0.0166881	positive regulation of small GTPase mediated signal transduction	BP	COL3A1; GPR55; F2RL2; F2RL1; GPR174; GPR65; VAV1; NTRK1; LPAR1; P2RY10; GPR18; RASGRP1; RASGRP4
GO:0032660	2.27813e-05	0.00067848	8	32	0.0102696	regulation of interleukin-17 production	BP	SLAMF6; IL12B; IL6; PRKCQ; IL18; NCKAP1L; OSM; LY9
GO:0030449	2.27886e-05	0.00067848	11	53	0.0141207	regulation of complement activation	BP	C1QA; C1QB; IL1B; C9; C7; C3AR1; C1QC; CR2; CR1; CFP; VSIG4
GO:0030225	2.28994e-05	0.000680878	10	43	0.012837	macrophage differentiation	BP	HCLS1; TLR2; CSF1R; ROR2; CD4; MMP9; LIF; C1QC; GAB3; IL34
GO:0002831	2.42994e-05	0.000721554	18	127	0.0231065	regulation of response to biotic stimulus	BP	AIM2; IL1B; CXCL6; CD180; F2RL1; HAVCR2; IL12B; LY86; FGL2; IL2RA; MMP12; CRTAM; CYBA; CD226; APOBEC3G; IL12RB1; LILRA2; LILRB1
GO:0098644	2.45096e-05	0.000726839	7	19	0.00898588	complex of collagen trimers	CC	COL3A1; COL1A2; COL5A1; LUM; COL1A1; COL11A1; COL2A1
GO:0035743	2.48839e-05	0.000736969	7	21	0.00898588	CD4-positive, alpha-beta T cell cytokine production	BP	IL1B; IL12B; IL6; IL18; TBX21; NLRP3; GATA3
GO:0019884	2.49254e-05	0.000737228	22	180	0.0282413	antigen processing and presentation of exogenous antigen	BP	FCGR1A; CD1C; CD1B; CD207; HLA-DRB5; HLA-DQA1; NCF1; CYBB; CYBA; FCGR1B; CD1E; FCGR2B; CD74; HLA-DRA; HLA-DRB1; HLA-DQB1; HLA-DQA2; HLA-DQB2; HLA-DMB; HLA-DOA; HLA-DPA1; HLA-DPB1
GO:0019898	2.51632e-05	0.000743288	30	275	0.0385109	extrinsic component of membrane	CC	PIK3CD; CNR2; RGS1; STAC; SYTL3; NCF1; PIK3CG; BLK; FCN1; STYK1; GNG2; PRSS22; CDH11; GNGT2; SOCS3; CDH19; GNA15; LCK; GNG4; CTNNA2; MAL; JAKMIP1; KCNIP1; WNT2; CDH17; SYN1; GNAO1; PIK3R5; HCK; SLA2
GO:0060402	2.70533e-05	0.000798072	20	152	0.0256739	calcium ion transport into cytosol	BP	MCOLN2; CXCL9; CXCL11; TRPA1; CCL19; CCL21; UBASH3B; CD4; PLCB2; CORO1A; CYBA; CCR7; LCK; PTPRC; SLC8A1; CCR5; SNCA; ANK2; MS4A1; RYR1
GO:2000257	2.74835e-05	0.000809703	11	54	0.0141207	regulation of protein activation cascade	BP	C1QA; C1QB; IL1B; C9; C7; C3AR1; C1QC; CR2; CR1; CFP; VSIG4
GO:0090303	2.78202e-05	0.000818553	11	57	0.0141207	positive regulation of wound healing	BP	SELP; PLEK; ADRA2A; THBS1; DUOX2; PDPN; REG3A; CXCR4; HPSE; SMOC2; CLEC7A
GO:0001614	2.79119e-05	0.000819111	7	20	0.00898588	purinergic nucleotide receptor activity	MF	GPR171; P2RY13; P2RX1; PTAFR; P2RY12; GPR34; P2RY10
GO:0016502	2.79119e-05	0.000819111	7	20	0.00898588	nucleotide receptor activity	MF	GPR171; P2RY13; P2RX1; PTAFR; P2RY12; GPR34; P2RY10
GO:2000379	2.85583e-05	0.000836992	15	97	0.0192555	positive regulation of reactive oxygen species metabolic process	BP	CRP; PTGS2; IL1B; F2RL1; GSTP1; RIPK3; THBS1; DUOXA2; CYBA; SNCA; AIF1; SYK; CLEC7A; FPR2; ITGB2
GO:0004953	2.89688e-05	0.000847922	6	14	0.00770218	icosanoid receptor activity	MF	PTGER4; CYSLTR1; PTGER2; PTGIR; PTGFR; HPGD
GO:0001101	2.95564e-05	0.000863999	33	323	0.042362	response to acid chemical	BP	COL16A1; PTGS2; COL3A1; CD38; PDGFRA; TLR2; PTGER4; KCNMB1; COL1A2; CCL19; CCL21; RORB; TNC; CYBB; GSTP1; ASCL1; GNG2; PTGER2; CYBA; CCR7; COL1A1; HAMP; PTAFR; PTGFR; NTRK1; EPHA3; WNT2; NTRK2; FGFR2; FOLR2; LTK; NTRK3; MMP2
GO:0023026	3.06032e-05	0.000890999	6	15	0.00770218	MHC class II protein complex binding	MF	CD74; HLA-DRA; HLA-DRB1; HLA-DMB; HLA-DOA; MS4A1
GO:0042581	3.06048e-05	0.000890999	20	152	0.0256739	specific granule	CC	CHIT1; CXCL1; DOCK2; CLEC5A; CYBB; C3AR1; GPR84; CYBA; P2RX1; SLPI; CD53; HPSE; CFP; PLAU; CLEC12A; OLR1; CD33; FPR2; LAIR1; ITGB2
GO:0033628	3.06347e-05	0.000890999	10	44	0.012837	regulation of cell adhesion mediated by integrin	BP	CXCL13; PIK3CG; CCL21; CD3E; NCKAP1L; CCL5; P2RY12; SYK; PLAU; FERMT3
GO:0019897	3.06382e-05	0.000890999	21	160	0.0269576	extrinsic component of plasma membrane	CC	CNR2; RGS1; STAC; SYTL3; BLK; FCN1; STYK1; GNG2; PRSS22; CDH11; GNGT2; CDH19; GNA15; LCK; GNG4; CTNNA2; KCNIP1; WNT2; CDH17; GNAO1; HCK
GO:0030574	3.10063e-05	0.000900541	10	44	0.012837	collagen catabolic process	BP	FAP; ADAMTS3; MMP7; MMP12; MRC2; MMP9; ADAMTS2; COL13A1; MMP2; MMP28
GO:0051216	3.11926e-05	0.000904787	24	198	0.0308087	cartilage development	BP	GLI2; BMPR1B; HAND2; BMP5; ITGB8; COL14A1; ROR2; TIMP1; GDF2; MGP; LUM; GREM1; COL1A1; COMP; RUNX3; COL11A1; ECM1; EFEMP1; RUNX2; SULF1; CD44; COL2A1; HOXC4; ACAN
GO:0045586	3.13933e-05	0.000908269	4	5	0.00513479	regulation of gamma-delta T cell differentiation	BP	EGR3; NCKAP1L; PTPRC; SYK
GO:0046645	3.13933e-05	0.000908269	4	5	0.00513479	positive regulation of gamma-delta T cell activation	BP	NCKAP1L; PTPRC; SYK; LILRB1
GO:0004955	3.15496e-05	0.000911622	5	9	0.00641849	prostaglandin receptor activity	MF	PTGER4; PTGER2; PTGIR; PTGFR; HPGD
GO:1903036	3.21843e-05	0.00092877	12	70	0.0154044	positive regulation of response to wounding	BP	SELP; PLEK; ADRA2A; THBS1; DUOX2; PDPN; REG3A; CXCR4; HPSE; SMOC2; CLEC7A; NTRK3
GO:0001779	3.4035e-05	0.000980922	7	21	0.00898588	natural killer cell differentiation	BP	PIK3CD; TOX; ZNF683; PTPRC; PRDM1; RASGRP1; AXL
GO:0032651	3.42966e-05	0.000987198	13	87	0.0166881	regulation of interleukin-1 beta production	BP	MNDA; IFI16; AIM2; CCL19; TLR8; GSTP1; CCR7; PYHIN1; NLRP3; CLEC7A; CD33; LILRA5; LILRA2
GO:0072610	3.57389e-05	0.0010274	5	10	0.00641849	interleukin-12 secretion	BP	CCL19; TLR8; CCR7; LILRA5; LILRB1
GO:0048468	3.63686e-05	0.00104407	135	2037	0.173299	cell development	BP	PIK3CD; WNT4; C1QA; TACSTD2; NEGR1; SLAMF8; IL1B; GLI2; SLC4A10; ITGA4; COL3A1; DOCK10; CD38; SLIT2; PDGFRA; STAP1; BMPR1B; TLR2; HAND2; EMB; F2RL1; EFNA5; CSF1R; ID4; CPNE5; PI16; BMP5; BEND6; IL6; SEMA3C; CFTR; CLEC5A; DOK2; STMN2; NA; CTHRC1; COL14A1; HAS2; CCL19; CCL21; RORB; ROR2; TNC; NTNG2; BTK; SLITRK4; PRKCQ; GDF2; GDF10; ANKRD1; KNDC1; LRRC4C; GSTP1; PGR; CD3E; NA.1; NCKAP1L; ASCL1; DCL…
GO:0009888	3.64113e-05	0.00104407	127	1966	0.16303	tissue development	BP	WNT4; TACSTD2; TCHH; NA; PTGS2; IL10; IL1B; GLI2; ITGA4; COL3A1; VIL1; WNT10A; EOMES; CCR1; SLIT2; PDGFRA; ODAM; BMPR1B; HHIP; HAND2; BASP1; F2RL1; CSF1R; ID4; PI16; BMP5; SIM1; RSPO3; ITGB8; IL6; SFRP4; IKZF1; SEMA3C; COL1A2; DKK4; TOX; MSC; CTHRC1; COL14A1; HAS2; BNC2; GLIPR2; ROR2; OMD; TNC; NTNG2; COL5A1; TIMP1; BTK; GDF2; SRGN; ANKRD1; PGR; MMP12; MGP; LUM; ASCL1; TMEM119; ASB2; CRIP1; GREM1…
GO:0031728	3.69256e-05	0.00105747	3	4	0.00385109	CCR3 chemokine receptor binding	MF	CCL26; CCL24; CCL11
GO:0045624	3.74399e-05	0.00107084	7	22	0.00898588	positive regulation of T-helper cell differentiation	BP	CD80; IL12B; CCL19; IL18; NLRP3; CD86; IL12RB1
GO:0005773	3.88976e-05	0.00111112	58	705	0.0744544	vacuole	CC	PIK3CD; PADI2; LAPTM5; CD1C; CD1B; MNDA; CHIT1; FMOD; IL1B; SIDT1; GNB4; CRHBP; HLA-DRB5; HLA-DQA1; VNN1; NA; NCF1; PIK3CG; CFTR; OMD; TLR7; TLR8; BTK; BGN; SRGN; CTSW; C3AR1; NA.1; GLIPR1; LUM; RNASE6; FPR1; CST7; NFAM1; CD1E; PRELP; CXCR4; CXCR2; PLAC8; HPSE; SNCA; ANK2; VCAN; CD74; HLA-DRA; HLA-DRB1; HLA-DQB1; HLA-DQA2; HLA-DQB2; HLA-DMB; HLA-DOA; HLA-DPA1; HLA-DPB1; NA.2; OGN; SRPX; DCN; RASG…
GO:0002820	3.91423e-05	0.0011167	10	45	0.012837	negative regulation of adaptive immune response	BP	IL7R; HAVCR2; TBX21; CLEC4G; JAK3; SAMSN1; FCGR2B; PTPRC; CR1; LILRB1
GO:0032755	4.01131e-05	0.00114131	14	88	0.0179718	positive regulation of interleukin-6 production	BP	IL1B; TLR2; F2RL1; IL6; TLR7; TLR8; CYBA; PTAFR; CD74; AIF1; SYK; CLEC7A; LILRA5; LILRA2
GO:0043300	4.01347e-05	0.00114131	10	45	0.012837	regulation of leukocyte degranulation	BP	CD84; F2RL1; NA; CD300A; PRAM1; RAC2; PTAFR; FCGR2B; CCR2; SYK; ITGB2
GO:0051234	4.01571e-05	0.00114131	275	4804	0.353017	establishment of localization	BP	PIK3CD; PADI2; PLA2G2D; MCOLN2; KCNA3; CD2; VTCN1; FCGR1A; FCRL3; MNDA; AIM2; CRP; CD84; SLAMF1; SELP; PTGS2; PLA2G4A; CHIT1; IL10; NA; PLEK; CD207; IL1B; MARCO; TNFAIP6; SLC4A10; ITGA4; VIL1; ARL4C; STAC; CCR1; STAB1; TRAT1; SIDT1; HCLS1; SLC9A9; CD38; SLC34A2; STAP1; CXCL1; CXCL9; CXCL11; TLR2; PTGER4; EMB; F2RL1; CRHBP; NA.1; EFNA5; TIFAB; CSF1R; HAVCR2; DOCK2; LCP2; KCNMB1; GABRP; F13A1; VNN1…
GO:0035590	4.06236e-05	0.00115312	7	21	0.00898588	purinergic nucleotide receptor signaling pathway	BP	GPR171; P2RY13; P2RX1; PTAFR; P2RY12; GPR34; P2RY10
GO:0050856	4.11787e-05	0.0011674	9	36	0.0115533	regulation of T cell receptor signaling pathway	BP	TRAT1; CCR7; CD300A; CD226; KCNN4; LCK; PTPN22; LILRB4; UBASH3A
GO:0006026	4.12578e-05	0.00116818	12	62	0.0154044	aminoglycan catabolic process	BP	CHIT1; FMOD; OMD; BGN; LUM; PRELP; HPSE; VCAN; OGN; CD44; DCN; ACAN
GO:0042277	4.14911e-05	0.00117331	29	275	0.0372272	peptide binding	MF	C1QA; CD1C; CD1B; MARCO; TLR2; CRHBP; HLA-DRB5; HLA-DQA1; GSTP1; CRYAB; CRIP1; GLP2R; NGFR; CD1E; FCGR2B; CD74; HLA-DRA; HLA-DRB1; HLA-DQB1; HLA-DPA1; HLA-DPB1; MSR1; ITM2A; GRIA3; APBA2; CLEC4M; FPR2; BACE2; ITGB2
GO:0001767	4.26369e-05	0.0012042	5	10	0.00641849	establishment of lymphocyte polarity	BP	DOCK2; DOCK8; CCL19; CCL21; CCR7
GO:0046640	4.31106e-05	0.00121569	8	29	0.0102696	regulation of alpha-beta T cell proliferation	BP	IL12B; IL18; CD3E; EBI3; RASAL3; PTPRC; CCR2; SYK
GO:0007160	4.31515e-05	0.00121569	25	215	0.0320924	cell-matrix adhesion	BP	WNT4; COL16A1; EMILIN1; ITGA4; COL3A1; EFNA5; CCL21; MMP12; CD3E; ITGBL1; FMN1; THBS1; ITGA11; CCR7; SIGLEC1; EPHA3; CD96; HPSE; COL13A1; PLAU; CD44; POSTN; LYPD5; ITGB2; PARVG
GO:2000547	4.39137e-05	0.00123561	3	3	0.00385109	regulation of dendritic cell dendrite assembly	BP	CCL19; CCL21; CCR7
GO:0045596	4.40583e-05	0.00123814	55	693	0.0706033	negative regulation of cell differentiation	BP	WNT4; TACSTD2; CRP; IL1B; GLI2; COL3A1; GPR55; GPR171; CD38; SLIT2; STAP1; HAND2; EFNA5; CXCL14; ID4; PI16; BMP5; IL6; FGL2; SEMA3C; STMN2; RORB; COL5A1; GDF10; IL18; UBASH3B; ASCL1; TMEM119; DIO3; GREM1; CCL11; TBX21; NGFR; JAK3; DACT3; MMP9; S100B; C1QC; RUNX3; FCGR2B; RGS4; EFEMP1; REG3A; CTLA4; P2RY12; HOPX; CD74; LPAR1; GATA3; ZNF365; POSTN; NTRK3; PMP22; LILRB1; LILRB4
GO:0043900	4.46355e-05	0.0012528	35	374	0.0449294	regulation of multi-organism process	BP	IFI16; AIM2; IL1B; CXCL6; CD180; F2RL1; CSF1R; HAVCR2; IL12B; LY86; FGL2; FCN1; TIMP1; IL2RA; IFITM1; MMP12; CD4; ARHGDIB; CYBA; CCL5; CCL4; SLPI; APOBEC3C; APOBEC3D; APOBEC3G; FCN3; PTAFR; CXCR4; CD74; SYK; CLEC7A; IL12RB1; LILRA2; LILRB1; APOBEC3H
GO:0042056	4.49907e-05	0.00126039	8	36	0.0102696	chemoattractant activity	MF	COLEC10; FGF7; CCL5; GPNMB; HGF; SAA2; SAA1; NTF3
GO:0060401	4.5018e-05	0.00126039	20	157	0.0256739	cytosolic calcium ion transport	BP	MCOLN2; CXCL9; CXCL11; TRPA1; CCL19; CCL21; UBASH3B; CD4; PLCB2; CORO1A; CYBA; CCR7; LCK; PTPRC; SLC8A1; CCR5; SNCA; ANK2; MS4A1; RYR1
GO:0030282	4.52999e-05	0.00126671	16	107	0.0205392	bone mineralization	BP	WNT4; PTGS2; CCR1; BMPR1B; COL1A2; ROR2; OMD; SRGN; MGP; TMEM119; GREM1; COMP; ECM1; SLC8A1; GPNMB; FGFR2
GO:0016485	4.53714e-05	0.00126714	27	251	0.0346598	protein processing	BP	C1QA; C1QB; IFI16; IL1B; CPA3; ADAMTS3; C9; C7; AEBP1; GAS1; SRGN; CPXM2; C3AR1; THBS1; CCBE1; COMP; CPXM1; CST7; C1QC; CR2; CR1; CPZ; ADAMTS2; CFP; VSIG4; PLAU; BACE2
GO:0097696	4.59968e-05	0.00128285	19	162	0.0243902	STAT cascade	BP	IL10; HCLS1; IL7R; CSF1R; IL12B; IL6; IL18; FLT3; CCL2; CCL5; CD300A; SOCS3; JAK3; LIF; OSM; PTPRC; IL24; CCR2; IL10RA
GO:0002532	4.60478e-05	0.00128285	12	71	0.0154044	production of molecular mediator involved in inflammatory response	BP	SLAMF8; NA; BTK; ALOX5; CD6; NLRC3; ADCY7; P2RX1; GBP5; CD96; GPSM3; SYK; CLEC7A
GO:0051347	4.61061e-05	0.00128289	52	616	0.0667522	positive regulation of transferase activity	BP	FCGR1A; IL1B; PDGFRA; STAP1; EFNA5; CSF1R; IL12B; LCP2; FGD2; SAMD5; NCF1; PIK3CG; PRKAR2B; CCL19; CCL21; ROR2; CD40LG; PRKCQ; ADRA2A; IL18; CCND2; CD4; NCKAP1L; FLT3; RIPK3; GREM1; THBS1; ADCY7; CCL5; CCR7; CD300A; FPR1; NTRK1; PTPRC; CXCR4; ZEB2; P2RY12; SNCA; CD74; HGF; NTRK2; SYK; LPAR1; SAA1; NTF3; TCL1A; RASGRP1; NTRK3; PIK3R5; FPR2; LILRA5; RASSF2
GO:0001913	4.76329e-05	0.00132374	10	48	0.012837	T cell mediated cytotoxicity	BP	CD1C; CD1B; IL7R; IL12B; RIPK3; CD1E; FCGR2B; PTPRC; IL12RB1; LILRB1
GO:0001780	4.84121e-05	0.00134373	6	15	0.00770218	neutrophil homeostasis	BP	PIK3CD; IL6; PDE4B; CXCR2; CCR2; AXL
GO:0002717	4.93169e-05	0.00136716	8	31	0.0102696	positive regulation of natural killer cell mediated immunity	BP	SLAMF6; IL12B; CRTAM; CD226; VAV1; NCR3; SH2D1A; RASGRP1
GO:0097553	4.96491e-05	0.00137468	18	134	0.0231065	calcium ion transmembrane import into cytosol	BP	MCOLN2; CXCL9; CXCL11; TRPA1; CCL19; CCL21; UBASH3B; PLCB2; CORO1A; CYBA; CCR7; LCK; PTPRC; SLC8A1; CCR5; SNCA; ANK2; RYR1
GO:0006801	5.11466e-05	0.00141441	12	69	0.0154044	superoxide metabolic process	BP	CRP; SOD3; F2RL1; NCF1; CYBB; GSTP1; DUOX2; CYBA; SYK; CLEC7A; FPR2; ITGB2
GO:0004714	5.1285e-05	0.0014165	12	62	0.0154044	transmembrane receptor protein tyrosine kinase activity	MF	PDGFRA; CSF1R; ROR2; FLT3; NTRK1; EFEMP1; EPHA3; NTRK2; FGFR2; LTK; NTRK3; AXL
GO:0070227	5.15671e-05	0.00142254	12	68	0.0154044	lymphocyte apoptotic process	BP	IL10; IL7R; DOCK8; BTK; IL2RA; PRKCQ; CD3G; CD27; RIPK3; CCL5; JAK3; CD74
GO:0002707	5.22883e-05	0.00144068	9	38	0.0115533	negative regulation of lymphocyte mediated immunity	BP	IL7R; HAVCR2; TBX21; CLEC4G; FCGR2B; PTPRC; CR1; CD96; LILRB1
GO:0002761	5.2565e-05	0.00144653	16	112	0.0205392	regulation of myeloid leukocyte differentiation	BP	GPR55; CCR1; HCLS1; CAMK4; IL12B; ROR2; UBASH3B; CD4; EVI2B; LIF; C1QC; CD74; IL34; LILRB1; LILRB4; RASSF2
GO:0032731	5.47106e-05	0.00150374	10	51	0.012837	positive regulation of interleukin-1 beta production	BP	MNDA; IFI16; AIM2; CCL19; TLR8; PYHIN1; NLRP3; CLEC7A; LILRA5; LILRA2
GO:0097305	5.51073e-05	0.0015128	25	228	0.0320924	response to alcohol	BP	SLIT2; PTGER4; CRHBP; EFNA5; KCNMB1; CFTR; CCL19; CCL21; TNC; CYBB; GSTP1; CD27; GNG2; PTGER2; ADCY7; CYBA; CCR7; HAMP; PTGFR; RGS4; CCR5; HPGD; GATA3; FGFR2; NTRK3
GO:0035579	5.73563e-05	0.00157091	14	85	0.0179718	specific granule membrane	CC	CLEC5A; CYBB; C3AR1; GPR84; CYBA; P2RX1; CD53; PLAU; CLEC12A; OLR1; CD33; FPR2; LAIR1; ITGB2
GO:0002830	5.73634e-05	0.00157091	6	16	0.00770218	positive regulation of type 2 immune response	BP	IL6; IL18; NLRP3; CD86; CD74; GATA3
GO:0033089	5.9137e-05	0.00161751	5	10	0.00641849	positive regulation of T cell differentiation in thymus	BP	GLI2; IL7R; VNN1; EGR3; RASGRP1
GO:0002724	5.92181e-05	0.00161777	8	31	0.0102696	regulation of T cell cytokine production	BP	IL1B; IL6; SASH3; IL18; TBX21; NLRP3; CCR2; GATA3
GO:0032621	5.99617e-05	0.0016361	5	10	0.00641849	interleukin-18 production	BP	CD84; IL10; TLR2; GBP5; NLRP3
GO:0004954	6.10482e-05	0.00166373	5	10	0.00641849	prostanoid receptor activity	MF	PTGER4; PTGER2; PTGIR; PTGFR; HPGD
GO:0010758	6.20003e-05	0.00168764	7	24	0.00898588	regulation of macrophage chemotaxis	BP	SLAMF8; STAP1; C3AR1; THBS1; CCL5; CMKLR1; MMP28
GO:0001516	6.2972e-05	0.00170996	7	27	0.00898588	prostaglandin biosynthetic process	BP	PTGS2; IL1B; PTGDS; PTGIS; CD74; TBXAS1; PTGS1
GO:0046457	6.2972e-05	0.00170996	7	27	0.00898588	prostanoid biosynthetic process	BP	PTGS2; IL1B; PTGDS; PTGIS; CD74; TBXAS1; PTGS1
GO:0007229	6.40543e-05	0.00173725	15	97	0.0192555	integrin-mediated signaling pathway	BP	COL16A1; PLEK; ITGA4; COL3A1; ITGB8; TIMP1; ITGBL1; ITGA11; VAV1; PRAM1; CDH17; SYK; FERMT3; HCK; ITGB2
GO:2000482	6.42504e-05	0.00174048	7	24	0.00898588	regulation of interleukin-8 secretion	BP	CD2; CRP; TLR2; F2RL1; FCN1; SSC5D; PTPN22
GO:0051665	6.50935e-05	0.0017612	4	6	0.00513479	membrane raft localization	BP	CD2; DOCK2; PTPRC; MAL
GO:0022008	6.54479e-05	0.00176866	106	1522	0.136072	neurogenesis	BP	PIK3CD; WNT4; C1QA; NEGR1; IL1B; GLI2; SLC4A10; ITGA4; COL3A1; WNT10A; DOCK10; EOMES; CCR4; CD38; SLIT2; STAP1; BMPR1B; HHIP; TLR2; HAND2; EMB; EFNA5; CSF1R; ID4; CPNE5; BMP5; BEND6; IL6; SEMA3C; DOK2; BHLHE22; STMN2; NA; CTHRC1; RORB; ROR2; TNC; NTNG2; SLITRK4; PRKCQ; ANKRD1; KNDC1; LRRC4C; GSTP1; CD3E; NA.1; FAIM2; NCKAP1L; ASCL1; DCLK1; GPR183; FLRT2; DIO3; MAP1A; CDH11; FA2H; CCL2; CCL11; FZD…
GO:0090026	6.77393e-05	0.00182839	6	18	0.00770218	positive regulation of monocyte chemotaxis	BP	CCR1; CCL5; CCR2; AIF1; CXCL12; FPR2
GO:0006636	6.79133e-05	0.0018309	10	52	0.012837	unsaturated fatty acid biosynthetic process	BP	PTGS2; IL1B; PTGDS; ALOX5; ALOX5AP; PTGIS; HPGD; CD74; TBXAS1; PTGS1
GO:0150077	6.81562e-05	0.00183525	8	40	0.0102696	regulation of neuroinflammatory response	BP	PTGS2; IL1B; STAP1; IL6; IL18; CST7; MMP9; PTPRC
GO:0032620	6.85811e-05	0.00184449	8	36	0.0102696	interleukin-17 production	BP	SLAMF6; IL12B; IL6; PRKCQ; IL18; NCKAP1L; OSM; LY9
GO:0034694	6.88853e-05	0.00185046	8	31	0.0102696	response to prostaglandin	BP	PTGER4; CCL19; CCL21; TNC; GNG2; PTGER2; CCR7; PTGFR
GO:0030890	6.90571e-05	0.00185287	9	41	0.0115533	positive regulation of B cell proliferation	BP	FCRL3; CD38; CARD11; SASH3; NCKAP1L; GPR183; PTPRC; CD74; TNFSF13B
GO:0010543	6.93835e-05	0.00185805	8	30	0.0102696	regulation of platelet activation	BP	SELP; PLEK; PDGFRA; PRKCQ; UBASH3B; PDPN; SYK; C1QTNF1
GO:0002369	6.9415e-05	0.00185805	9	40	0.0115533	T cell cytokine production	BP	IL1B; IL12B; IL6; SASH3; IL18; TBX21; NLRP3; CCR2; GATA3
GO:0002218	7.07225e-05	0.00188884	30	298	0.0385109	activation of innate immune response	BP	FCRL3; MNDA; IFI16; AIM2; MARCO; MUC13; TLR2; F2RL1; HAVCR2; IRF4; CARD11; FCN1; TLR7; TLR8; BTK; CLEC4E; CYBA; CD300A; CD300LF; ICAM3; LILRA4; PTPN22; PYHIN1; TLR10; TNIP3; SYK; CLEC7A; LILRA2; HCK; ITGB2
GO:0043087	7.07329e-05	0.00188884	41	451	0.0526316	regulation of GTPase activity	BP	WNT4; RGS18; RGS1; ARHGAP15; DOCK10; SLIT2; RHOH; ODAM; CXCL13; F2RL1; EFNA5; DOCK2; FGD2; CCL26; CCL24; DOCK8; CCL19; CCL21; ARHGDIB; NCKAP1L; GPR65; CCL22; CCL2; CCL11; CCL5; CCL18; CCL4; CCR7; VAV1; RASAL3; NTRK1; ARHGAP30; RGS4; EPHA3; TAGAP; NTRK2; NTF3; ARHGAP9; RASGRP1; NTRK3; GNAO1
GO:0019371	7.18094e-05	0.00191531	5	11	0.00641849	cyclooxygenase pathway	BP	PTGS2; PTGDS; PTGIS; TBXAS1; PTGS1
GO:0045072	7.25405e-05	0.00193253	6	17	0.00770218	regulation of interferon-gamma biosynthetic process	BP	IL12B; TLR7; TLR8; EBI3; CLEC7A; LILRB1
GO:0030136	7.43141e-05	0.00197744	22	184	0.0282413	clathrin-coated vesicle	CC	FCGR1A; CD207; IL7R; HLA-DRB5; HLA-DQA1; CFTR; ROR2; CD3G; CD4; FZD2; RAB27B; FCGR1B; CTLA4; CD74; HLA-DRA; HLA-DRB1; HLA-DQB1; HLA-DQA2; HLA-DQB2; HLA-DPA1; HLA-DPB1; CHRM2
GO:0048660	7.48844e-05	0.00199026	18	164	0.0231065	regulation of smooth muscle cell proliferation	BP	PTGS2; IL10; IL12B; IL6; GSTP1; IL18; THBS1; CYBA; CCL5; PTGIR; MMP9; PTAFR; PDE1A; HPGD; AIF1; OGN; FGFR2; MMP2
GO:0070527	7.55041e-05	0.00200361	11	57	0.0141207	platelet aggregation	BP	PLEK; PDGFRA; PIK3CG; PRKCQ; UBASH3B; COMP; PDPN; P2RY12; SYK; FERMT3; C1QTNF1
GO:0032687	7.55643e-05	0.00200361	4	6	0.00513479	negative regulation of interferon-alpha production	BP	IL10; HAVCR2; NLRC3; LILRA4
GO:1903510	7.58216e-05	0.00200807	16	106	0.0205392	mucopolysaccharide metabolic process	BP	FMOD; IL1B; B3GNT7; HAS2; OMD; BGN; LUM; XYLT1; HAS1; PRELP; VCAN; HGF; OGN; CD44; DCN; ACAN
GO:0030193	7.62798e-05	0.00201783	13	77	0.0166881	regulation of blood coagulation	BP	SELP; PLEK; FAP; PDGFRA; F2RL1; PRKCQ; UBASH3B; THBS1; PDPN; HPSE; SYK; PLAU; C1QTNF1
GO:0001562	7.74982e-05	0.00204766	7	25	0.00898588	response to protozoan	BP	GBP6; VTCN1; IL10; IL12B; IRF4; BATF; CLEC7A
GO:0006690	7.95359e-05	0.00209904	15	107	0.0192555	icosanoid metabolic process	BP	PTGS2; PLA2G4A; IL1B; TLR2; PTGDS; ALOX5; ALOX5AP; PTGIS; HPGD; CD74; TBXAS1; SYK; PTGS1; DPEP1; GGT5
GO:0048659	8.29424e-05	0.00218638	18	165	0.0231065	smooth muscle cell proliferation	BP	PTGS2; IL10; IL12B; IL6; GSTP1; IL18; THBS1; CYBA; CCL5; PTGIR; MMP9; PTAFR; PDE1A; HPGD; AIF1; OGN; FGFR2; MMP2
GO:0033218	8.31281e-05	0.00218872	32	329	0.0410783	amide binding	MF	C1QA; CD1C; CD1B; MARCO; TLR2; CRHBP; HLA-DRB5; HLA-DQA1; GSTP1; CRYAB; CRIP1; GLP2R; NGFR; CD300LF; CD1E; FCGR2B; CD74; HLA-DRA; HLA-DRB1; HLA-DQB1; HLA-DPA1; HLA-DPB1; MSR1; ITM2A; GRIA3; FOLR2; APBA2; CLEC4M; FPR2; PLTP; BACE2; ITGB2
GO:0002823	8.39873e-05	0.00220876	9	40	0.0115533	negative regulation of adaptive immune response based on somatic recombination of immune receptors built from immunoglobulin superfamily domains	BP	IL7R; HAVCR2; TBX21; CLEC4G; JAK3; FCGR2B; PTPRC; CR1; LILRB1
GO:0050862	8.54397e-05	0.00224434	5	11	0.00641849	positive regulation of T cell receptor signaling pathway	BP	TRAT1; CCR7; CD226; KCNN4; LCK
GO:0090322	8.69225e-05	0.00228063	8	34	0.0102696	regulation of superoxide metabolic process	BP	CRP; F2RL1; GSTP1; CYBA; SYK; CLEC7A; FPR2; ITGB2
GO:1904892	8.75096e-05	0.00229336	17	145	0.0218228	regulation of STAT cascade	BP	IL10; HCLS1; IL7R; CSF1R; IL12B; IL6; IL18; FLT3; CCL5; CD300A; SOCS3; JAK3; LIF; OSM; PTPRC; IL24; IL10RA
GO:0007259	8.82766e-05	0.00231077	18	152	0.0231065	JAK-STAT cascade	BP	IL10; HCLS1; CSF1R; IL12B; IL6; IL18; FLT3; CCL2; CCL5; CD300A; SOCS3; JAK3; LIF; OSM; PTPRC; IL24; CCR2; IL10RA
GO:0050830	9.0566e-05	0.00236795	12	90	0.0154044	defense response to Gram-positive bacterium	BP	GBP6; CRP; TLR2; HAVCR2; IL6; TNFSF8; NA; MPEG1; RNASE6; SSC5D; PLA2G2A; NLRP3; LTA
GO:0048535	9.2948e-05	0.00242742	6	17	0.00770218	lymph node development	BP	IL7R; TOX; RIPK3; PDPN; LTA; LTB
GO:0008154	9.30844e-05	0.00242817	22	190	0.0282413	actin polymerization or depolymerization	BP	PLEK; VIL1; HCLS1; SLIT2; F2RL1; CCL26; CCL24; CCL21; NCKAP1L; FMN1; NA; PSTPIP1; CORO1A; COTL1; CCL11; CCR7; ADD2; CTNNA2; WIPF1; AIF1; CXCL12; GAS7; HCK
GO:0010574	9.43598e-05	0.00245859	8	33	0.0102696	regulation of vascular endothelial growth factor production	BP	PTGS2; IL1B; IL6; C3AR1; CCBE1; CCR2; HPSE; SULF1
GO:0002312	9.50697e-05	0.00247423	12	69	0.0154044	B cell activation involved in immune response	BP	IL10; DOCK10; GAPT; CD180; CD40LG; GPR183; BATF; TBX21; NA; FCGR2B; PTPRC; CDH17; ITM2A
GO:0038024	9.52611e-05	0.00247635	13	77	0.0166881	cargo receptor activity	MF	MARCO; STAB1; SCARA5; CD6; CD5; TMPRSS13; SSC5D; MSR1; MRC1; FOLR2; CD163; FPR2; ITGB2
GO:0045416	9.55303e-05	0.00248049	5	12	0.00641849	positive regulation of interleukin-8 biosynthetic process	BP	TLR7; TLR8; CD74; SYK; CLEC7A
GO:2000501	9.65347e-05	0.00250368	4	8	0.00513479	regulation of natural killer cell chemotaxis	BP	CXCL14; CCL2; CCL5; CCL4
GO:2001183	9.69691e-05	0.00251206	3	3	0.00385109	negative regulation of interleukin-12 secretion	BP	TLR8; LILRA5; LILRB1
GO:0045060	9.7543e-05	0.00252402	5	11	0.00641849	negative thymic T cell selection	BP	DOCK2; CD3E; CCR7; PTPRC; CD74
GO:0006958	0.000103121	0.00266529	8	33	0.0102696	complement activation, classical pathway	BP	C1QA; C1QB; CRP; C9; C7; C1QC; CR2; CR1
GO:0010810	0.000103449	0.00267072	23	203	0.029525	regulation of cell-substrate adhesion	BP	WNT4; COL16A1; TACSTD2; EMILIN1; ABI3BP; EFNA5; HAS2; CCL21; MMP12; CD3E; FMN1; THBS1; CCR7; COL1A1; RAC2; PDPN; FBLN2; EPHA3; CCDC80; SMOC2; EGFL6; PLAU; POSTN
GO:0006027	0.000104293	0.00268943	11	58	0.0141207	glycosaminoglycan catabolic process	BP	FMOD; OMD; BGN; LUM; PRELP; HPSE; VCAN; OGN; CD44; DCN; ACAN
GO:0070233	0.000104499	0.00269165	6	18	0.00770218	negative regulation of T cell apoptotic process	BP	IL7R; DOCK8; PRKCQ; CD27; CCL5; JAK3
GO:0002606	0.000105179	0.00270608	4	7	0.00513479	positive regulation of dendritic cell antigen processing and presentation	BP	CCL19; CCL21; CCR7; CD74
GO:0009612	0.000108795	0.00279592	23	200	0.029525	response to mechanical stimulus	BP	PTGS2; IL1B; COL3A1; PTGER4; TIFAB; TRPA1; TNC; TLR7; TLR8; ANKRD1; MMP7; THBS1; CYBA; COL1A1; TNFRSF8; COL11A1; NTRK1; SLC8A1; CXCR4; CXCL12; DCN; POSTN; STRA6
GO:0004911	0.000116407	0.00298474	3	3	0.00385109	interleukin-2 receptor activity	MF	IL2RG; IL2RA; IL2RB
GO:0019976	0.000116407	0.00298474	3	3	0.00385109	interleukin-2 binding	MF	IL2RG; IL2RA; IL2RB
GO:0050818	0.000119427	0.00305868	13	82	0.0166881	regulation of coagulation	BP	SELP; PLEK; FAP; PDGFRA; F2RL1; PRKCQ; UBASH3B; THBS1; PDPN; HPSE; SYK; PLAU; C1QTNF1
GO:0038094	0.000120573	0.00308453	13	79	0.0166881	Fc-gamma receptor signaling pathway	BP	FCGR1A; MYO1G; CD3G; CLEC4E; NCKAP1L; VAV1; FCGR3A; FCGR2B; CD247; PTPRC; WIPF1; SYK; HCK
GO:0070206	0.000121402	0.00310221	10	51	0.012837	protein trimerization	BP	EMILIN1; COL1A2; SCARA5; TRIM22; ALOX5AP; COL1A1; CD247; CD74; TCL1A; C1QTNF1
GO:0031225	0.000123597	0.00315474	19	159	0.0243902	anchored component of membrane	CC	CD52; NEGR1; CD2; CD48; EFNA5; VNN1; GAS1; NTNG2; PRSS22; DPEP2; RAB27B; RHBG; SYN1; FOLR2; NCAM1; NTM; CNTN1; DPEP1; LYPD5
GO:0070670	0.000125142	0.00319057	8	33	0.0102696	response to interleukin-4	BP	IL2RG; CORO1A; CCL11; CD300LF; JAK3; IL24; GATA3; MRC1
GO:0071671	0.00012615	0.00321261	4	8	0.00513479	regulation of smooth muscle cell chemotaxis	BP	SLIT2; GSTP1; AIF1; LPAR1
GO:0019199	0.000127922	0.00325407	13	78	0.0166881	transmembrane receptor protein kinase activity	MF	PDGFRA; BMPR1B; CSF1R; ROR2; FLT3; NTRK1; EFEMP1; EPHA3; NTRK2; FGFR2; LTK; NTRK3; AXL
GO:0002238	0.000128365	0.00325798	3	3	0.00385109	response to molecule of fungal origin	BP	BTK; SYK; CLEC7A
GO:0071226	0.000128365	0.00325798	3	3	0.00385109	cellular response to molecule of fungal origin	BP	BTK; SYK; CLEC7A
GO:0045588	0.0001296	0.00328564	3	3	0.00385109	positive regulation of gamma-delta T cell differentiation	BP	NCKAP1L; PTPRC; SYK
GO:0140131	0.00013145	0.00332878	6	21	0.00770218	positive regulation of lymphocyte chemotaxis	BP	CXCL13; CXCL14; CCL21; CCL5; CCL4; CCR2
GO:0040037	0.000131873	0.00333576	6	22	0.00770218	negative regulation of fibroblast growth factor receptor signaling pathway	BP	WNT4; CREB3L1; SHISA2; THBS1; SULF1; GATA3
GO:0031399	0.00013391	0.00338347	112	1730	0.143774	regulation of protein modification process	BP	FCGR1A; FCRL3; SLAMF1; PTGS2; EMILIN1; IL1B; MARCO; GPR55; CCR1; CD80; HCLS1; NA; SLIT2; PDGFRA; STAP1; ODAM; HAND2; F2RL1; EFNA5; CSF1R; HAVCR2; IL12B; LCP2; NA.1; FGD2; RCAN2; BMP5; SAMD5; IL6; NCF1; CCL26; CCL24; PIK3CG; PRKAR2B; TSPYL5; CCL19; CCL21; GLIPR2; ROR2; TLR7; TLR8; CD40LG; GDF2; GDF10; ADRA2A; KNDC1; GSTP1; IL18; CD3E; UBASH3B; CCND2; CD27; CD4; NCKAP1L; TMEM119; FLT3; GPR183; RIPK…
GO:0070201	0.000134161	0.00338603	54	697	0.0693196	regulation of establishment of protein localization	BP	CD2; VTCN1; AIM2; CRP; PTGS2; IL10; IL1B; HCLS1; CD38; TLR2; PTGER4; F2RL1; EFNA5; CSF1R; HAVCR2; IL6; CFTR; CLEC5A; BLK; CCL19; FCN1; TLR8; CD40LG; SRGN; ANKRD1; ADRA2A; MMP12; CRTAM; CLEC4E; CLEC9A; CCL5; CCR7; CD22; KCNN4; SSC5D; OSM; RAC2; PTPN22; FCGR2B; NLRP3; TLR10; BANK1; AIF1; HDAC9; SYK; GATA3; SAA1; POSTN; RASGRP1; CD33; LILRA5; LILRA2; LILRB1; ITGB2
GO:0061448	0.000135786	0.0034232	27	258	0.0346598	connective tissue development	BP	GLI2; BMPR1B; HAND2; ID4; BMP5; ITGB8; COL14A1; ROR2; COL5A1; TIMP1; GDF2; MGP; LUM; CRIP1; GREM1; COL1A1; COMP; RUNX3; COL11A1; ECM1; EFEMP1; RUNX2; SULF1; CD44; COL2A1; HOXC4; ACAN
GO:0090287	0.000137463	0.00346161	27	279	0.0346598	regulation of cellular response to growth factor stimulus	BP	WNT4; EMILIN1; IL1B; HTRA3; SLIT2; RASL11B; ADAMTS3; CXCL13; HHIP; SFRP4; HTRA4; GDF2; CREB3L1; SHISA2; GREM1; THBS1; CCBE1; RUNX2; SMOC2; PEG10; SULF1; CHRDL1; GATA3; NTF3; DCN; NTRK3; PRKCB
GO:0050709	0.000139275	0.00350331	16	133	0.0205392	negative regulation of protein secretion	BP	IL10; IL1B; PTGER4; F2RL1; TLR8; SRGN; ADRA2A; CD22; SSC5D; PTPN22; FCGR2B; NLRP3; BANK1; HDAC9; LILRA5; LILRB1
GO:0035586	0.000143635	0.00360897	7	25	0.00898588	purinergic receptor activity	MF	GPR171; P2RY13; P2RX1; PTAFR; P2RY12; GPR34; P2RY10
GO:0002701	0.000145145	0.00364285	8	35	0.0102696	negative regulation of production of molecular mediator of immune response	BP	FCRL3; IL10; TBX21; JAK3; CD22; FCGR2B; CD96; LILRB1
GO:0043551	0.000145466	0.00364683	10	52	0.012837	regulation of phosphatidylinositol 3-kinase activity	BP	PDGFRA; CCL19; CCL21; FLT3; CCR7; SOCS3; P2RY12; PIK3R5; FPR2; SLA2
GO:0042531	0.000146082	0.00365821	11	70	0.0141207	positive regulation of tyrosine phosphorylation of STAT protein	BP	HCLS1; CSF1R; IL12B; IL6; IL18; FLT3; CCL5; SOCS3; LIF; OSM; IL24
GO:0001502	0.000146377	0.00366153	6	19	0.00770218	cartilage condensation	BP	BMPR1B; ROR2; MGP; COL11A1; COL2A1; ACAN
GO:0050790	0.000147429	0.00368376	136	2178	0.174583	regulation of catalytic activity	BP	WNT4; CNR2; FCGR1A; FCRL3; IFI16; AIM2; SLAMF8; PTGS2; RGS18; RGS1; PLEK; IL1B; ARHGAP15; VIL1; DOCK10; GPR55; P2RY13; SLIT2; RHOH; PDGFRA; STAP1; ODAM; CXCL1; CXCL13; GZMA; F2RL1; EFNA5; CSF1R; ITK; IL12B; DOCK2; LCP2; NA; PI16; FGD2; RCAN2; SAMD5; NCF1; CCL26; CCL24; PIK3CG; PRKAR2B; DOCK8; CCL19; CCL21; ROR2; TIMP1; CD40LG; PRKCQ; ADRA2A; GSTP1; CRYAB; IL18; UBASH3B; CCND2; CD27; CD4; ARHGDIB;…
GO:0002710	0.000148819	0.00371438	6	19	0.00770218	negative regulation of T cell mediated immunity	BP	IL7R; TBX21; CLEC4G; FCGR2B; PTPRC; LILRB1
GO:0038110	0.000154034	0.00384029	5	12	0.00641849	interleukin-2-mediated signaling pathway	BP	IL2RG; IL2RA; JAK3; IL2RB; SYK
GO:0021782	0.000157052	0.003907	15	111	0.0192555	glial cell development	BP	C1QA; IL1B; TLR2; ID4; IL6; ROR2; GSTP1; ASCL1; FA2H; PRDM8; NTRK2; LPAR1; NTRK3; FPR2; BACE2
GO:0033625	0.000157057	0.003907	4	7	0.00513479	positive regulation of integrin activation	BP	PLEK; CXCL13; P2RY12; CDH17
GO:0002720	0.000158146	0.00392976	10	53	0.012837	positive regulation of cytokine production involved in immune response	BP	IL1B; F2RL1; IL6; SASH3; IL18; CD226; NLRP3; CD74; GATA3; LILRB1
GO:0042608	0.000163012	0.00404621	4	7	0.00513479	T cell receptor binding	MF	DOCK2; CD3E; CD3G; LCK
GO:0002691	0.000165277	0.00409793	7	27	0.00898588	regulation of cellular extravasation	BP	ITGA4; PTGER4; CCL21; RIPK3; PTAFR; CCR2; CXCL12
GO:0009887	0.000165465	0.00409808	76	1041	0.097561	animal organ morphogenesis	BP	WNT4; COL8A2; TACSTD2; GLI2; SLC4A10; SP5; COL3A1; WNT10A; SLIT2; PDGFRA; ODAM; BMPR1B; HHIP; HAND2; BASP1; TIFAB; CSF1R; ID4; BMP5; RSPO3; SFRP4; SEMA3C; COL1A2; CTHRC1; COL14A1; HAS2; RORB; ROR2; TNC; NTNG2; COL5A1; ANKRD1; PGR; NA; MGP; AQP6; TMEM119; FLRT2; DIO3; CRIP1; GREM1; FMN1; FGF7; CCL2; CCL11; FZD2; COL1A1; TBX4; COMP; LIF; MFAP2; COL11A1; LAMC2; EFEMP1; CTNNA2; PROM1; RUNX2; PRDM1; L…
GO:0033691	0.000165706	0.00409953	5	12	0.00641849	sialic acid binding	MF	SELP; FCN1; CD22; ST8SIA4; CD33
GO:0005604	0.000168495	0.00416397	14	92	0.0179718	basement membrane	CC	COL8A2; EFNA5; THBS2; TNC; COL5A1; TIMP1; LOXL1; LAMC2; CCDC80; LAMA2; SMOC2; EGFL6; COL2A1; ACAN
GO:2000117	0.000169251	0.00417808	13	89	0.0166881	negative regulation of cysteine-type endopeptidase activity	BP	IFI16; PTGS2; VIL1; CRYAB; CD27; THBS1; NGFR; CST7; MMP9; SNCA; HGF; CD44; DPEP1
GO:0006953	0.000169454	0.0041785	9	47	0.0115533	acute-phase response	BP	CRP; PTGS2; IL1B; IL6; HAMP; REG3A; SAA2; SAA1; CD163
GO:0045078	0.000171378	0.00422134	5	13	0.00641849	positive regulation of interferon-gamma biosynthetic process	BP	IL12B; TLR7; TLR8; EBI3; CLEC7A
GO:0008083	0.000172683	0.00424883	18	156	0.0231065	growth factor activity	MF	IL10; CXCL1; IL12B; BMP5; MACC1; IL6; TIMP1; GDF2; GDF10; FGF7; LIF; OSM; EFEMP1; HGF; OGN; CXCL12; NTF3; IL34
GO:0060670	0.000173019	0.00425246	5	12	0.00641849	branching involved in labyrinthine layer morphogenesis	BP	IL10; RSPO3; SOCS3; FGFR2; SPINT1
GO:0002726	0.000173863	0.00426855	6	19	0.00770218	positive regulation of T cell cytokine production	BP	IL1B; IL6; SASH3; IL18; NLRP3; GATA3
GO:1901136	0.000174584	0.00428158	21	184	0.0269576	carbohydrate derivative catabolic process	BP	CHIT1; FMOD; AOAH; OMD; BGN; MMP12; LUM; APOBEC3C; APOBEC3D; APOBEC3G; PDE4B; PRELP; UPP2; PDE1A; HPSE; VCAN; OGN; CD44; DCN; ACAN; APOBEC3H
GO:0032735	0.000178063	0.00436215	8	35	0.0102696	positive regulation of interleukin-12 production	BP	TLR2; IL12B; CCL19; CD40LG; CCR7; LTB; SYK; CLEC7A
GO:0001915	0.000178352	0.00436448	4	7	0.00513479	negative regulation of T cell mediated cytotoxicity	BP	IL7R; FCGR2B; PTPRC; LILRB1
GO:0002438	0.000178557	0.00436478	6	20	0.00770218	acute inflammatory response to antigenic stimulus	BP	BTK; CD6; CCR7; FCGR2B; CXCR2; GATA3
GO:0002431	0.000180175	0.00439954	13	82	0.0166881	Fc receptor mediated stimulatory signaling pathway	BP	FCGR1A; MYO1G; CD3G; NCKAP1L; CD226; VAV1; FCGR3A; FCGR2B; CD247; PTPRC; WIPF1; SYK; HCK
GO:0002221	0.000180588	0.00440487	21	183	0.0269576	pattern recognition receptor signaling pathway	BP	FCRL3; MARCO; TLR2; F2RL1; HAVCR2; IRF4; FCN1; TLR7; TLR8; BTK; CLEC4E; CYBA; CD300A; CD300LF; LILRA4; PTPN22; TLR10; TNIP3; CLEC7A; LILRA2; ITGB2
GO:0001837	0.000182798	0.00445394	17	135	0.0218228	epithelial to mesenchymal transition	BP	WNT4; IL1B; EOMES; BMP5; IL6; HAS2; GLIPR2; GREM1; COL1A1; DACT3; PDPN; S100A4; EPHA3; HGF; WNT2; OLFM1; FGFR2
GO:0043547	0.000183167	0.00445811	35	379	0.0449294	positive regulation of GTPase activity	BP	WNT4; RGS18; RGS1; ARHGAP15; DOCK10; ODAM; CXCL13; F2RL1; DOCK2; CCL26; CCL24; DOCK8; CCL19; CCL21; ARHGDIB; NCKAP1L; GPR65; CCL22; CCL2; CCL11; CCL5; CCL18; CCL4; CCR7; VAV1; RASAL3; NTRK1; ARHGAP30; RGS4; TAGAP; NTF3; ARHGAP9; RASGRP1; NTRK3; GNAO1
GO:0046330	0.000183391	0.00445875	17	131	0.0218228	positive regulation of JNK cascade	BP	SLAMF1; IL1B; F2RL1; FGD2; SAMD5; NCF1; CCL19; CCL21; ROR2; CD40LG; CD27; CCR7; FCGR2B; ZEB2; SYK; RASGRP1; RASSF2
GO:0016494	0.000184432	0.00447923	4	7	0.00513479	C-X-C chemokine receptor activity	MF	CXCR6; CXCR4; CXCR2; CXCR3
GO:0050701	0.000185046	0.00448931	10	59	0.012837	interleukin-1 secretion	BP	AIM2; F2RL1; CCL19; TLR8; CCR7; GBP5; NLRP3; SAA1; LILRA5; LILRA2
GO:0010001	0.000185452	0.00449433	23	212	0.029525	glial cell differentiation	BP	C1QA; IL1B; TLR2; ID4; IL6; ROR2; GSTP1; ASCL1; FA2H; S100B; LIF; CXCR4; PRDM8; LAMA2; NTRK2; LPAR1; ZNF365; EGR2; SPINT1; NTRK3; IL34; FPR2; BACE2
GO:0046425	0.000187039	0.00451869	16	136	0.0205392	regulation of JAK-STAT cascade	BP	IL10; HCLS1; CSF1R; IL12B; IL6; IL18; FLT3; CCL5; CD300A; SOCS3; JAK3; LIF; OSM; PTPRC; IL24; IL10RA
GO:0002420	0.000187059	0.00451869	4	7	0.00513479	natural killer cell mediated cytotoxicity directed against tumor cell target	BP	HAVCR2; IL12B; CRTAM; CD226
GO:0002858	0.000187059	0.00451869	4	7	0.00513479	regulation of natural killer cell mediated cytotoxicity directed against tumor cell target	BP	HAVCR2; IL12B; CRTAM; CD226
GO:0070493	0.00018952	0.00457324	5	12	0.00641849	thrombin-activated receptor signaling pathway	BP	PLEK; F2RL2; F2RL1; SNCA; HPGD
GO:0044273	0.000193158	0.00465605	10	53	0.012837	sulfur compound catabolic process	BP	FMOD; OMD; BGN; LUM; PRELP; VCAN; OGN; DCN; ACAN; GGT5
GO:0045059	0.00019722	0.00474887	5	13	0.00641849	positive thymic T cell selection	BP	DOCK2; CD3E; CD3G; PTPRC; CD74
GO:0098796	0.00019748	0.00475006	75	1056	0.0962773	membrane protein complex	CC	PIK3CD; KCNA3; EMILIN1; ITGA4; TRAT1; BMPR1B; TLR2; C9; C7; KCNMB1; GABRP; HLA-DRB5; HLA-DQA1; ITGB8; IL6; NCF1; PIK3CG; CFTR; KCND2; CYBB; IL2RA; CD6; CD3E; CD3G; CD4; ITGBL1; GNG2; DUOX2; ITGA11; CDH11; CYBA; GNGT2; SOCS3; CDH19; GNA15; EBI3; KCNK6; KCNN4; LILRA4; CLIC6; CSF2RB; IL2RB; PDE4B; CD247; GNG4; CD8A; CD8B; CD74; SGCD; KCNIP1; HLA-DRA; HLA-DRB1; HLA-DQB1; HLA-DQA2; HLA-DQB2; HLA-DMB; …
GO:0071676	0.000197726	0.0047509	4	7	0.00513479	negative regulation of mononuclear cell migration	BP	SLAMF8; SLIT2; BMP5; GREM1
GO:0032823	0.000198779	0.00477112	5	13	0.00641849	regulation of natural killer cell differentiation	BP	TOX; ZNF683; PRDM1; RASGRP1; AXL
GO:0050859	0.000199084	0.00477335	4	8	0.00513479	negative regulation of B cell receptor signaling pathway	BP	FCRL3; CD300A; CD22; FCGR2B
GO:0002504	0.000201497	0.00482607	14	99	0.0179718	antigen processing and presentation of peptide or polysaccharide antigen via MHC class II	BP	HLA-DRB5; HLA-DQA1; THBS1; FCGR2B; CD74; HLA-DRA; HLA-DRB1; HLA-DQB1; HLA-DQA2; HLA-DQB2; HLA-DMB; HLA-DOA; HLA-DPA1; HLA-DPB1
GO:0098743	0.000205468	0.00491596	6	20	0.00770218	cell aggregation	BP	BMPR1B; ROR2; MGP; COL11A1; COL2A1; ACAN
GO:0072606	0.000207638	0.0049626	7	28	0.00898588	interleukin-8 secretion	BP	CD2; CRP; TLR2; F2RL1; FCN1; SSC5D; PTPN22
GO:1901570	0.000213006	0.00508551	13	92	0.0166881	fatty acid derivative biosynthetic process	BP	PTGS2; PLA2G4A; IL1B; PTGDS; ALOX5; ALOX5AP; PTGIS; HPGD; CD74; TBXAS1; SYK; PTGS1; GGT5
GO:0048661	0.00021506	0.00512912	13	98	0.0166881	positive regulation of smooth muscle cell proliferation	BP	PTGS2; IL10; IL6; IL18; THBS1; CYBA; CCL5; MMP9; PTAFR; HPGD; AIF1; FGFR2; MMP2
GO:0070613	0.000219854	0.00523791	15	114	0.0192555	regulation of protein processing	BP	C1QA; C1QB; IL1B; C9; C7; GAS1; C3AR1; THBS1; CCBE1; CST7; C1QC; CR2; CR1; CFP; VSIG4
GO:0006812	0.000220843	0.00525175	76	1074	0.097561	cation transport	BP	MCOLN2; KCNA3; FCRL3; CD84; PTGS2; SLC4A10; STAC; CCR1; SLC9A9; SLC34A2; CXCL9; CXCL11; CRHBP; KCNMB1; PIK3CG; KCND2; SCARA5; KCNU1; TRPA1; CCL19; CCL21; SLC28A3; CYSLTR1; BTK; ADRA2A; SYT13; UBASH3B; CD4; NALCN; PLCB2; CORO1A; CYBA; P2RX1; CCL2; CCL5; CCL4; CCR7; HAMP; KCNK6; KCNN4; SLC24A3; KCNK15; MMP9; LCK; PDE4B; RHBG; RGS4; PTPRC; SLC8A1; CXCR4; CCR2; CCR5; P2RY12; SNCA; ANK2; KCNIP1; KCNQ5…
GO:2000249	0.000220901	0.00525175	8	37	0.0102696	regulation of actin cytoskeleton reorganization	BP	HCLS1; PDGFRA; STAP1; CSF1R; ARHGDIB; NTF3; NTRK3; HCK
GO:0005540	0.000221238	0.00525422	6	19	0.00770218	hyaluronic acid binding	MF	TNFAIP6; STAB1; HAPLN3; VCAN; CD44; ACAN
GO:0007260	0.000223446	0.00530107	12	84	0.0154044	tyrosine phosphorylation of STAT protein	BP	HCLS1; CSF1R; IL12B; IL6; IL18; FLT3; CCL5; SOCS3; JAK3; LIF; OSM; IL24
GO:0043549	0.000225842	0.0053523	61	814	0.0783055	regulation of kinase activity	BP	FCGR1A; SLAMF8; IL1B; RHOH; PDGFRA; STAP1; EFNA5; CSF1R; IL12B; LCP2; FGD2; SAMD5; NCF1; PIK3CG; PRKAR2B; CCL19; CCL21; ROR2; CD40LG; ADRA2A; GSTP1; IL18; UBASH3B; CCND2; CD4; NCKAP1L; FLT3; RIPK3; GREM1; THBS1; ADCY7; CCL5; CCR7; CD300A; SOCS3; FPR1; RAC2; PTPN22; NTRK1; RGS4; PTPRC; CXCR4; ZEB2; P2RY12; SNCA; CD74; HGF; DUSP4; NTRK2; SYK; LPAR1; SAA1; NTF3; TCL1A; RASGRP1; NTRK3; PIK3R5; FPR2; …
GO:0098636	0.000226112	0.00535306	8	34	0.0102696	protein complex involved in cell adhesion	CC	EMILIN1; ITGA4; CD80; ITGB8; ITGBL1; ITGA11; CTLA4; ITGB2
GO:0031234	0.000226355	0.00535319	13	87	0.0166881	extrinsic component of cytoplasmic side of plasma membrane	CC	CNR2; RGS1; STAC; BLK; STYK1; GNG2; GNGT2; GNA15; LCK; GNG4; KCNIP1; GNAO1; HCK
GO:1904994	0.000227892	0.00538389	6	28	0.00770218	regulation of leukocyte adhesion to vascular endothelial cell	BP	ITGA4; CCL21; PTAFR; CCR2; CXCL12; ITGB2
GO:0002408	0.000232724	0.00548452	3	4	0.00385109	myeloid dendritic cell chemotaxis	BP	CCL19; CCL21; CCR7
GO:0097026	0.000232724	0.00548452	3	4	0.00385109	dendritic cell dendrite assembly	BP	CCL19; CCL21; CCR7
GO:0006898	0.000232882	0.00548452	25	249	0.0320924	receptor-mediated endocytosis	BP	FCGR1A; CD207; MARCO; ITGA4; STAB1; SFRP4; CCL19; CCL21; CLEC9A; GREM1; RAB31; FCGR1B; FCGR2B; CXCR2; SNCA; MSR1; SYK; MRC1; SAA1; FOLR2; NTF3; CD163; FPR2; LILRB1; ITGB2
GO:0048699	0.00023314	0.00548486	98	1428	0.125802	generation of neurons	BP	PIK3CD; WNT4; C1QA; NEGR1; IL1B; GLI2; SLC4A10; ITGA4; COL3A1; WNT10A; DOCK10; EOMES; CCR4; CD38; SLIT2; STAP1; BMPR1B; HHIP; TLR2; HAND2; EMB; EFNA5; CSF1R; ID4; CPNE5; BMP5; BEND6; IL6; SEMA3C; DOK2; STMN2; NA; CTHRC1; RORB; TNC; NTNG2; SLITRK4; PRKCQ; ANKRD1; KNDC1; LRRC4C; CD3E; NA.1; FAIM2; NCKAP1L; ASCL1; DCLK1; GPR183; FLRT2; DIO3; MAP1A; CDH11; CCL11; FZD2; NGFR; EPB41L3; NCAM2; PCP4; S10…
GO:0050840	0.000233816	0.00549504	10	54	0.012837	extracellular matrix binding	MF	SLIT2; BGN; THBS1; SSC5D; COL11A1; ECM1; FBLN2; LRRC15; DCN; LYPD5
GO:0030662	0.000239633	0.00562589	20	175	0.0256739	coated vesicle membrane	CC	FCGR1A; CD207; IL7R; HLA-DRB5; HLA-DQA1; CFTR; ROR2; CD3G; CD4; FZD2; FCGR1B; CD74; HLA-DRA; HLA-DRB1; HLA-DQB1; HLA-DQA2; HLA-DQB2; HLA-DPA1; HLA-DPB1; CHRM2
GO:0000902	0.00024102	0.00565256	73	985	0.0937099	cell morphogenesis	BP	PIK3CD; TACSTD2; GLI2; ARHGAP15; ITGA4; VIL1; DOCK10; SLIT2; RHOH; BMPR1B; IL7R; EMB; EFNA5; CSF1R; CPNE5; FGD2; CCL24; SEMA3C; DOK2; NA; COL14A1; HAS2; NTNG2; SLITRK4; PRKCQ; KNDC1; LRRC4C; NA.1; NCKAP1L; DCLK1; FLRT2; GREM1; NA.2; MAP1A; CORO1A; CDH11; CCL2; CCL11; NGFR; EPB41L3; CDH19; S100B; RAC2; PDPN; NTRK1; LAMC2; ANTXR1; CTNNA2; CXCR4; ZEB2; EPHA3; LAMA2; HGF; CDH17; NA.3; NTRK2; LPAR1; O…
GO:0070229	0.000243771	0.00571113	7	29	0.00898588	negative regulation of lymphocyte apoptotic process	BP	IL7R; DOCK8; PRKCQ; CD27; CCL5; JAK3; CD74
GO:0071352	0.000244734	0.00572774	5	13	0.00641849	cellular response to interleukin-2	BP	IL2RG; IL2RA; JAK3; IL2RB; SYK
GO:0050858	0.000245095	0.00573025	7	28	0.00898588	negative regulation of antigen receptor-mediated signaling pathway	BP	FCRL3; CD300A; CD22; PTPN22; FCGR2B; LILRB4; UBASH3A
GO:0097029	0.00024816	0.00579588	3	4	0.00385109	mature conventional dendritic cell differentiation	BP	F2RL1; CCL19; CCR7
GO:0050678	0.000253272	0.00590916	30	358	0.0385109	regulation of epithelial cell proliferation	BP	TACSTD2; IL10; ITGA4; ODAM; BMP5; CCL26; CCL24; EGR3; HAS2; GDF2; PGR; MMP12; THBS1; FGF7; NLRC3; WFDC1; CYBA; CCL2; CCL11; CCL5; NGFR; RUNX3; ECM1; REG3A; WNT2; SULF1; GATA3; CXCL12; FGFR2; BCL11B
GO:0046677	0.00025973	0.00605357	29	315	0.0372272	response to antibiotic	BP	PLA2G4A; IL10; CCR4; CRHBP; EFNA5; KCNMB1; IL6; CFTR; TRPA1; TNC; CYBB; GSTP1; CRYAB; CD27; RIPK3; CRIP1; CIITA; ADCY7; COL1A1; HAMP; RGS4; SLC8A1; HPGD; HGF; GATA3; FGFR2; NTRK3; GNAO1; AXL
GO:0009968	0.000262149	0.00610364	82	1227	0.105263	negative regulation of signal transduction	BP	PADI2; WNT4; FCRL3; SLAMF1; PTGS2; RGS18; RGS1; PHLDA3; EMILIN1; PLEK; IL1B; NA; HTRA3; SLIT2; RHOH; RASL11B; STAP1; HHIP; F2RL1; CRHBP; IRF4; BMP5; BEND6; VNN1; IL6; SFRP4; HTRA4; DKK4; CTHRC1; ROR2; PRKCQ; BICC1; CREB3L1; GSTP1; MMP12; CD3E; UBASH3B; FAIM2; IGFBP6; NA.1; NA.2; SHISA2; GREM1; THBS1; NLRC3; CCL5; CD300A; CD300LF; SOCS3; NOTUM; RASAL3; CD22; PTGIR; DACT3; LILRA4; MMP9; LIF; PTPN22…
GO:0006692	0.000266211	0.00618543	8	41	0.0102696	prostanoid metabolic process	BP	PTGS2; IL1B; PTGDS; PTGIS; HPGD; CD74; TBXAS1; PTGS1
GO:0006693	0.000266211	0.00618543	8	41	0.0102696	prostaglandin metabolic process	BP	PTGS2; IL1B; PTGDS; PTGIS; HPGD; CD74; TBXAS1; PTGS1
GO:1903317	0.000272	0.00631342	15	116	0.0192555	regulation of protein maturation	BP	C1QA; C1QB; IL1B; C9; C7; GAS1; C3AR1; THBS1; CCBE1; CST7; C1QC; CR2; CR1; CFP; VSIG4
GO:0005044	0.000280788	0.00651069	9	44	0.0115533	scavenger receptor activity	MF	MARCO; STAB1; SCARA5; CD6; CD5; TMPRSS13; SSC5D; MSR1; CD163
GO:0019058	0.000281409	0.00651838	29	306	0.0372272	viral life cycle	BP	IFI16; SLAMF1; CXCR6; CD80; CLEC5A; FCN1; IFITM1; CD4; SELPLG; CCL2; CCL5; CLEC4G; SLPI; APOBEC3C; APOBEC3D; APOBEC3G; FCN3; CR2; CR1; CXCR4; CCR5; CD86; LRRC15; CD74; MRC1; NCAM1; CLEC4M; AXL; APOBEC3H
GO:0018146	0.000282033	0.00652614	7	27	0.00898588	keratan sulfate biosynthetic process	BP	FMOD; B3GNT7; OMD; LUM; PRELP; OGN; ACAN
GO:0042253	0.000285471	0.00659892	3	4	0.00385109	granulocyte macrophage colony-stimulating factor biosynthetic process	BP	CD80; IL18; SYK
GO:0072593	0.000286614	0.00661855	25	266	0.0320924	reactive oxygen species metabolic process	BP	CRP; PTGS2; IL10; IL1B; SOD3; TLR2; F2RL1; NCF1; CYBB; GSTP1; CRYAB; RIPK3; THBS1; DUOX2; DUOXA2; CYBA; VAV1; PTGIS; RAC2; SNCA; AIF1; SYK; CLEC7A; FPR2; ITGB2
GO:0004930	0.000287273	0.00662698	51	764	0.0654685	G protein-coupled receptor activity	MF	CNR2; GPR55; CCR4; CCR8; CXCR6; CCR1; GPR171; P2RY13; PTGER4; F2RL2; F2RL1; GPR141; RORB; GPR82; CYSLTR1; GPR174; ADRA2A; C3AR1; GPR84; GPR183; PTGER2; GPR65; GPR68; GPR132; GLP2R; CCR7; FZD2; S1PR4; PTGIR; FPR1; FPR3; PTAFR; PTGFR; CXCR4; CXCR2; GPBAR1; XCR1; CCR2; CCR5; P2RY12; HPGD; CHRM2; LPAR1; GPR34; CXCR3; P2RY10; HTR7; LPAR5; CMKLR1; GPR18; FPR2
GO:0042287	0.000288864	0.00665686	7	28	0.00898588	MHC protein binding	MF	CD4; CD8A; CD8B; CD74; CLEC7A; COL2A1; LILRB1
GO:0002579	0.000291304	0.00670623	4	9	0.00513479	positive regulation of antigen processing and presentation	BP	CCL19; CCL21; CCR7; CD74
GO:0045236	0.0002957	0.00680049	4	9	0.00513479	CXCR chemokine receptor binding	MF	CXCL9; CXCL11; CXCL13; CXCL12
GO:0031532	0.000298674	0.00686189	14	100	0.0179718	actin cytoskeleton reorganization	BP	PLEK; HCLS1; PDGFRA; STAP1; CSF1R; ARHGDIB; GPR65; FGF7; ANTXR1; PDLIM4; NTF3; NTRK3; HCK; PARVG
GO:0034109	0.000300279	0.00689175	12	77	0.0154044	homotypic cell-cell adhesion	BP	PLEK; PDGFRA; PIK3CG; PRKCQ; UBASH3B; CCL5; COMP; PDPN; P2RY12; SYK; FERMT3; C1QTNF1
GO:0007188	0.000303264	0.00695317	21	198	0.0269576	adenylate cyclase-modulating G protein-coupled receptor signaling pathway	BP	RGS1; MARCO; CXCL9; CXCL11; PTGER4; ADRA2A; GNG2; PTGER2; GPR65; ADCY7; GLP2R; GNA15; S1PR4; PTGIR; FPR1; PTGFR; P2RY12; CHRM2; LPAR1; GNAO1; FPR2
GO:0060713	0.000303681	0.00695519	6	20	0.00770218	labyrinthine layer morphogenesis	BP	IL10; BMP5; RSPO3; SOCS3; FGFR2; SPINT1
GO:1902903	0.00030397	0.00695519	30	325	0.0385109	regulation of supramolecular fiber organization	BP	WNT4; TACSTD2; EMILIN1; PLEK; VIL1; HCLS1; SLIT2; PTGER4; F2RL1; AEBP1; CCL26; CCL24; STMN2; CCL21; CRYAB; NCKAP1L; GPR65; FMN1; NA; MAP1A; CORO1A; COTL1; CCL11; CCR7; RGS4; ADD2; CTNNA2; SNCA; NA.1; LPAR1; CXCL12; HCK
GO:0014013	0.000304915	0.00696974	15	119	0.0192555	regulation of gliogenesis	BP	IL1B; STAP1; TLR2; ID4; IL6; GPR183; LIF; CXCR4; CCR2; P2RY12; LTA; ZNF365; SPINT1; NTRK3; IL34
GO:0042629	0.000309282	0.00706241	6	21	0.00770218	mast cell granule	CC	PIK3CD; PIK3CG; BTK; SRGN; CXCR2; RASGRP1
GO:0002224	0.000312061	0.00711866	17	139	0.0218228	toll-like receptor signaling pathway	BP	FCRL3; TLR2; F2RL1; HAVCR2; IRF4; TLR7; TLR8; BTK; CYBA; CD300A; CD300LF; LILRA4; PTPN22; TLR10; TNIP3; LILRA2; ITGB2
GO:0051142	0.000318464	0.00725737	3	4	0.00385109	positive regulation of NK T cell proliferation	BP	IL12B; IL18; RASAL3
GO:0009898	0.000325853	0.00741827	18	149	0.0231065	cytoplasmic side of plasma membrane	CC	CNR2; CD2; RGS1; STAC; BLK; STYK1; GNG2; GNGT2; GNA15; LCK; PTPN22; PTPRC; PTPN7; GNG4; KCNIP1; GEM; GNAO1; HCK
GO:0048002	0.000326292	0.00742077	20	186	0.0256739	antigen processing and presentation of peptide antigen	BP	FCGR1A; CD207; HLA-DRB5; HLA-DQA1; NCF1; CYBB; CYBA; FCGR1B; FCGR2B; CD74; HLA-DRA; HLA-DRB1; HLA-DQB1; HLA-DQA2; HLA-DQB2; HLA-DMB; HLA-DOA; HLA-DPA1; HLA-DPB1; CLEC4M
GO:0051130	0.00032834	0.00745981	81	1159	0.103979	positive regulation of cellular component organization	BP	WNT4; COL16A1; NEGR1; AIM2; EMILIN1; PLEK; IL1B; VIL1; HCLS1; SLIT2; STAP1; CXCL9; CXCL13; F2RL1; EFNA5; DOCK2; CPNE5; NA; BMP5; THBS2; IL6; SFRP4; CCL26; CCL24; STMN2; HAS2; CCL19; CCL21; IL2RG; SRPX2; SLITRK4; PRKCQ; ANKRD1; NCKAP1L; FLRT2; GPR65; GREM1; FMN1; NA.1; CORO1A; CYBA; CCL2; CCL11; CCR7; NGFR; CD300LF; RAB31; MMP9; LIF; IL2RB; RAC2; PDPN; GBP5; CD53; NTRK1; FCGR2B; PTPRC; CTNNA2; CXC…
GO:0010575	0.000328819	0.00746316	7	29	0.00898588	positive regulation of vascular endothelial growth factor production	BP	PTGS2; IL1B; IL6; C3AR1; CCBE1; HPSE; SULF1
GO:0070669	0.000329582	0.00747297	5	14	0.00641849	response to interleukin-2	BP	IL2RG; IL2RA; JAK3; IL2RB; SYK
GO:0031214	0.000332974	0.00754228	18	153	0.0231065	biomineral tissue development	BP	WNT4; PTGS2; CCR1; ODAM; BMPR1B; COL1A2; ROR2; OMD; SRGN; MGP; TMEM119; GREM1; COL1A1; COMP; ECM1; SLC8A1; GPNMB; FGFR2
GO:0032989	0.000334123	0.00755569	78	1087	0.100128	cellular component morphogenesis	BP	PIK3CD; TACSTD2; GLI2; ARHGAP15; ITGA4; VIL1; DOCK10; SLIT2; RHOH; PDGFRA; BMPR1B; TLR2; IL7R; EMB; EFNA5; CSF1R; CPNE5; FGD2; CCL24; SEMA3C; DOK2; NA; COL14A1; HAS2; NTNG2; SLITRK4; PRKCQ; ANKRD1; KNDC1; LRRC4C; NA.1; NCKAP1L; DCLK1; FLRT2; GREM1; NA.2; MAP1A; CORO1A; CDH11; CCL2; CCL11; NGFR; EPB41L3; CDH19; S100B; RAC2; PDPN; NTRK1; LAMC2; ANTXR1; CTNNA2; CXCR4; ZEB2; EPHA3; ANK2; LAMA2; HGF; …
GO:0014015	0.000334237	0.00755569	11	72	0.0141207	positive regulation of gliogenesis	BP	IL1B; TLR2; IL6; LIF; CXCR4; CCR2; P2RY12; LTA; ZNF365; SPINT1; IL34
GO:0002675	0.000334935	0.0075639	7	31	0.00898588	positive regulation of acute inflammatory response	BP	PTGS2; IL1B; IL6; PIK3CG; BTK; CCR7; OSM
GO:0004982	0.000335781	0.00756939	3	4	0.00385109	N-formyl peptide receptor activity	MF	FPR1; FPR3; FPR2
GO:0030500	0.00033585	0.00756939	11	69	0.0141207	regulation of bone mineralization	BP	WNT4; CCR1; BMPR1B; OMD; SRGN; MGP; TMEM119; GREM1; COMP; ECM1; SLC8A1
GO:0050702	0.0003401	0.00765751	9	52	0.0115533	interleukin-1 beta secretion	BP	AIM2; F2RL1; CCL19; TLR8; CCR7; GBP5; NLRP3; LILRA5; LILRA2
GO:0001766	0.000340777	0.00766511	3	4	0.00385109	membrane raft polarization	BP	CD2; DOCK2; MAL
GO:0045064	0.000341409	0.00767167	5	14	0.00641849	T-helper 2 cell differentiation	BP	IL18; BATF; NLRP3; CD86; GATA3
GO:0002478	0.000342589	0.0076905	19	173	0.0243902	antigen processing and presentation of exogenous peptide antigen	BP	FCGR1A; CD207; HLA-DRB5; HLA-DQA1; NCF1; CYBB; CYBA; FCGR1B; FCGR2B; CD74; HLA-DRA; HLA-DRB1; HLA-DQB1; HLA-DQA2; HLA-DQB2; HLA-DMB; HLA-DOA; HLA-DPA1; HLA-DPB1
GO:0010604	0.000342949	0.00769094	185	3133	0.237484	positive regulation of macromolecule metabolic process	BP	PIK3CD; PADI2; WNT4; FCGR1A; NA; FCRL3; IFI16; AIM2; CRP; SLAMF1; PTGS2; IL10; EMILIN1; IL1B; MARCO; GLI2; WNT10A; GPR55; EOMES; CCR1; ZBED2; CD80; HCLS1; CD38; PDGFRA; STAP1; ODAM; BMPR1B; TLR2; HAND2; IL7R; F2RL1; EFNA5; CAMK4; CSF1R; HAVCR2; IL12B; LCP2; IRF4; ID4; NA.1; FGD2; BMP5; SAMD5; CARD11; MACC1; ITGB8; IL6; SFRP4; IKZF1; NCF1; CCL26; CCL24; PIK3CG; PRKAR2B; EGR3; TSPYL5; HAS2; CCL19; …
GO:0032647	0.000344963	0.00772137	7	28	0.00898588	regulation of interferon-alpha production	BP	IL10; HAVCR2; TLR7; TLR8; MMP12; NLRC3; LILRA4
GO:0002423	0.000345742	0.00772137	4	8	0.00513479	natural killer cell mediated immune response to tumor cell	BP	HAVCR2; IL12B; CRTAM; CD226
GO:0002855	0.000345742	0.00772137	4	8	0.00513479	regulation of natural killer cell mediated immune response to tumor cell	BP	HAVCR2; IL12B; CRTAM; CD226
GO:0002433	0.000346019	0.00772137	12	76	0.0154044	immune response-regulating cell surface receptor signaling pathway involved in phagocytosis	BP	FCGR1A; MYO1G; CD3G; NCKAP1L; VAV1; FCGR3A; FCGR2B; CD247; PTPRC; WIPF1; SYK; HCK
GO:0038096	0.000346019	0.00772137	12	76	0.0154044	Fc-gamma receptor signaling pathway involved in phagocytosis	BP	FCGR1A; MYO1G; CD3G; NCKAP1L; VAV1; FCGR3A; FCGR2B; CD247; PTPRC; WIPF1; SYK; HCK
GO:0004715	0.000348947	0.007779	9	45	0.0115533	non-membrane spanning protein tyrosine kinase activity	MF	ITK; BLK; BTK; STYK1; JAK3; LCK; SLA; SYK; HCK
GO:0042493	0.000361336	0.00804723	69	974	0.0885751	response to drug	BP	CNR2; AIM2; SLAMF8; PTGS2; IL10; IL1B; CD38; SLIT2; TLR2; TDO2; CRHBP; EFNA5; KCNMB1; IL6; SEMA3C; PRKAR2B; CFTR; TRPA1; CCL19; TNC; CYBB; FIBIN; SYT13; GSTP1; CRYAB; NNMT; CD27; NCKAP1L; ASCL1; RIPK3; PTGER2; THBS1; ADCY7; WFDC1; CYBA; P2RX1; CCR7; COL1A1; GNA15; HAMP; PTAFR; LCK; PDE4B; PTPN22; NTRK1; RGS4; SLC8A1; CXCR4; NA; P2RY12; SNCA; HPGD; LTA; AIF1; IPCEF1; HDAC9; HGF; CHRM2; GATA3; CXCL…
GO:0070588	0.000363764	0.00809331	28	294	0.0359435	calcium ion transmembrane transport	BP	MCOLN2; STAC; CXCL9; CXCL11; PIK3CG; TRPA1; CCL19; CCL21; ADRA2A; UBASH3B; NALCN; PLCB2; CORO1A; CYBA; CCR7; SLC24A3; LCK; PDE4B; PTPRC; SLC8A1; CCR5; P2RY12; SNCA; ANK2; GEM; RRAD; ATP2A3; RYR1
GO:0071605	0.00036657	0.00813709	5	16	0.00641849	monocyte chemotactic protein-1 production	BP	MCOLN2; IL1B; GSTP1; SYK; CLEC7A
GO:0071637	0.00036657	0.00813709	5	16	0.00641849	regulation of monocyte chemotactic protein-1 production	BP	MCOLN2; IL1B; GSTP1; SYK; CLEC7A
GO:0001960	0.000366815	0.00813709	10	71	0.012837	negative regulation of cytokine-mediated signaling pathway	BP	PADI2; SLIT2; STAP1; F2RL1; IL6; GSTP1; MMP12; CCL5; ECM1; PTPRC
GO:0071672	0.000368964	0.0081767	3	5	0.00385109	negative regulation of smooth muscle cell chemotaxis	BP	SLIT2; GSTP1; AIF1
GO:1903238	0.00037518	0.00830629	3	4	0.00385109	positive regulation of leukocyte tethering or rolling	BP	ITGA4; PTAFR; CCR2
GO:0043313	0.000386891	0.00855323	4	8	0.00513479	regulation of neutrophil degranulation	BP	PRAM1; PTAFR; SYK; ITGB2
GO:0071677	0.000387093	0.00855323	6	24	0.00770218	positive regulation of mononuclear cell migration	BP	CCR1; CCL5; CCR2; AIF1; CXCL12; FPR2
GO:0070383	0.00039386	0.00868743	4	9	0.00513479	DNA cytosine deamination	BP	APOBEC3C; APOBEC3D; APOBEC3G; APOBEC3H
GO:0044706	0.000393937	0.00868743	22	214	0.0282413	multi-multicellular organism process	BP	WNT4; COL16A1; PTGS2; IL1B; CD38; CRHBP; HAVCR2; PNOC; TIMP1; PGR; MMP7; ARHGDIB; ADCY7; P2RX1; MMP9; PTGIS; LIF; PTAFR; PTGFR; HPGD; PRDM1; MMP2
GO:0043374	0.000396623	0.00873811	5	14	0.00641849	CD8-positive, alpha-beta T cell differentiation	BP	EOMES; TNFSF8; NCKAP1L; RUNX3; GPR18
GO:0006957	0.000401783	0.00884315	5	16	0.00641849	complement activation, alternative pathway	BP	C9; C7; CR1; CFP; VSIG4
GO:0012507	0.000405612	0.00891872	10	60	0.012837	ER to Golgi transport vesicle membrane	CC	HLA-DRB5; HLA-DQA1; CD74; HLA-DRA; HLA-DRB1; HLA-DQB1; HLA-DQA2; HLA-DQB2; HLA-DPA1; HLA-DPB1
GO:0035690	0.000420268	0.00923197	31	347	0.0397946	cellular response to drug	BP	AIM2; SLAMF8; PTGS2; IL10; IL1B; SLIT2; CRHBP; EFNA5; KCNMB1; IL6; CFTR; CYBB; RIPK3; ADCY7; CYBA; GNA15; PTAFR; PDE4B; PTPN22; NTRK1; SLC8A1; CXCR4; P2RY12; AIF1; HGF; CHRM2; FOLR2; CD69; DPEP1; RYR1; AXL
GO:0048705	0.000421201	0.00924153	24	232	0.0308087	skeletal system morphogenesis	BP	SP5; PDGFRA; BMPR1B; HHIP; TIFAB; SFRP4; COL14A1; HAS2; ROR2; MGP; TMEM119; GREM1; FMN1; COL1A1; TBX4; COMP; COL11A1; RUNX2; COL13A1; FGFR2; COL2A1; HOXC4; ACAN; MMP2
GO:0002861	0.000421524	0.00924153	6	23	0.00770218	regulation of inflammatory response to antigenic stimulus	BP	IL10; IL12B; BTK; CCR7; FCGR2B; LTA
GO:0038083	0.000423074	0.00926651	8	37	0.0102696	peptidyl-tyrosine autophosphorylation	BP	ITK; BLK; BTK; GREM1; LCK; NTRK1; SLA; HCK
GO:0045165	0.000427492	0.0093542	26	267	0.0333761	cell fate commitment	BP	WNT4; SLAMF8; SLAMF6; GLI2; WNT10A; EOMES; IL12B; IRF4; IL6; GAS1; ROR2; ASCL1; BATF; TBX21; TBX4; PDPN; LY9; RUNX2; PRDM1; WNT2; GATA3; FGFR2; BCL11B; NTRK3; SPN; IL12RB1
GO:0023057	0.000428957	0.00937715	87	1335	0.111682	negative regulation of signaling	BP	PADI2; WNT4; CNR2; FCRL3; SLAMF1; PTGS2; RGS18; RGS1; PHLDA3; EMILIN1; PLEK; IL1B; TRAT1; NA; HTRA3; CD38; SLIT2; RHOH; RASL11B; STAP1; HHIP; F2RL1; CRHBP; IRF4; BMP5; BEND6; VNN1; IL6; SFRP4; HTRA4; DKK4; CTHRC1; ROR2; PRKCQ; BICC1; ADRA2A; CREB3L1; GSTP1; MMP12; CD3E; UBASH3B; FAIM2; IGFBP6; NA.1; NA.2; SHISA2; GREM1; THBS1; NLRC3; CCL5; CD300A; CD300LF; SOCS3; NOTUM; RASAL3; CD22; PTGIR; DACT3…
GO:0032964	0.000430704	0.00940622	8	47	0.0102696	collagen biosynthetic process	BP	WNT4; EMILIN1; ADAMTS3; IL6; COL5A1; CREB3L1; CIITA; COL1A1
GO:1902566	0.000433232	0.00945226	3	4	0.00385109	regulation of eosinophil activation	BP	F2RL1; CD300A; CCR2
GO:0045410	0.000443582	0.00966871	5	15	0.00641849	positive regulation of interleukin-6 biosynthetic process	BP	IL1B; PTAFR; CD74; SYK; CLEC7A
GO:0046851	0.000445716	0.00970479	5	15	0.00641849	negative regulation of bone remodeling	BP	CD38; IL6; UBASH3B; TMEM119; GREM1
GO:0050673	0.000446098	0.00970479	33	413	0.042362	epithelial cell proliferation	BP	COL8A2; TACSTD2; IL10; FAP; ITGA4; ODAM; NA; BMP5; CCL26; CCL24; EGR3; HAS2; GDF2; PGR; MMP12; THBS1; FGF7; NLRC3; WFDC1; CYBA; CCL2; CCL11; CCL5; NGFR; RUNX3; ECM1; REG3A; HGF; WNT2; SULF1; GATA3; CXCL12; FGFR2; BCL11B
GO:0012505	0.000450708	0.00979563	232	4023	0.297818	endomembrane system	CC	PADI2; WNT4; COL16A1; COL8A2; MCOLN2; FCGR1A; CD1C; CD1B; MNDA; SELP; PTGS2; PLA2G4A; B3GALT2; CHIT1; FMOD; NA; NA.1; CD207; IL1B; TNFAIP6; CYTIP; COL3A1; B3GNT7; MUC13; SLC9A9; CPA3; P2RY13; CD38; SOD3; SHISA3; PDGFRA; CXCL1; TLR2; F2RL1; CRHBP; CXCL14; HAVCR2; IL12B; DOCK2; F13A1; HLA-DRB5; HLA-DQA1; NA.2; FGD2; COL10A1; MOXD1; VNN1; SYTL3; THBS2; NA.3; IL6; NCF1; FGL2; SAMD9L; COL1A2; GAL3ST4;…
GO:0002524	0.000451465	0.00980261	4	9	0.00513479	hypersensitivity	BP	BTK; CCR7; FCGR2B; GATA3
GO:0002605	0.000452202	0.00980917	3	4	0.00385109	negative regulation of dendritic cell antigen processing and presentation	BP	FGL2; THBS1; FCGR2B
GO:0010942	0.000453539	0.00982871	51	697	0.0654685	positive regulation of cell death	BP	PIK3CD; C1QA; MNDA; PTGS2; PHLDA3; IL10; FAP; ITGA4; NA; SLIT2; BMPR1B; GZMA; IL12B; FGD2; IL6; SFRP4; PNMA2; CD40LG; ANKRD1; ASCL1; RIPK3; THBS1; P2RX1; CCL2; CCL5; NGFR; VAV1; MMP9; PTGIS; S100B; TNFRSF8; LCK; NTRK1; FCGR2B; PTPRC; NLRP3; MAL; CTLA4; CXCR2; SNCA; HPGD; LTA; SYK; LPAR1; OLFM1; SRPX; CLEC7A; LTK; NTRK3; LILRB1; RASSF2; ITGB2
GO:0071670	0.000457726	0.00990993	4	10	0.00513479	smooth muscle cell chemotaxis	BP	SLIT2; GSTP1; AIF1; LPAR1
GO:0110053	0.000459455	0.00993782	24	242	0.0308087	regulation of actin filament organization	BP	WNT4; TACSTD2; PLEK; VIL1; HCLS1; SLIT2; PTGER4; F2RL1; CCL26; CCL24; CCL21; NCKAP1L; GPR65; FMN1; NA; CORO1A; COTL1; CCL11; CCR7; RGS4; ADD2; CTNNA2; NA.1; LPAR1; CXCL12; HCK
GO:0036037	0.000475811	0.0102817	6	22	0.00770218	CD8-positive, alpha-beta T cell activation	BP	EOMES; TNFSF8; NCKAP1L; RUNX3; GPR18; LILRB1
GO:0070232	0.000476468	0.0102861	7	32	0.00898588	regulation of T cell apoptotic process	BP	IL7R; DOCK8; PRKCQ; CD27; RIPK3; CCL5; JAK3
GO:0045082	0.000482282	0.0104016	3	4	0.00385109	positive regulation of interleukin-10 biosynthetic process	BP	IRF4; SYK; CLEC7A
GO:0042832	0.000485286	0.0104564	6	24	0.00770218	defense response to protozoan	BP	GBP6; IL10; IL12B; IRF4; BATF; CLEC7A
GO:2000377	0.000487059	0.0104846	19	184	0.0243902	regulation of reactive oxygen species metabolic process	BP	CRP; PTGS2; IL10; IL1B; F2RL1; GSTP1; CRYAB; RIPK3; THBS1; DUOXA2; CYBA; PTGIS; RAC2; SNCA; AIF1; SYK; CLEC7A; FPR2; ITGB2
GO:0004875	0.000488937	0.0105149	3	4	0.00385109	complement receptor activity	MF	C3AR1; CR2; CR1
GO:0032689	0.00049327	0.010598	7	33	0.00898588	negative regulation of interferon-gamma production	BP	IL10; HAVCR2; PDCD1LG2; CD96; GATA3; AXL; LILRB1
GO:0043068	0.000497938	0.0106756	48	649	0.0616175	positive regulation of programmed cell death	BP	PIK3CD; MNDA; PTGS2; PHLDA3; IL10; FAP; ITGA4; NA; SLIT2; BMPR1B; GZMA; IL12B; FGD2; IL6; SFRP4; PNMA2; CD40LG; ANKRD1; ASCL1; RIPK3; THBS1; P2RX1; CCL2; CCL5; NGFR; VAV1; MMP9; PTGIS; S100B; TNFRSF8; LCK; NTRK1; PTPRC; NLRP3; MAL; CTLA4; CXCR2; SNCA; HPGD; LTA; SYK; LPAR1; OLFM1; SRPX; CLEC7A; LTK; NTRK3; LILRB1; RASSF2
GO:0005030	0.000498774	0.0106756	3	4	0.00385109	neurotrophin receptor activity	MF	NTRK1; NTRK2; NTRK3
GO:0010572	0.000498774	0.0106756	3	4	0.00385109	positive regulation of platelet activation	BP	SELP; PLEK; PDPN
GO:0060501	0.000498774	0.0106756	3	4	0.00385109	positive regulation of epithelial cell proliferation involved in lung morphogenesis	BP	FGF7; WNT2; FGFR2
GO:0033081	0.00050392	0.0107755	6	22	0.00770218	regulation of T cell differentiation in thymus	BP	GLI2; IL7R; CAMK4; VNN1; EGR3; RASGRP1
GO:0033631	0.000510134	0.010898	5	15	0.00641849	cell-cell adhesion mediated by integrin	BP	ITGA4; CXCL13; CD3E; CCL5; FERMT3
GO:0034695	0.00051163	0.0109196	6	23	0.00770218	response to prostaglandin E	BP	PTGER4; CCL19; CCL21; GNG2; PTGER2; CCR7
GO:0098562	0.000519489	0.0110769	19	170	0.0243902	cytoplasmic side of membrane	CC	CNR2; CD2; RGS1; STAC; BLK; STYK1; GNG2; GNGT2; GNA15; RASAL3; LCK; PTPN22; PTPRC; PTPN7; GNG4; KCNIP1; GEM; GNAO1; HCK
GO:0044853	0.00052056	0.0110892	14	103	0.0179718	plasma membrane raft	CC	PTGS2; EFNA5; LCP2; KCND2; HAS2; SELPLG; PTGIS; ADD2; CD8A; MAL; P2RY12; MS4A1; HCK; ITGB2
GO:0048248	0.000523543	0.0111422	3	5	0.00385109	CXCR3 chemokine receptor binding	MF	CXCL9; CXCL11; CXCL13
GO:0002763	0.00052653	0.0111952	9	51	0.0115533	positive regulation of myeloid leukocyte differentiation	BP	CCR1; HCLS1; IL12B; ROR2; CD4; EVI2B; LIF; CD74; IL34
GO:0032874	0.000534246	0.0113486	18	160	0.0231065	positive regulation of stress-activated MAPK cascade	BP	SLAMF1; IL1B; HAND2; F2RL1; FGD2; SAMD5; NCF1; CCL19; CCL21; ROR2; CD40LG; CD27; CCR7; FCGR2B; ZEB2; SYK; RASGRP1; RASSF2
GO:0030036	0.000538333	0.0114149	49	629	0.0629012	actin cytoskeleton organization	BP	WNT4; TACSTD2; PLEK; VIL1; HCLS1; SLIT2; RHOH; PDGFRA; STAP1; ODAM; CXCL1; PTGER4; F2RL1; EFNA5; CSF1R; DOCK2; FGD2; CCL26; CCL24; CCL21; ANKRD1; ADRA2A; ARHGDIB; NCKAP1L; GPR65; FMN1; NA; FGF7; PSTPIP1; CORO1A; COTL1; CCL11; CCR7; EPB41L3; RAC2; RGS4; ANTXR1; ADD2; CTNNA2; WIPF1; EPHA3; PDLIM4; AIF1; NA.1; LPAR1; CXCL12; NTF3; NTRK3; GAS7; HCK; PARVG
GO:0032607	0.000538383	0.0114149	7	30	0.00898588	interferon-alpha production	BP	IL10; HAVCR2; TLR7; TLR8; MMP12; NLRC3; LILRA4
GO:0019886	0.000542148	0.011484	13	96	0.0166881	antigen processing and presentation of exogenous peptide antigen via MHC class II	BP	HLA-DRB5; HLA-DQA1; FCGR2B; CD74; HLA-DRA; HLA-DRB1; HLA-DQB1; HLA-DQA2; HLA-DQB2; HLA-DMB; HLA-DOA; HLA-DPA1; HLA-DPB1
GO:0060099	0.000557444	0.0117969	5	15	0.00641849	regulation of phagocytosis, engulfment	BP	STAP1; F2RL1; NCKAP1L; CD300A; RAB31
GO:0070062	0.000559249	0.011824	120	1954	0.154044	extracellular exosome	CC	PADI2; WNT4; TACSTD2; GBP6; MNDA; SLAMF6; SLAMF1; CD48; EMILIN1; NA; IL1B; ITGA4; VIL1; DES; DOCK10; GNB4; CD38; SLIT2; SOD3; ADAMTS3; BASP1; C9; C7; CAMK4; NA.1; DOCK2; HLA-DRB5; CPNE5; NA.2; CARD11; ITGB8; AEBP1; MYO1G; FGL2; SEMA3C; COL1A2; GAL3ST4; PRKAR2B; SIT1; GLIPR2; OMD; PTGDS; MXRA5; TIMP1; BGN; GDF2; GSTP1; NA.3; MMP7; CRYAB; NA.4; MGP; ARHGDIB; NCKAP1L; LUM; GNG2; LTBP2; FLRT2; THBS1;…
GO:0045414	0.000569745	0.0120346	5	19	0.00641849	regulation of interleukin-8 biosynthetic process	BP	TLR7; TLR8; CD74; SYK; CLEC7A
GO:0045637	0.000570788	0.0120453	21	204	0.0269576	regulation of myeloid cell differentiation	BP	GPR55; CCR1; HCLS1; GPR171; CAMK4; IL12B; ROR2; PRKCQ; UBASH3B; CD4; NCKAP1L; THBS1; EVI2B; LIF; C1QC; CD74; PRKCB; IL34; LILRB1; LILRB4; RASSF2
GO:0002578	0.000574905	0.0121209	4	9	0.00513479	negative regulation of antigen processing and presentation	BP	FGL2; THBS1; FCGR2B; HLA-DOA
GO:0034103	0.000578033	0.0121754	11	86	0.0141207	regulation of tissue remodeling	BP	CD38; HAND2; CSF1R; IL12B; IL6; IL18; UBASH3B; TMEM119; GREM1; GPNMB; SYK
GO:0070304	0.000578995	0.0121843	18	161	0.0231065	positive regulation of stress-activated protein kinase signaling cascade	BP	SLAMF1; IL1B; HAND2; F2RL1; FGD2; SAMD5; NCF1; CCL19; CCL21; ROR2; CD40LG; CD27; CCR7; FCGR2B; ZEB2; SYK; RASGRP1; RASSF2
GO:1903561	0.000583747	0.0122728	121	1976	0.155327	extracellular vesicle	CC	PADI2; WNT4; TACSTD2; GBP6; MNDA; SLAMF6; SLAMF1; CD48; EMILIN1; NA; IL1B; ITGA4; VIL1; DES; DOCK10; GNB4; CD38; SLIT2; SOD3; ADAMTS3; BASP1; C9; C7; CAMK4; NA.1; DOCK2; HLA-DRB5; CPNE5; NA.2; CARD11; ITGB8; AEBP1; MYO1G; FGL2; SEMA3C; COL1A2; GAL3ST4; PRKAR2B; SIT1; GLIPR2; OMD; PTGDS; MXRA5; TIMP1; BGN; GDF2; GSTP1; NA.3; MMP7; CRYAB; NA.4; MGP; ARHGDIB; NCKAP1L; LUM; GNG2; LTBP2; FLRT2; THBS1;…
GO:0043901	0.00058595	0.0123077	17	157	0.0218228	negative regulation of multi-organism process	BP	IFI16; HAVCR2; FGL2; FCN1; TIMP1; IL2RA; IFITM1; ARHGDIB; CCL5; CCL4; SLPI; APOBEC3C; APOBEC3D; APOBEC3G; FCN3; LILRA2; APOBEC3H
GO:0043550	0.00058938	0.0123682	10	61	0.012837	regulation of lipid kinase activity	BP	PDGFRA; CCL19; CCL21; FLT3; CCR7; SOCS3; P2RY12; PIK3R5; FPR2; SLA2
GO:0060761	0.000590523	0.0123807	10	76	0.012837	negative regulation of response to cytokine stimulus	BP	PADI2; SLIT2; STAP1; F2RL1; IL6; GSTP1; MMP12; CCL5; ECM1; PTPRC
GO:0071353	0.000598443	0.0125351	7	31	0.00898588	cellular response to interleukin-4	BP	IL2RG; CORO1A; CD300LF; JAK3; IL24; GATA3; MRC1
GO:0010648	0.000600689	0.0125704	86	1331	0.110398	negative regulation of cell communication	BP	PADI2; WNT4; CNR2; FCRL3; SLAMF1; PTGS2; RGS18; RGS1; PHLDA3; EMILIN1; PLEK; IL1B; NA; HTRA3; CD38; SLIT2; RHOH; RASL11B; STAP1; HHIP; F2RL1; CRHBP; IRF4; BMP5; BEND6; VNN1; IL6; SFRP4; HTRA4; DKK4; CTHRC1; ROR2; PRKCQ; BICC1; ADRA2A; CREB3L1; GSTP1; MMP12; CD3E; UBASH3B; FAIM2; IGFBP6; NA.1; NA.2; SHISA2; GREM1; THBS1; NLRC3; CCL5; CD300A; CD300LF; SOCS3; NOTUM; RASAL3; CD22; PTGIR; DACT3; LILRA…
GO:0043552	0.000610432	0.0127624	7	31	0.00898588	positive regulation of phosphatidylinositol 3-kinase activity	BP	PDGFRA; CCL19; CCL21; FLT3; CCR7; P2RY12; FPR2
GO:0002576	0.000611354	0.0127699	15	123	0.0192555	platelet degranulation	BP	SELP; PLEK; F13A1; TIMP1; SRGN; CTSW; THBS1; P2RX1; RAB27B; ECM1; PCDH7; HGF; SYK; FERMT3; ISLR
GO:0034110	0.000617455	0.0128854	6	23	0.00770218	regulation of homotypic cell-cell adhesion	BP	PRKCQ; UBASH3B; CCL5; PDPN; SYK; C1QTNF1
GO:0030029	0.000626769	0.0130569	54	719	0.0693196	actin filament-based process	BP	WNT4; TACSTD2; PLEK; VIL1; DES; HCLS1; SLIT2; RHOH; PDGFRA; STAP1; ODAM; CXCL1; PTGER4; F2RL1; EFNA5; CSF1R; DOCK2; FGD2; CCL26; CCL24; CCL21; ANKRD1; ADRA2A; ARHGDIB; NCKAP1L; GPR65; FMN1; NA; FGF7; PSTPIP1; CORO1A; COTL1; CCL11; CCR7; EPB41L3; RAC2; PDPN; PDE4B; RGS4; ANTXR1; ADD2; CTNNA2; WIPF1; EPHA3; ANK2; PDLIM4; SGCD; AIF1; NA.1; LPAR1; CXCL12; NTF3; NTRK3; GAS7; HCK; PARVG
GO:0002495	0.000626833	0.0130569	13	98	0.0166881	antigen processing and presentation of peptide antigen via MHC class II	BP	HLA-DRB5; HLA-DQA1; FCGR2B; CD74; HLA-DRA; HLA-DRB1; HLA-DQB1; HLA-DQA2; HLA-DQB2; HLA-DMB; HLA-DOA; HLA-DPA1; HLA-DPB1
GO:0008015	0.000631905	0.0131504	41	525	0.0526316	blood circulation	BP	HSPB7; CRP; PTGS2; DES; CPA3; CD38; SLIT2; F2RL1; KCNMB1; COL1A2; PIK3CG; KCND2; ADRA2A; C3AR1; PTGER2; CYBA; P2RX1; RASL10B; COMP; KCNK6; KCNK15; PTAFR; PDE4B; RGS4; SLC8A1; CXCR4; CXCR2; ANK2; SGCD; KCNIP1; CHRM2; PTGS1; CELF2; CXCL12; HTR7; FXYD2; OLR1; POSTN; GNAO1; ATP2A3; RYR1
GO:0045859	0.000636759	0.0132392	55	745	0.0706033	regulation of protein kinase activity	BP	FCGR1A; IL1B; STAP1; EFNA5; CSF1R; IL12B; LCP2; FGD2; SAMD5; NCF1; PIK3CG; PRKAR2B; CCL19; CCL21; ROR2; CD40LG; ADRA2A; GSTP1; IL18; UBASH3B; CCND2; CD4; NCKAP1L; FLT3; RIPK3; GREM1; THBS1; ADCY7; CCL5; CCR7; CD300A; SOCS3; FPR1; RAC2; PTPN22; NTRK1; RGS4; PTPRC; CXCR4; ZEB2; SNCA; CD74; HGF; DUSP4; NTRK2; SYK; LPAR1; SAA1; NTF3; TCL1A; RASGRP1; NTRK3; PIK3R5; LILRA5; RASSF2
GO:0043230	0.000640266	0.0132998	121	1981	0.155327	extracellular organelle	CC	PADI2; WNT4; TACSTD2; GBP6; MNDA; SLAMF6; SLAMF1; CD48; EMILIN1; NA; IL1B; ITGA4; VIL1; DES; DOCK10; GNB4; CD38; SLIT2; SOD3; ADAMTS3; BASP1; C9; C7; CAMK4; NA.1; DOCK2; HLA-DRB5; CPNE5; NA.2; CARD11; ITGB8; AEBP1; MYO1G; FGL2; SEMA3C; COL1A2; GAL3ST4; PRKAR2B; SIT1; GLIPR2; OMD; PTGDS; MXRA5; TIMP1; BGN; GDF2; GSTP1; NA.3; MMP7; CRYAB; NA.4; MGP; ARHGDIB; NCKAP1L; LUM; GNG2; LTBP2; FLRT2; THBS1;…
GO:0019730	0.000642272	0.0133292	11	100	0.0141207	antimicrobial humoral response	BP	CXCL6; CXCL1; CXCL2; CXCL9; CXCL11; CXCL13; RNASE6; PI3; SLPI; PLA2G2A; REG3A
GO:0005768	0.000647197	0.0134191	61	828	0.0783055	endosome	CC	MCOLN2; FCGR1A; CD1C; CD1B; CD207; CYTIP; SLC9A9; F2RL1; CRHBP; HAVCR2; IL12B; HLA-DRB5; HLA-DQA1; FGD2; SAMD9L; CFTR; STMN2; TLR7; TLR8; IL2RG; CD4; DIO3; CORO1A; CYBA; NGFR; RAB31; RAB27B; JAK3; CD22; CST7; IL2RB; GRAP2; NA; FCGR1B; NTRK1; CD1E; ANTXR1; CD8B; CXCR4; CCR5; EPHA3; ANK2; PDLIM4; CD74; HLA-DRA; HLA-DRB1; HLA-DQB1; HLA-DQA2; HLA-DQB2; HLA-DMB; HLA-DOA; HLA-DPA1; HLA-DPB1; GPNMB; SLA…
GO:0045667	0.000649793	0.0134605	14	119	0.0179718	regulation of osteoblast differentiation	BP	WNT4; BMPR1B; HAND2; IL6; CTHRC1; RORB; GDF10; IFITM1; TMEM119; GREM1; RUNX2; HGF; FGFR2; RASSF2
GO:0051604	0.000655994	0.0135765	28	313	0.0359435	protein maturation	BP	C1QA; C1QB; IFI16; IL1B; CPA3; ADAMTS3; C9; C7; AEBP1; GAS1; SRGN; CPXM2; C3AR1; THBS1; DUOXA2; CCBE1; COMP; CPXM1; CST7; C1QC; CR2; CR1; CPZ; ADAMTS2; CFP; VSIG4; PLAU; BACE2
GO:0001936	0.000656953	0.0135839	15	163	0.0192555	regulation of endothelial cell proliferation	BP	IL10; ITGA4; CCL26; CCL24; EGR3; GDF2; THBS1; CYBA; CCL2; CCL11; NGFR; ECM1; WNT2; SULF1; CXCL12
GO:0031325	0.000661992	0.0136755	182	3106	0.233633	positive regulation of cellular metabolic process	BP	PADI2; WNT4; FCGR1A; NA; FCRL3; IFI16; AIM2; CRP; SLAMF1; PTGS2; IL10; PLEK; IL1B; MARCO; GLI2; GPR55; EOMES; CCR1; ZBED2; CD80; HCLS1; CD38; PDGFRA; STAP1; ODAM; BMPR1B; TLR2; HAND2; F2RL1; EFNA5; CAMK4; CSF1R; HAVCR2; IL12B; LCP2; IRF4; ID4; NA.1; FGD2; BMP5; SAMD5; CARD11; MACC1; IL6; SFRP4; IKZF1; NCF1; CCL26; CCL24; PIK3CG; PRKAR2B; EGR3; TSPYL5; HAS2; CCL19; CCL21; GLIPR2; RORB; ROR2; TNFSF…
GO:0043121	0.000671469	0.0138586	4	9	0.00513479	neurotrophin binding	MF	NGFR; NTRK1; NTRK2; NTRK3
GO:0042509	0.000672822	0.0138738	11	82	0.0141207	regulation of tyrosine phosphorylation of STAT protein	BP	HCLS1; CSF1R; IL12B; IL6; IL18; FLT3; CCL5; SOCS3; LIF; OSM; IL24
GO:0002758	0.000680421	0.0140097	26	279	0.0333761	innate immune response-activating signal transduction	BP	FCRL3; MARCO; MUC13; TLR2; F2RL1; HAVCR2; IRF4; CARD11; FCN1; TLR7; TLR8; BTK; CLEC4E; CYBA; CD300A; CD300LF; ICAM3; LILRA4; PTPN22; TLR10; TNIP3; SYK; CLEC7A; LILRA2; HCK; ITGB2
GO:0008064	0.000680653	0.0140097	18	163	0.0231065	regulation of actin polymerization or depolymerization	BP	PLEK; VIL1; HCLS1; SLIT2; F2RL1; CCL26; CCL24; CCL21; NCKAP1L; FMN1; NA; CORO1A; COTL1; CCL11; CCR7; ADD2; CTNNA2; CXCL12; HCK
GO:0042105	0.00068231	0.0140238	3	5	0.00385109	alpha-beta T cell receptor complex	CC	CD3E; CD3G; CD247
GO:0001763	0.000682585	0.0140238	21	196	0.0269576	morphogenesis of a branching structure	BP	WNT4; TACSTD2; IL10; GLI2; SLIT2; HHIP; RSPO3; SEMA3C; TNC; GDF2; PGR; FGF7; CCL11; SOCS3; PRDM1; HGF; WNT2; SULF1; COL13A1; FGFR2; SPINT1
GO:0032880	0.000686245	0.0140862	66	946	0.084724	regulation of protein localization	BP	CD2; VTCN1; AIM2; CRP; PTGS2; IL10; IL1B; VIL1; STAC; HCLS1; CD38; TLR2; PTGER4; F2RL1; EFNA5; CSF1R; HAVCR2; IL6; CFTR; CLEC5A; BLK; CCL19; FCN1; TLR8; CD40LG; SRGN; ANKRD1; ADRA2A; TRIM22; MMP12; CRTAM; CLEC4E; CLEC9A; DCLK1; MAP1A; CCL5; CCR7; NGFR; CD22; KCNN4; SSC5D; LIF; OSM; RAC2; PTPN22; PYHIN1; FCGR2B; CD247; NLRP3; EPHA3; LRRC15; TLR10; BANK1; AIF1; HDAC9; SYK; GATA3; SAA1; POSTN; RASGR…
GO:0071639	0.000690514	0.0141609	4	11	0.00513479	positive regulation of monocyte chemotactic protein-1 production	BP	MCOLN2; IL1B; SYK; CLEC7A
GO:0007566	0.000696178	0.014264	8	45	0.0102696	embryo implantation	BP	PTGS2; IL1B; TIMP1; ARHGDIB; MMP9; PTGIS; LIF; MMP2
GO:0032588	0.000703225	0.0143954	12	85	0.0154044	trans-Golgi network membrane	CC	HLA-DRB5; HLA-DQA1; PLD4; RAB31; CD74; HLA-DRA; HLA-DRB1; HLA-DQB1; HLA-DQA2; HLA-DQB2; HLA-DPA1; HLA-DPB1
GO:0002922	0.000707965	0.0144792	5	18	0.00641849	positive regulation of humoral immune response	BP	IL1B; CCR7; FCGR2B; PTPRC; LTA
GO:0002381	0.000727219	0.0148595	9	52	0.0115533	immunoglobulin production involved in immunoglobulin mediated immune response	BP	IL10; GAPT; FGL2; BTK; CD40LG; BATF; TBX21; NA; PTPRC; HLA-DQB1
GO:0030832	0.000735712	0.0150195	18	164	0.0231065	regulation of actin filament length	BP	PLEK; VIL1; HCLS1; SLIT2; F2RL1; CCL26; CCL24; CCL21; NCKAP1L; FMN1; NA; CORO1A; COTL1; CCL11; CCR7; ADD2; CTNNA2; CXCL12; HCK
GO:0043065	0.000737097	0.0150341	47	643	0.0603338	positive regulation of apoptotic process	BP	PIK3CD; MNDA; PTGS2; PHLDA3; IL10; FAP; ITGA4; NA; SLIT2; BMPR1B; GZMA; IL12B; FGD2; IL6; SFRP4; PNMA2; CD40LG; ANKRD1; ASCL1; RIPK3; THBS1; P2RX1; CCL2; CCL5; NGFR; VAV1; MMP9; PTGIS; S100B; TNFRSF8; LCK; PTPRC; NLRP3; MAL; CTLA4; CXCR2; SNCA; HPGD; LTA; SYK; LPAR1; OLFM1; SRPX; CLEC7A; LTK; NTRK3; LILRB1; RASSF2
GO:1905522	0.000743498	0.0151509	4	12	0.00513479	negative regulation of macrophage migration	BP	SLAMF8; EMILIN1; STAP1; MMP28
GO:2000416	0.000749466	0.0152588	3	5	0.00385109	regulation of eosinophil migration	BP	PTGER4; CCL24; CD300A
GO:0035587	0.000753377	0.0153246	7	32	0.00898588	purinergic receptor signaling pathway	BP	GPR171; P2RY13; P2RX1; PTAFR; P2RY12; GPR34; P2RY10
GO:0030041	0.000765712	0.0155498	18	165	0.0231065	actin filament polymerization	BP	VIL1; HCLS1; SLIT2; CCL26; CCL24; CCL21; NCKAP1L; FMN1; NA; PSTPIP1; CORO1A; COTL1; CCL11; CCR7; ADD2; CTNNA2; AIF1; GAS7; HCK
GO:0032715	0.000765828	0.0155498	8	50	0.0102696	negative regulation of interleukin-6 production	BP	SLAMF1; IL10; HAVCR2; NCKAP1L; NLRC3; PTPN22; BANK1; HGF
GO:0010466	0.000767426	0.0155682	22	249	0.0282413	negative regulation of peptidase activity	BP	IFI16; PTGS2; VIL1; PI16; TIMP1; CRYAB; CD27; PAPLN; THBS1; WFDC1; NGFR; CST7; PI3; SLPI; MMP9; ECM1; CR1; SNCA; HGF; CD44; SPINT1; DPEP1
GO:0002833	0.000768281	0.0155715	8	43	0.0102696	positive regulation of response to biotic stimulus	BP	CD180; F2RL1; HAVCR2; IL12B; LY86; CRTAM; CYBA; CD226
GO:0031732	0.000769703	0.0155863	2	2	0.00256739	CCR7 chemokine receptor binding	MF	CCL19; CCL21
GO:0016814	0.000776424	0.0157083	7	33	0.00898588	hydrolase activity, acting on carbon-nitrogen (but not peptide) bonds, in cyclic amidines	MF	APOBEC3C; APOBEC3D; APOBEC3G; AMPD1; MTHFD2; ZBP1; APOBEC3H
GO:0050691	0.000784131	0.01585	7	33	0.00898588	regulation of defense response to virus by host	BP	AIM2; IL1B; IL12B; MMP12; APOBEC3G; IL12RB1; LILRB1
GO:1905153	0.000785614	0.0158657	5	16	0.00641849	regulation of membrane invagination	BP	STAP1; F2RL1; NCKAP1L; CD300A; RAB31
GO:2000503	0.00078728	0.0158852	3	6	0.00385109	positive regulation of natural killer cell chemotaxis	BP	CXCL14; CCL5; CCL4
GO:0042228	0.000794858	0.0160237	5	20	0.00641849	interleukin-8 biosynthetic process	BP	TLR7; TLR8; CD74; SYK; CLEC7A
GO:0033634	0.000796073	0.0160339	3	5	0.00385109	positive regulation of cell-cell adhesion mediated by integrin	BP	CXCL13; CD3E; CCL5
GO:0033632	0.000798681	0.0160689	4	10	0.00513479	regulation of cell-cell adhesion mediated by integrin	BP	CXCL13; CD3E; CCL5; FERMT3
GO:0005788	0.000799579	0.0160689	27	289	0.0346598	endoplasmic reticulum lumen	CC	WNT4; COL16A1; COL8A2; PTGS2; COL3A1; IL12B; COL10A1; IL6; COL1A2; COL14A1; COL22A1; TNC; CERCAM; COL5A1; TIMP1; CD4; FLT3; THBS1; COL1A1; NOTUM; EBI3; COL11A1; VCAN; CFP; CHRDL1; COL13A1; COL2A1
GO:0043406	0.000799952	0.0160689	24	249	0.0308087	positive regulation of MAP kinase activity	BP	IL1B; FGD2; SAMD5; PIK3CG; CCL19; ROR2; CD40LG; ADRA2A; FLT3; THBS1; FPR1; NTRK1; PTPRC; CXCR4; ZEB2; CD74; HGF; SYK; LPAR1; SAA1; NTF3; RASGRP1; NTRK3; PIK3R5
GO:0051133	0.000807836	0.0162128	4	10	0.00513479	regulation of NK T cell activation	BP	IL12B; IL18; CD300A; RASAL3
GO:0002702	0.000818657	0.0164154	12	89	0.0154044	positive regulation of production of molecular mediator of immune response	BP	IL1B; F2RL1; IL6; SASH3; IL18; TBX21; NA; CD226; PTPRC; NLRP3; CD74; GATA3; LILRB1
GO:0001916	0.000833484	0.0166978	6	25	0.00770218	positive regulation of T cell mediated cytotoxicity	BP	CD1C; CD1B; IL12B; CD1E; PTPRC; IL12RB1
GO:0046849	0.000838908	0.0167916	12	87	0.0154044	bone remodeling	BP	GPR55; CD38; CSF1R; IL6; CTHRC1; UBASH3B; TMEM119; GREM1; LRRK1; RAC2; SYK; RASSF2
GO:0034121	0.000841729	0.0168331	10	65	0.012837	regulation of toll-like receptor signaling pathway	BP	FCRL3; TLR2; F2RL1; IRF4; CYBA; CD300A; CD300LF; LILRA4; PTPN22; LILRA2
GO:0032693	0.000845373	0.0168879	5	17	0.00641849	negative regulation of interleukin-10 production	BP	IL12B; PDCD1LG2; JAK3; FCGR2B; LILRB1
GO:0046328	0.000846709	0.0168879	19	175	0.0243902	regulation of JNK cascade	BP	SLAMF1; IL1B; F2RL1; FGD2; SAMD5; NCF1; CCL19; CCL21; ROR2; CD40LG; GSTP1; CD27; CCR7; PTPN22; FCGR2B; ZEB2; SYK; RASGRP1; RASSF2
GO:0051140	0.000846719	0.0168879	3	5	0.00385109	regulation of NK T cell proliferation	BP	IL12B; IL18; RASAL3
GO:0019864	0.000853089	0.0169999	4	11	0.00513479	IgG binding	MF	FCGR1A; FCGR1B; FCGR3A; FCGR2B
GO:0035588	0.000855137	0.0170257	6	24	0.00770218	G protein-coupled purinergic receptor signaling pathway	BP	GPR171; P2RY13; PTAFR; P2RY12; GPR34; P2RY10
GO:0042339	0.000863836	0.0171837	7	32	0.00898588	keratan sulfate metabolic process	BP	FMOD; B3GNT7; OMD; LUM; PRELP; OGN; ACAN
GO:0002291	0.000885854	0.0176062	4	10	0.00513479	T cell activation via T cell receptor contact with antigen bound to MHC molecule on antigen presenting cell	BP	HAVCR2; FGL2; HLA-DMB; LILRB1
GO:0061844	0.000888107	0.0176354	8	62	0.0102696	antimicrobial humoral immune response mediated by antimicrobial peptide	BP	CXCL6; CXCL1; CXCL2; CXCL9; CXCL11; CXCL13; RNASE6; REG3A
GO:0043405	0.000891601	0.0176892	29	327	0.0372272	regulation of MAP kinase activity	BP	IL1B; FGD2; SAMD5; PIK3CG; CCL19; ROR2; CD40LG; ADRA2A; GSTP1; FLT3; THBS1; CD300A; FPR1; PTPN22; NTRK1; RGS4; PTPRC; CXCR4; ZEB2; CD74; HGF; DUSP4; SYK; LPAR1; SAA1; NTF3; RASGRP1; NTRK3; PIK3R5
GO:0006024	0.000893023	0.0177018	14	107	0.0179718	glycosaminoglycan biosynthetic process	BP	FMOD; IL1B; B3GNT7; HAS2; OMD; BGN; LUM; XYLT1; HAS1; PRELP; VCAN; OGN; DCN; ACAN
GO:0048666	0.000900193	0.0178283	73	1040	0.0937099	neuron development	BP	PIK3CD; C1QA; NEGR1; GLI2; SLC4A10; ITGA4; DOCK10; CD38; SLIT2; BMPR1B; HAND2; EMB; EFNA5; CSF1R; CPNE5; BMP5; IL6; SEMA3C; DOK2; STMN2; NA; CTHRC1; RORB; TNC; NTNG2; SLITRK4; PRKCQ; ANKRD1; KNDC1; LRRC4C; CD3E; NA.1; NCKAP1L; ASCL1; DCLK1; FLRT2; DIO3; MAP1A; CDH11; FZD2; NGFR; EPB41L3; NCAM2; S100B; LIF; RAC2; RUNX3; NTRK1; CTNNA2; CXCR4; ZEB2; EPHA3; PRDM1; LAMA2; HGF; NA.2; NTRK2; LPAR1; OLFM…
GO:0050679	0.000909363	0.0179941	19	196	0.0243902	positive regulation of epithelial cell proliferation	BP	IL10; ITGA4; ODAM; BMP5; CCL26; CCL24; EGR3; HAS2; GDF2; MMP12; FGF7; CYBA; CCL11; CCL5; ECM1; REG3A; WNT2; CXCL12; FGFR2
GO:0050716	0.000910548	0.0180017	7	37	0.00898588	positive regulation of interleukin-1 secretion	BP	AIM2; CCL19; TLR8; NLRP3; SAA1; LILRA5; LILRA2
GO:0046006	0.000930998	0.0183813	7	37	0.00898588	regulation of activated T cell proliferation	BP	IL12B; PDCD1LG2; IL2RA; IL18; RIPK3; TMIGD2; IL12RB1
GO:0003013	0.000931381	0.0183813	41	535	0.0526316	circulatory system process	BP	HSPB7; CRP; PTGS2; DES; CPA3; CD38; SLIT2; F2RL1; KCNMB1; COL1A2; PIK3CG; KCND2; ADRA2A; C3AR1; PTGER2; CYBA; P2RX1; RASL10B; COMP; KCNK6; KCNK15; PTAFR; PDE4B; RGS4; SLC8A1; CXCR4; CXCR2; ANK2; SGCD; KCNIP1; CHRM2; PTGS1; CELF2; CXCL12; HTR7; FXYD2; OLR1; POSTN; GNAO1; ATP2A3; RYR1
GO:0002335	0.000932426	0.0183858	6	25	0.00770218	mature B cell differentiation	BP	SLAMF8; DOCK10; GPR183; NA; FCGR2B; CDH17; ITM2A
GO:0002679	0.000936028	0.0184407	4	11	0.00513479	respiratory burst involved in defense response	BP	PIK3CD; SLAMF8; PIK3CG; HCK
GO:0071723	0.000942336	0.0185488	4	10	0.00513479	lipopeptide binding	MF	CD1C; CD1B; TLR2; CD1E
GO:0051495	0.000955932	0.0188	21	210	0.0269576	positive regulation of cytoskeleton organization	BP	WNT4; PLEK; VIL1; HCLS1; STAP1; F2RL1; CCL26; CCL24; STMN2; CCL21; NCKAP1L; GPR65; FMN1; NA; CORO1A; CCL11; CCR7; CTNNA2; LPAR1; NTF3; NTRK3; HCK
GO:0070231	0.000962543	0.0189135	8	46	0.0102696	T cell apoptotic process	BP	IL7R; DOCK8; IL2RA; PRKCQ; CD27; RIPK3; CCL5; JAK3
GO:1901222	0.000976697	0.0191749	13	111	0.0166881	regulation of NIK/NF-kappaB signaling	BP	IL1B; TLR2; HAVCR2; IL12B; SAMD5; CCL19; TLR7; IL18; CD27; NLRC3; PTPN22; NLRP3; RASSF2
GO:0007565	0.000978065	0.0191851	19	185	0.0243902	female pregnancy	BP	WNT4; COL16A1; PTGS2; IL1B; CD38; CRHBP; HAVCR2; PNOC; TIMP1; PGR; MMP7; ARHGDIB; ADCY7; MMP9; PTGIS; LIF; HPGD; PRDM1; MMP2
GO:2000551	0.000979379	0.0191941	4	11	0.00513479	regulation of T-helper 2 cell cytokine production	BP	IL6; TBX21; NLRP3; GATA3
GO:0072604	0.000996688	0.0195164	8	46	0.0102696	interleukin-6 secretion	BP	IL1B; F2RL1; TLR8; PTPN22; BANK1; AIF1; LILRA5; LILRA2
GO:0060348	0.00101525	0.0198625	21	204	0.0269576	bone development	BP	SP5; BMPR1B; PTGER4; TIFAB; SFRP4; COL14A1; HAS2; TMEM119; GREM1; LRRK1; XYLT1; COL1A1; COMP; PTPRC; RUNX2; SULF1; COL13A1; FGFR2; COL2A1; RYR1; LILRB1
GO:2000318	0.00101881	0.0199149	4	11	0.00513479	positive regulation of T-helper 17 type immune response	BP	IL12B; PRKCQ; NLRP3; IL12RB1
GO:0043154	0.00102579	0.0200244	11	81	0.0141207	negative regulation of cysteine-type endopeptidase activity involved in apoptotic process	BP	PTGS2; VIL1; CRYAB; CD27; THBS1; NGFR; MMP9; SNCA; HGF; CD44; DPEP1
GO:0001968	0.00102618	0.0200244	6	25	0.00770218	fibronectin binding	MF	ITGA4; IGFBP6; THBS1; SSC5D; CCDC80; LRRC15
GO:1903053	0.00102971	0.0200758	7	36	0.00898588	regulation of extracellular matrix organization	BP	EMILIN1; FAP; IL6; AEBP1; HAS2; PDPN; ANTXR1
GO:0007249	0.00103619	0.0201847	24	256	0.0308087	I-kappaB kinase/NF-kappaB signaling	BP	IL1B; RHOH; TLR2; F2RL1; TIFAB; CARD11; CCL19; CCL21; TLR7; TLR8; BTK; TRIM22; GSTP1; CD4; RIPK3; NLRC3; CCR7; NA; S100B; ECM1; S100A4; TNIP3; CD74; LPAR1; PRKCB
GO:0009893	0.001046	0.0203582	194	3389	0.249037	positive regulation of metabolic process	BP	PIK3CD; PADI2; WNT4; FCGR1A; NA; FCRL3; IFI16; AIM2; CRP; SLAMF1; PTGS2; IL10; EMILIN1; PLEK; IL1B; MARCO; GLI2; WNT10A; GPR55; EOMES; CCR1; ZBED2; CD80; HCLS1; CD38; PDGFRA; STAP1; ODAM; BMPR1B; TLR2; HAND2; IL7R; F2RL1; EFNA5; CAMK4; CSF1R; HAVCR2; IL12B; LCP2; IRF4; ID4; NA.1; FGD2; BMP5; SAMD5; CARD11; MACC1; ITGB8; IL6; SFRP4; IKZF1; NCF1; CCL26; CCL24; PIK3CG; PRKAR2B; EGR3; TSPYL5; HAS2; C…
GO:0030882	0.0010577	0.020515	3	5	0.00385109	lipid antigen binding	MF	CD1C; CD1B; CD1E
GO:0030883	0.0010577	0.020515	3	5	0.00385109	endogenous lipid antigen binding	MF	CD1C; CD1B; CD1E
GO:0030884	0.0010577	0.020515	3	5	0.00385109	exogenous lipid antigen binding	MF	CD1C; CD1B; CD1E
GO:0048006	0.0010577	0.020515	3	5	0.00385109	antigen processing and presentation, endogenous lipid antigen via MHC class Ib	BP	CD1C; CD1B; CD1E
GO:0090195	0.00105871	0.020517	5	19	0.00641849	chemokine secretion	BP	MCOLN2; F2RL1; CSF1R; AIF1; POSTN
GO:0051701	0.00106957	0.0207095	20	196	0.0256739	interaction with host	BP	SLAMF1; CD80; CLEC5A; FCN1; IFITM1; CD4; SELPLG; CLEC4G; FCN3; CR2; CR1; CXCR4; CCR5; CD86; CD74; MRC1; NCAM1; NTRK3; CLEC4M; AXL
GO:0034765	0.00107778	0.0208507	37	461	0.0474968	regulation of ion transmembrane transport	BP	KCNA3; STAC; CXCL9; CXCL11; CRHBP; KCNMB1; PIK3CG; CFTR; KCND2; KCNU1; CYBB; ADRA2A; UBASH3B; NALCN; THBS1; CORO1A; CYBA; CCL2; HAMP; KCNK6; KCNK15; MMP9; CLIC6; PTAFR; PDE4B; RGS4; SLC8A1; CCR2; SNCA; ANK2; KCNIP1; KCNQ5; GEM; GRIA3; FXYD2; RRAD; KCNH6
GO:0045824	0.00109428	0.0211517	9	57	0.0115533	negative regulation of innate immune response	BP	IFI16; SLAMF8; HAVCR2; MMP12; NLRC3; CR1; CD96; VSIG4; LILRB1
GO:0004957	0.00110181	0.021279	3	5	0.00385109	prostaglandin E receptor activity	MF	PTGER4; PTGER2; HPGD
GO:0042552	0.00110301	0.0212839	15	126	0.0192555	myelination	BP	TLR2; ID4; FA2H; EPB41L3; CST7; S100B; MAL; CXCR4; ANK2; HGF; NTRK2; LPAR1; EGR2; NTRK3; PMP22
GO:0002860	0.001105	0.0212965	3	5	0.00385109	positive regulation of natural killer cell mediated cytotoxicity directed against tumor cell target	BP	IL12B; CRTAM; CD226
GO:0006691	0.00110555	0.0212965	6	28	0.00770218	leukotriene metabolic process	BP	TLR2; ALOX5; ALOX5AP; SYK; DPEP1; GGT5
GO:0070487	0.00111996	0.0215556	3	5	0.00385109	monocyte aggregation	BP	IL1B; HAS2; CD44
GO:0043303	0.00112618	0.0216569	8	45	0.0102696	mast cell degranulation	BP	PIK3CD; CD84; PIK3CG; BTK; NA; CD300A; RAC2; SYK; RASGRP1
GO:0001851	0.00112879	0.0216885	3	5	0.00385109	complement component C3b binding	MF	CR1; VSIG4; ITGB2
GO:0090330	0.00113687	0.0218253	5	17	0.00641849	regulation of platelet aggregation	BP	PRKCQ; UBASH3B; PDPN; SYK; C1QTNF1
GO:0060669	0.00114315	0.0219272	6	25	0.00770218	embryonic placenta morphogenesis	BP	IL10; BMP5; RSPO3; SOCS3; FGFR2; SPINT1
GO:1905523	0.00115956	0.022223	5	19	0.00641849	positive regulation of macrophage migration	BP	C3AR1; THBS1; CCL5; P2RY12; CMKLR1
GO:0060759	0.00116079	0.0222275	18	181	0.0231065	regulation of response to cytokine stimulus	BP	PADI2; SLIT2; STAP1; TLR2; F2RL1; IL6; GSTP1; MMP12; CCL5; CD300LF; SOCS3; ECM1; PTPRC; CXCR4; CD74; SYK; AXL; ZBP1
GO:0006022	0.00117384	0.0224584	18	162	0.0231065	aminoglycan metabolic process	BP	CHIT1; FMOD; IL1B; B3GNT7; HAS2; OMD; BGN; LUM; XYLT1; HAS1; PRELP; HPSE; VCAN; HGF; OGN; CD44; DCN; ACAN
GO:0090027	0.00117572	0.0224754	3	5	0.00385109	negative regulation of monocyte chemotaxis	BP	SLAMF8; SLIT2; GREM1
GO:0002712	0.00118106	0.0225391	8	46	0.0102696	regulation of B cell mediated immunity	BP	IL10; BTK; TBX21; NA; CD226; FCGR2B; PTPRC; CR1; LTA
GO:0002889	0.00118106	0.0225391	8	46	0.0102696	regulation of immunoglobulin mediated immune response	BP	IL10; BTK; TBX21; NA; CD226; FCGR2B; PTPRC; CR1; LTA
GO:0048762	0.00118644	0.0226226	21	212	0.0269576	mesenchymal cell differentiation	BP	WNT4; IL1B; WNT10A; EOMES; HAND2; BMP5; IL6; SEMA3C; HAS2; GLIPR2; GREM1; COL1A1; DACT3; PDPN; S100A4; ZEB2; EPHA3; HGF; WNT2; OLFM1; FGFR2
GO:1900748	0.00119985	0.0228589	3	5	0.00385109	positive regulation of vascular endothelial growth factor signaling pathway	BP	ADAMTS3; CCBE1; SMOC2
GO:0002637	0.00120985	0.0230301	9	57	0.0115533	regulation of immunoglobulin production	BP	FCRL3; IL10; IL6; SASH3; CD40LG; TBX21; NA; CD22; FCGR2B; PTPRC
GO:0002923	0.00122318	0.0232642	4	11	0.00513479	regulation of humoral immune response mediated by circulating immunoglobulin	BP	FCGR2B; PTPRC; CR1; LTA
GO:0050704	0.0012293	0.0233608	8	51	0.0102696	regulation of interleukin-1 secretion	BP	AIM2; CCL19; TLR8; CCR7; NLRP3; SAA1; LILRA5; LILRA2
GO:0051173	0.00123177	0.023388	174	2987	0.223363	positive regulation of nitrogen compound metabolic process	BP	PADI2; WNT4; FCGR1A; NA; FCRL3; IFI16; AIM2; SLAMF1; PTGS2; IL10; IL1B; MARCO; GLI2; GPR55; EOMES; CCR1; ZBED2; CD80; HCLS1; CD38; PDGFRA; STAP1; ODAM; BMPR1B; TLR2; HAND2; F2RL1; EFNA5; CAMK4; CSF1R; HAVCR2; IL12B; LCP2; IRF4; ID4; NA.1; FGD2; BMP5; SAMD5; CARD11; MACC1; IL6; IKZF1; NCF1; CCL26; CCL24; PIK3CG; PRKAR2B; EGR3; TSPYL5; HAS2; CCL19; CCL21; GLIPR2; RORB; ROR2; TNFSF8; TLR7; TLR8; CYB…
GO:0010712	0.0012459	0.0236365	7	44	0.00898588	regulation of collagen metabolic process	BP	WNT4; EMILIN1; FAP; IL6; CREB3L1; CIITA; MFAP4
GO:0005796	0.0012678	0.0240317	12	98	0.0154044	Golgi lumen	CC	WNT4; FMOD; MUC13; SOD3; OMD; BGN; LUM; PRELP; VCAN; OGN; DCN; ACAN
GO:0005602	0.00128147	0.0242531	2	2	0.00256739	complement component C1 complex	CC	C1QA; C1QB
GO:0001911	0.00128163	0.0242531	5	18	0.00641849	negative regulation of leukocyte mediated cytotoxicity	BP	IL7R; HAVCR2; FCGR2B; PTPRC; LILRB1
GO:0051962	0.00128358	0.0242696	40	504	0.0513479	positive regulation of nervous system development	BP	NEGR1; IL1B; GLI2; SLIT2; TLR2; EFNA5; CPNE5; BMP5; BEND6; THBS2; IL6; STMN2; SRPX2; SLITRK4; ANKRD1; ASCL1; FLRT2; NGFR; CST7; PCP4; S100B; LIF; NTRK1; CXCR4; ZEB2; CCR2; EPHA3; P2RY12; LTA; HGF; LRRN3; NTRK2; LPAR1; CXCL12; ZNF365; CNTN1; SPINT1; LTK; NTRK3; IL34; NA
GO:0006023	0.00128522	0.0242803	14	111	0.0179718	aminoglycan biosynthetic process	BP	FMOD; IL1B; B3GNT7; HAS2; OMD; BGN; LUM; XYLT1; HAS1; PRELP; VCAN; OGN; DCN; ACAN
GO:0007272	0.00130612	0.0246337	15	128	0.0192555	ensheathment of neurons	BP	TLR2; ID4; FA2H; EPB41L3; CST7; S100B; MAL; CXCR4; ANK2; HGF; NTRK2; LPAR1; EGR2; NTRK3; PMP22
GO:0008366	0.00130612	0.0246337	15	128	0.0192555	axon ensheathment	BP	TLR2; ID4; FA2H; EPB41L3; CST7; S100B; MAL; CXCR4; ANK2; HGF; NTRK2; LPAR1; EGR2; NTRK3; PMP22
GO:0090218	0.0013092	0.0246712	7	35	0.00898588	positive regulation of lipid kinase activity	BP	PDGFRA; CCL19; CCL21; FLT3; CCR7; P2RY12; FPR2
GO:0002279	0.00131973	0.0248122	8	46	0.0102696	mast cell activation involved in immune response	BP	PIK3CD; CD84; PIK3CG; BTK; NA; CD300A; RAC2; SYK; RASGRP1
GO:0004126	0.00132218	0.0248122	4	12	0.00513479	cytidine deaminase activity	MF	APOBEC3C; APOBEC3D; APOBEC3G; APOBEC3H
GO:0006216	0.00132218	0.0248122	4	12	0.00513479	cytidine catabolic process	BP	APOBEC3C; APOBEC3D; APOBEC3G; APOBEC3H
GO:0009972	0.00132218	0.0248122	4	12	0.00513479	cytidine deamination	BP	APOBEC3C; APOBEC3D; APOBEC3G; APOBEC3H
GO:0046087	0.00132218	0.0248122	4	12	0.00513479	cytidine metabolic process	BP	APOBEC3C; APOBEC3D; APOBEC3G; APOBEC3H
GO:2000251	0.00132436	0.0248322	5	19	0.00641849	positive regulation of actin cytoskeleton reorganization	BP	HCLS1; STAP1; NTF3; NTRK3; HCK
GO:0085029	0.00134009	0.0251064	6	27	0.00770218	extracellular matrix assembly	BP	EMILIN1; COL1A2; HAS2; MFAP4; HAS1; ANTXR1
GO:0031394	0.00137091	0.0256623	3	6	0.00385109	positive regulation of prostaglandin biosynthetic process	BP	PTGS2; IL1B; CD74
GO:0002755	0.0013798	0.0258073	7	36	0.00898588	MyD88-dependent toll-like receptor signaling pathway	BP	TLR2; TLR7; TLR8; BTK; CD300A; CD300LF; TLR10
GO:0002887	0.0013887	0.0259524	4	11	0.00513479	negative regulation of myeloid leukocyte mediated immunity	BP	CD84; CD300A; FCGR2B; CCR2
GO:0090288	0.00139936	0.0261299	16	156	0.0205392	negative regulation of cellular response to growth factor stimulus	BP	WNT4; EMILIN1; HTRA3; SLIT2; RASL11B; CXCL13; HTRA4; CREB3L1; SHISA2; GREM1; THBS1; PEG10; SULF1; CHRDL1; GATA3; DCN
GO:0019233	0.00141534	0.0264065	12	94	0.0154044	sensory perception of pain	BP	CNR2; PTGS2; IL10; IL12B; KCND2; TRPA1; CCL2; PTAFR; NTRK1; CXCR4; CCR2; CXCL12
GO:0070486	0.00141781	0.0264098	4	12	0.00513479	leukocyte aggregation	BP	IL1B; HAS2; RAC2; CD44
GO:0043202	0.00141786	0.0264098	12	89	0.0154044	lysosomal lumen	CC	FMOD; OMD; BGN; LUM; CD1E; PRELP; HPSE; VCAN; CD74; OGN; DCN; ACAN
GO:0071902	0.00142398	0.0265018	28	320	0.0359435	positive regulation of protein serine/threonine kinase activity	BP	IL1B; CSF1R; FGD2; SAMD5; PIK3CG; CCL19; ROR2; CD40LG; ADRA2A; CCND2; FLT3; THBS1; FPR1; NTRK1; PTPRC; CXCR4; ZEB2; SNCA; CD74; HGF; SYK; LPAR1; SAA1; NTF3; TCL1A; RASGRP1; NTRK3; PIK3R5
GO:2001300	0.00143618	0.0266847	3	6	0.00385109	lipoxin metabolic process	BP	ALOX5; ALOX5AP; HPGD
GO:2001301	0.00143618	0.0266847	3	6	0.00385109	lipoxin biosynthetic process	BP	ALOX5; ALOX5AP; HPGD
GO:0001959	0.00143928	0.0267204	17	169	0.0218228	regulation of cytokine-mediated signaling pathway	BP	PADI2; SLIT2; STAP1; F2RL1; IL6; GSTP1; MMP12; CCL5; CD300LF; SOCS3; ECM1; PTPRC; CXCR4; CD74; SYK; AXL; ZBP1
GO:0016554	0.00149258	0.0276871	4	12	0.00513479	cytidine to uridine editing	BP	APOBEC3C; APOBEC3D; APOBEC3G; APOBEC3H
GO:0002448	0.00152939	0.0283465	8	47	0.0102696	mast cell mediated immunity	BP	PIK3CD; CD84; PIK3CG; BTK; NA; CD300A; RAC2; SYK; RASGRP1
GO:0043029	0.00154108	0.0285397	7	37	0.00898588	T cell homeostasis	BP	SIT1; GPR174; IL2RA; NCKAP1L; RIPK3; CORO1A; JAK3
GO:0006925	0.00154878	0.0286588	5	19	0.00641849	inflammatory cell apoptotic process	BP	PIK3CD; IL6; CCL5; CXCR2; CCR5
GO:0002313	0.00155425	0.0287182	5	19	0.00641849	mature B cell differentiation involved in immune response	BP	DOCK10; GPR183; NA; FCGR2B; CDH17; ITM2A
GO:0050829	0.00155502	0.0287182	9	82	0.0115533	defense response to Gram-negative bacterium	BP	SELP; CXCL6; F2RL1; IL12B; IL6; MPEG1; CD4; RNASE6; SSC5D
GO:0002374	0.00155581	0.0287182	5	19	0.00641849	cytokine secretion involved in immune response	BP	IL10; TLR2; F2RL1; NLRP3; LILRB1
GO:0050966	0.00158057	0.0291513	4	11	0.00513479	detection of mechanical stimulus involved in sensory perception of pain	BP	TRPA1; NTRK1; CXCR4; CXCL12
GO:0030203	0.0015876	0.0292571	17	153	0.0218228	glycosaminoglycan metabolic process	BP	FMOD; IL1B; B3GNT7; HAS2; OMD; BGN; LUM; XYLT1; HAS1; PRELP; HPSE; VCAN; HGF; OGN; CD44; DCN; ACAN
GO:0009988	0.0015943	0.0293566	10	71	0.012837	cell-cell recognition	BP	HAVCR2; DOCK2; KCNU1; DOCK8; CCL19; CCL21; CD6; CCR7; FOLR2; CLEC4M
GO:0061138	0.00159824	0.0293963	19	182	0.0243902	morphogenesis of a branching epithelium	BP	WNT4; TACSTD2; IL10; GLI2; SLIT2; HHIP; RSPO3; SEMA3C; TNC; GDF2; PGR; FGF7; CCL11; SOCS3; HGF; WNT2; SULF1; FGFR2; SPINT1
GO:1903305	0.00159907	0.0293963	17	155	0.0218228	regulation of regulated secretory pathway	BP	CD84; F2RL1; ADRA2A; SYT13; NA; P2RX1; CD300A; PRAM1; RAC2; PTAFR; FCGR2B; CCR2; CHRM2; SYK; SYN1; APBA2; PRKCB; ITGB2
GO:0071230	0.00160184	0.0294231	9	56	0.0115533	cellular response to amino acid stimulus	BP	COL16A1; COL3A1; PDGFRA; COL1A2; CYBB; CYBA; COL1A1; NTRK2; MMP2
GO:0030885	0.00163034	0.0299224	3	6	0.00385109	regulation of myeloid dendritic cell activation	BP	CD2; IL10; HAVCR2
GO:0045006	0.00163475	0.0299789	4	13	0.00513479	DNA deamination	BP	APOBEC3C; APOBEC3D; APOBEC3G; APOBEC3H
GO:0002063	0.00163792	0.0300125	8	45	0.0102696	chondrocyte development	BP	BMPR1B; COL14A1; COMP; COL11A1; ECM1; RUNX2; SULF1; ACAN
GO:1901654	0.00166023	0.0303967	19	190	0.0243902	response to ketone	BP	CD38; SLIT2; TLR2; PTGER4; EFNA5; CFTR; CCL19; CCL21; TNC; CYBB; FIBIN; GNG2; PTGER2; THBS1; CYBA; CCR7; PTAFR; PTGFR; NTRK3
GO:0031529	0.00167031	0.0305565	8	47	0.0102696	ruffle organization	BP	TACSTD2; PLEK; STAP1; CSF1R; CCL21; CCR7; P2RY12; AIF1
GO:0042091	0.00168492	0.0307737	3	6	0.00385109	interleukin-10 biosynthetic process	BP	IRF4; SYK; CLEC7A
GO:0045074	0.00168492	0.0307737	3	6	0.00385109	regulation of interleukin-10 biosynthetic process	BP	IRF4; SYK; CLEC7A
GO:0043236	0.00171464	0.0312912	6	28	0.00770218	laminin binding	MF	SLIT2; THBS1; SSC5D; ECM1; LRRC15; LYPD5
GO:0032816	0.00173818	0.031695	5	20	0.00641849	positive regulation of natural killer cell activation	BP	IL12B; TOX; IL18; RASGRP1; AXL
GO:0007399	0.00174193	0.0317378	136	2223	0.174583	nervous system development	BP	PIK3CD; PADI2; WNT4; C1QA; NEGR1; IL1B; GLI2; SLC4A10; ITGA4; COL3A1; WNT10A; DOCK10; EOMES; CCR4; GNB4; CD38; SLIT2; STAP1; CXCL1; BMPR1B; HHIP; TLR2; HAND2; BASP1; EMB; EFNA5; TIFAB; CSF1R; ID4; CPNE5; BMP5; BEND6; SIM1; THBS2; IL6; SEMA3C; DOK2; EGR3; BHLHE22; STMN2; NA; CTHRC1; RORB; ROR2; TNC; NTNG2; SRPX2; SLITRK4; PRKCQ; ANKRD1; KNDC1; LRRC4C; GSTP1; CD3E; NA.1; FAIM2; NCKAP1L; ASCL1; DCLK…
GO:0016175	0.00174844	0.0318306	4	12	0.00513479	superoxide-generating NADPH oxidase activity	MF	NCF1; CYBB; DUOX2; CYBA
GO:0072602	0.00176309	0.0320715	3	6	0.00385109	interleukin-4 secretion	BP	VTCN1; CLECL1; GATA3
GO:0034104	0.00179164	0.0325644	5	20	0.00641849	negative regulation of tissue remodeling	BP	CD38; IL6; UBASH3B; TMEM119; GREM1
GO:2001188	0.00179524	0.0326037	3	6	0.00385109	regulation of T cell activation via T cell receptor contact with antigen bound to MHC molecule on antigen presenting cell	BP	HAVCR2; HLA-DMB; LILRB1
GO:0051132	0.00181516	0.0329389	4	12	0.00513479	NK T cell activation	BP	IL12B; IL18; CD300A; RASAL3
GO:1902106	0.00183137	0.0332062	12	100	0.0154044	negative regulation of leukocyte differentiation	BP	GPR55; FGL2; UBASH3B; TBX21; JAK3; C1QC; RUNX3; FCGR2B; CTLA4; CD74; LILRB1; LILRB4
GO:0008237	0.00184882	0.0334957	18	169	0.0231065	metallopeptidase activity	MF	FAP; CPA3; ADAMTS3; AEBP1; CPXM2; MMP7; MMP12; DPEP2; CPXM1; MMP9; CPZ; ADAMTS2; ADAM28; ADAMDEC1; ADAM12; MMP2; DPEP1; MMP28
GO:0006029	0.00186743	0.0338057	12	91	0.0154044	proteoglycan metabolic process	BP	BMPR1B; GAL3ST4; BGN; XYLT1; FOXL1; COL11A1; HPSE; VCAN; SULF1; COL2A1; DCN; ACAN
GO:0060512	0.00186972	0.03382	6	28	0.00770218	prostate gland morphogenesis	BP	GLI2; ID4; TNC; CRIP1; SULF1; FGFR2
GO:0009636	0.00188444	0.0340589	37	498	0.0474968	response to toxic substance	BP	CNR2; PTGS2; IL10; SOD3; TLR2; CRHBP; KCNMB1; IL6; INMT; TRPA1; TNC; CYBB; GSTP1; CRYAB; CD27; ALOX5AP; RIPK3; DUOX2; ADCY7; MT1M; CCL5; CCL4; COL1A1; HAMP; NTRK1; RGS4; SLC8A1; HPGD; IPCEF1; HDAC9; HGF; PTGS1; GATA3; FGFR2; NTRK3; GNAO1; AXL
GO:0035745	0.0018955	0.0342314	4	13	0.00513479	T-helper 2 cell cytokine production	BP	IL6; TBX21; NLRP3; GATA3
GO:0045869	0.00189767	0.0342432	4	12	0.00513479	negative regulation of single stranded viral RNA replication via double stranded DNA intermediate	BP	APOBEC3C; APOBEC3D; APOBEC3G; APOBEC3H
GO:0070542	0.00191406	0.0345112	11	85	0.0141207	response to fatty acid	BP	PTGS2; TLR2; PTGER4; CCL19; CCL21; TNC; GNG2; PTGER2; CCR7; PTAFR; PTGFR
GO:0050798	0.0019169	0.0345348	7	41	0.00898588	activated T cell proliferation	BP	IL12B; PDCD1LG2; IL2RA; IL18; RIPK3; TMIGD2; IL12RB1
GO:0045579	0.00192748	0.0346976	4	12	0.00513479	positive regulation of B cell differentiation	BP	BTK; CD27; NCKAP1L; SYK
GO:0042231	0.00195303	0.0351295	2	2	0.00256739	interleukin-13 biosynthetic process	BP	IRF4; IL18
GO:2000328	0.00196353	0.0352904	3	6	0.00385109	regulation of T-helper 17 cell lineage commitment	BP	IL12B; TBX21; IL12RB1
GO:0032872	0.00197181	0.0354109	21	223	0.0269576	regulation of stress-activated MAPK cascade	BP	SLAMF1; IL1B; HAND2; F2RL1; FGD2; SAMD5; NCF1; CCL19; CCL21; ROR2; CD40LG; GSTP1; CD27; CCR7; PTPN22; FCGR2B; ZEB2; HGF; SYK; RASGRP1; RASSF2
GO:0009987	0.00197516	0.0354429	689	14862	0.884467	cellular process	BP	TNFRSF9; PIK3CD; PADI2; PLA2G2D; WNT4; C1QA; C1QB; CNR2; CD52; LAPTM5; COL16A1; COL8A2; PODN; TACSTD2; NEGR1; MCOLN2; GBP6; KCNA3; CD2; VTCN1; FCGR1A; NA; TCHH; NA.1; NA.2; FCRL3; FCRL2; CD1C; MNDA; IFI16; AIM2; FCER1A; CRP; SLAMF8; SLAMF6; CD84; SLAMF1; CD48; SLAMF7; FCRLA; RCSD1; DPT; SELP; PTGS2; PLA2G4A; RGS18; RGS1; B3GALT2; PHLDA3; CHIT1; FMOD; IL10; NA.3; FAM110C; EMILIN1; PLEK; NA.4; IL1B…
GO:0007422	0.00198462	0.0355841	10	70	0.012837	peripheral nervous system development	BP	HAND2; EGR3; FA2H; RUNX3; LAMA2; NTRK2; EGR2; NTF3; NTRK3; PMP22
GO:2000448	0.0020085	0.0359837	2	2	0.00256739	positive regulation of macrophage migration inhibitory factor signaling pathway	BP	CXCR4; CD74
GO:0033004	0.00201867	0.0361373	4	12	0.00513479	negative regulation of mast cell activation	BP	CNR2; CD84; CD300A; CD300LF
GO:0033002	0.00202824	0.0362797	19	230	0.0243902	muscle cell proliferation	BP	PTGS2; IL10; IL12B; IL6; GSTP1; IL18; THBS1; CYBA; CCL5; PTGIR; MMP9; PTAFR; PDE1A; HPGD; AIF1; WNT2; OGN; FGFR2; MMP2
GO:0033003	0.00204905	0.0366229	7	39	0.00898588	regulation of mast cell activation	BP	CNR2; CD84; NA; CD300A; CD300LF; CD226; RAC2; SYK
GO:0004252	0.00205298	0.0366641	15	144	0.0192555	serine-type endopeptidase activity	MF	FAP; HTRA3; GZMK; GZMA; HTRA4; MMP7; TMPRSS13; TPSB2; TPSAB1; PRSS22; RHBDL3; MMP9; HGF; PLAU; MMP2
GO:0002857	0.00205492	0.0366696	3	6	0.00385109	positive regulation of natural killer cell mediated immune response to tumor cell	BP	IL12B; CRTAM; CD226
GO:0035989	0.00205967	0.0367253	3	6	0.00385109	tendon development	BP	COL5A1; COMP; COL11A1
GO:0120039	0.00206724	0.0368312	48	636	0.0616175	plasma membrane bounded cell projection morphogenesis	BP	PIK3CD; GLI2; ITGA4; VIL1; DOCK10; SLIT2; BMPR1B; EMB; EFNA5; CSF1R; CPNE5; SEMA3C; DOK2; NTNG2; SLITRK4; PRKCQ; KNDC1; LRRC4C; NA; NCKAP1L; DCLK1; FLRT2; MAP1A; CDH11; NGFR; EPB41L3; S100B; RAC2; PDPN; NTRK1; CTNNA2; CXCR4; ZEB2; EPHA3; LAMA2; NA.1; NTRK2; OLFM1; GATA3; CXCL12; ZNF365; EGR2; FGFR2; CD44; NCAM1; NTF3; POSTN; BCL11B; NTRK3; GAS7
GO:0051965	0.00207846	0.0370018	9	59	0.0115533	positive regulation of synapse assembly	BP	EFNA5; THBS2; SRPX2; SLITRK4; FLRT2; NTRK1; LRRN3; NTRK2; NTRK3
GO:0000302	0.00208092	0.0370165	20	220	0.0256739	response to reactive oxygen species	BP	IL10; SOD3; PDGFRA; IL6; NCF1; TRPA1; CCL19; BTK; GSTP1; CRYAB; RIPK3; CCR7; COL1A1; MMP9; SLC8A1; HGF; MMP2; GNAO1; DPEP1; AXL
GO:0045349	0.00209097	0.0371365	3	6	0.00385109	interferon-alpha biosynthetic process	BP	IL10; TLR7; TLR8
GO:0045354	0.00209097	0.0371365	3	6	0.00385109	regulation of interferon-alpha biosynthetic process	BP	IL10; TLR7; TLR8
GO:0005575	0.00210227	0.0373078	763	16818	0.979461	cellular_component	CC	SAMD11; NA; NA.1; TNFRSF9; PIK3CD; HSPB7; PADI2; PLA2G2D; WNT4; C1QA; C1QB; CNR2; CD52; LAPTM5; COL16A1; COL8A2; NA.2; NA.3; PODN; TACSTD2; NEGR1; IFI44L; MCOLN2; GBP6; KCNA3; NA.4; CD2; VTCN1; FCGR1A; NA.5; NA.6; TCHH; NA.7; NA.8; FCRL5; FCRL3; FCRL2; CD1C; CD1B; MNDA; IFI16; AIM2; FCER1A; CRP; SLAMF8; SLAMF6; CD84; SLAMF1; CD48; SLAMF7; FCRLA; RCSD1; DPT; SELP; RGSL1; PTGS2; PLA2G4A; RGS18; RGS…
GO:0033028	0.0021202	0.0375819	6	30	0.00770218	myeloid cell apoptotic process	BP	PIK3CD; IL6; CLEC5A; CCL5; CXCR2; CCR5
GO:0035692	0.00212262	0.0375819	2	2	0.00256739	macrophage migration inhibitory factor receptor complex	CC	CD74; CD44
GO:0046625	0.00212271	0.0375819	5	20	0.00641849	sphingolipid binding	MF	SELP; CD300LF; SELL; CERKL; PLTP
GO:0007254	0.00217243	0.0384242	20	204	0.0256739	JNK cascade	BP	SLAMF1; IL1B; PTGER4; F2RL1; FGD2; SAMD5; NCF1; CCL19; CCL21; ROR2; CD40LG; GSTP1; CD27; CCR7; PTPN22; FCGR2B; ZEB2; SYK; RASGRP1; RASSF2
GO:0060485	0.0021737	0.0384242	24	267	0.0308087	mesenchyme development	BP	WNT4; IL1B; WNT10A; EOMES; HAND2; BASP1; BMP5; IL6; SEMA3C; HAS2; BNC2; GLIPR2; GREM1; COL1A1; DACT3; PDPN; S100A4; ZEB2; EPHA3; HGF; WNT2; OLFM1; FGFR2; MEOX1
GO:2000778	0.00218267	0.0385525	6	31	0.00770218	positive regulation of interleukin-6 secretion	BP	IL1B; F2RL1; TLR8; AIF1; LILRA5; LILRA2
GO:0010760	0.00218735	0.0386049	3	7	0.00385109	negative regulation of macrophage chemotaxis	BP	SLAMF8; STAP1; MMP28
GO:0004917	0.00219217	0.0386598	2	2	0.00256739	interleukin-7 receptor activity	MF	IL7R; IL2RG
GO:0001935	0.00220601	0.0388638	15	178	0.0192555	endothelial cell proliferation	BP	IL10; ITGA4; CCL26; CCL24; EGR3; GDF2; THBS1; CYBA; CCL2; CCL11; NGFR; ECM1; WNT2; SULF1; CXCL12
GO:0051493	0.00220719	0.0388638	38	492	0.0487805	regulation of cytoskeleton organization	BP	WNT4; TACSTD2; PLEK; VIL1; HCLS1; SLIT2; RHOH; PDGFRA; STAP1; ODAM; MAP9; PTGER4; F2RL1; EFNA5; CSF1R; CCL26; CCL24; STMN2; CCL21; NA; ARHGDIB; NCKAP1L; GPR65; FMN1; NA.1; MAP1A; CORO1A; COTL1; CCL11; CCR7; RGS4; ADD2; CTNNA2; EPHA3; SNCA; NA.2; LPAR1; CXCL12; NTF3; NTRK3; HCK
GO:0070302	0.00221631	0.038994	21	225	0.0269576	regulation of stress-activated protein kinase signaling cascade	BP	SLAMF1; IL1B; HAND2; F2RL1; FGD2; SAMD5; NCF1; CCL19; CCL21; ROR2; CD40LG; GSTP1; CD27; CCR7; PTPN22; FCGR2B; ZEB2; HGF; SYK; RASGRP1; RASSF2
GO:0022617	0.00222589	0.0391318	10	75	0.012837	extracellular matrix disassembly	BP	FAP; IL6; TIMP1; MMP7; MMP12; TPSAB1; MMP9; PDPN; CD44; MMP2
GO:0019064	0.00224372	0.0393532	3	6	0.00385109	fusion of virus membrane with host plasma membrane	BP	CD4; CXCR4; CCR5
GO:0039663	0.00224372	0.0393532	3	6	0.00385109	membrane fusion involved in viral entry into host cell	BP	CD4; CXCR4; CCR5
GO:0044800	0.00224372	0.0393532	3	6	0.00385109	multi-organism membrane fusion	BP	CD4; CXCR4; CCR5
GO:0150078	0.00225803	0.0395735	4	17	0.00513479	positive regulation of neuroinflammatory response	BP	IL1B; STAP1; IL6; IL18
GO:0033626	0.00226288	0.0396248	2	2	0.00256739	positive regulation of integrin activation by cell surface receptor linked signal transduction	BP	P2RY12; CDH17
GO:0070167	0.00226448	0.0396248	11	86	0.0141207	regulation of biomineral tissue development	BP	WNT4; CCR1; BMPR1B; OMD; SRGN; MGP; TMEM119; GREM1; COMP; ECM1; SLC8A1
GO:0042421	0.00227084	0.0397054	3	6	0.00385109	norepinephrine biosynthetic process	BP	HAND2; MOXD1; GATA3
GO:0045071	0.00229138	0.0400334	8	54	0.0102696	negative regulation of viral genome replication	BP	IFI16; IFITM1; CCL5; SLPI; APOBEC3C; APOBEC3D; APOBEC3G; APOBEC3H
GO:0045779	0.00229576	0.0400634	4	13	0.00513479	negative regulation of bone resorption	BP	CD38; IL6; UBASH3B; TMEM119
GO:0004629	0.00229665	0.0400634	6	28	0.00770218	phospholipase C activity	MF	CCR1; F2RL2; PLCB2; CCL5; NOTUM; CCR5
GO:0035701	0.00230468	0.0401723	3	6	0.00385109	hematopoietic stem cell migration	BP	PTPRC; CCR2; BCL11B
GO:2000794	0.0023093	0.0402219	3	6	0.00385109	regulation of epithelial cell proliferation involved in lung morphogenesis	BP	FGF7; WNT2; FGFR2
GO:0005614	0.00231132	0.0402259	4	12	0.00513479	interstitial matrix	CC	ABI3BP; TNC; CCDC80; SMOC2
GO:0005164	0.00231879	0.0403247	6	30	0.00770218	tumor necrosis factor receptor binding	MF	TNFSF8; CD40LG; CD70; LTA; LTB; TNFSF13B
GO:0048858	0.00232296	0.0403661	48	640	0.0616175	cell projection morphogenesis	BP	PIK3CD; GLI2; ITGA4; VIL1; DOCK10; SLIT2; BMPR1B; EMB; EFNA5; CSF1R; CPNE5; SEMA3C; DOK2; NTNG2; SLITRK4; PRKCQ; KNDC1; LRRC4C; NA; NCKAP1L; DCLK1; FLRT2; MAP1A; CDH11; NGFR; EPB41L3; S100B; RAC2; PDPN; NTRK1; CTNNA2; CXCR4; ZEB2; EPHA3; LAMA2; NA.1; NTRK2; OLFM1; GATA3; CXCL12; ZNF365; EGR2; FGFR2; CD44; NCAM1; NTF3; POSTN; BCL11B; NTRK3; GAS7
GO:1904037	0.00232861	0.0404332	6	35	0.00770218	positive regulation of epithelial cell apoptotic process	BP	ITGA4; IL6; SFRP4; CD40LG; THBS1; CCL2
GO:2000316	0.00234405	0.0406417	5	21	0.00641849	regulation of T-helper 17 type immune response	BP	IL12B; PRKCQ; TBX21; NLRP3; IL12RB1
GO:0002436	0.00234603	0.0406417	2	2	0.00256739	immune complex clearance by monocytes and macrophages	BP	FCGR2B; CCR2
GO:0090264	0.00234603	0.0406417	2	2	0.00256739	regulation of immune complex clearance by monocytes and macrophages	BP	FCGR2B; CCR2
GO:0034125	0.00234934	0.0406677	2	2	0.00256739	negative regulation of MyD88-dependent toll-like receptor signaling pathway	BP	CD300A; CD300LF
GO:0032701	0.00236085	0.0407808	2	2	0.00256739	negative regulation of interleukin-18 production	BP	CD84; IL10
GO:0070851	0.00236113	0.0407808	14	127	0.0179718	growth factor receptor binding	MF	IL10; IL1B; PDGFRA; IL12B; IL6; FLRT2; GREM1; FGF7; CD300LF; ECM1; EFEMP1; GATA3; MS4A1; IL12RB1
GO:1903901	0.0023613	0.0407808	10	79	0.012837	negative regulation of viral life cycle	BP	IFI16; FCN1; IFITM1; CCL5; SLPI; APOBEC3C; APOBEC3D; APOBEC3G; FCN3; APOBEC3H
GO:0033082	0.00237466	0.0409618	2	2	0.00256739	regulation of extrathymic T cell differentiation	BP	ZNF683; PRDM1
GO:0070950	0.00237723	0.0409618	2	2	0.00256739	regulation of neutrophil mediated killing of bacterium	BP	CXCL6; F2RL1
GO:0070951	0.00237723	0.0409618	2	2	0.00256739	regulation of neutrophil mediated killing of gram-negative bacterium	BP	CXCL6; F2RL1
GO:0032268	0.00238295	0.041029	141	2475	0.181001	regulation of cellular protein metabolic process	BP	FCGR1A; FCRL3; IFI16; AIM2; SLAMF1; PTGS2; IL10; EMILIN1; IL1B; MARCO; VIL1; GPR55; CCR1; CD80; HCLS1; NA; SLIT2; PDGFRA; STAP1; ODAM; HAND2; F2RL1; EFNA5; CSF1R; HAVCR2; IL12B; LCP2; NA.1; PI16; FGD2; RCAN2; BMP5; SAMD5; IL6; NCF1; CCL26; CCL24; PIK3CG; PRKAR2B; TSPYL5; CCL19; CCL21; GLIPR2; GAS1; ROR2; TLR7; TLR8; TIMP1; CD40LG; GDF2; GDF10; ADRA2A; KNDC1; GSTP1; CRYAB; IL18; CD3E; UBASH3B; CCN…
GO:1990478	0.00238903	0.0411022	2	2	0.00256739	response to ultrasound	BP	CXCR4; CXCL12
GO:0051338	0.00239235	0.041128	62	912	0.0795892	regulation of transferase activity	BP	FCGR1A; SLAMF8; IL1B; RHOH; PDGFRA; STAP1; EFNA5; CSF1R; IL12B; LCP2; FGD2; SAMD5; NCF1; PIK3CG; PRKAR2B; CCL19; CCL21; ROR2; CD40LG; PRKCQ; ADRA2A; GSTP1; IL18; UBASH3B; CCND2; CD4; NCKAP1L; FLT3; RIPK3; GREM1; THBS1; ADCY7; CCL5; CCR7; CD300A; SOCS3; FPR1; RAC2; PTPN22; NTRK1; RGS4; PTPRC; CXCR4; ZEB2; P2RY12; SNCA; CD74; HGF; DUSP4; NTRK2; SYK; LPAR1; SAA1; NTF3; TCL1A; RASGRP1; NTRK3; PIK3R5;…
GO:0001782	0.00239464	0.041136	6	30	0.00770218	B cell homeostasis	BP	DOCK10; GAPT; NCKAP1L; TNFRSF13B; CD74; TNFSF13B
GO:0045957	0.00240764	0.0413279	2	2	0.00256739	negative regulation of complement activation, alternative pathway	BP	CR1; VSIG4
GO:0001791	0.00241588	0.0414113	2	2	0.00256739	IgM binding	MF	CD22; LILRA2
GO:0010951	0.00241618	0.0414113	20	237	0.0256739	negative regulation of endopeptidase activity	BP	IFI16; PTGS2; VIL1; TIMP1; CRYAB; CD27; PAPLN; THBS1; WFDC1; NGFR; CST7; PI3; SLPI; MMP9; CR1; SNCA; HGF; CD44; SPINT1; DPEP1
GO:0060284	0.00241822	0.0414148	61	890	0.0783055	regulation of cell development	BP	TACSTD2; NEGR1; SLAMF8; IL1B; GLI2; COL3A1; CD38; SLIT2; STAP1; TLR2; EFNA5; ID4; CPNE5; PI16; BMP5; BEND6; IL6; SEMA3C; STMN2; HAS2; ANKRD1; KNDC1; LRRC4C; ASCL1; GPR183; FLRT2; DIO3; CCL11; NGFR; HAMP; PCP4; LIF; PDPN; NTRK1; RGS4; CTNNA2; CXCR4; ZEB2; CCR2; EPHA3; P2RY12; LTA; HDAC9; HGF; NTRK2; LPAR1; OLFM1; GATA3; CXCL12; ZNF365; NTF3; CLEC7A; CNTN1; POSTN; BCL11B; SPINT1; LTK; NTRK3; IL34; …
GO:0045453	0.00242757	0.0415433	9	61	0.0115533	bone resorption	BP	GPR55; CD38; CSF1R; IL6; UBASH3B; TMEM119; LRRK1; RAC2; SYK
GO:0014070	0.00243688	0.0416466	60	875	0.0770218	response to organic cyclic compound	BP	PADI2; PTGS2; IL10; IL1B; GLI2; SP5; P2RY13; CD38; SLIT2; TLR2; CRHBP; EFNA5; KCNMB1; IL6; PIK3CG; PRKAR2B; CFTR; TRPA1; RORB; TNC; CYBB; ANKRD1; FIBIN; GSTP1; PGR; CRYAB; IL18; CD4; LUM; ASCL1; FLT3; GNG2; PTGER2; THBS1; DUOX2; ARNT2; WFDC1; CYBA; P2RX1; CCL2; CCL5; COL1A1; HAMP; S100B; PTAFR; PDE4B; PTGFR; RGS4; SLC8A1; CXCR4; CCR5; P2RY12; SNCA; HPGD; AIF1; FOLR2; POSTN; NTRK3; GNAO1; RYR1
GO:0035700	0.00243915	0.0416466	2	2	0.00256739	astrocyte chemotaxis	BP	GPR183; CCR2
GO:2000458	0.00243915	0.0416466	2	2	0.00256739	regulation of astrocyte chemotaxis	BP	GPR183; CCR2
GO:0019239	0.00245341	0.0418585	6	30	0.00770218	deaminase activity	MF	APOBEC3C; APOBEC3D; APOBEC3G; AMPD1; ZBP1; APOBEC3H
GO:1902567	0.00248082	0.0422688	2	2	0.00256739	negative regulation of eosinophil activation	BP	CD300A; CCR2
GO:2000417	0.00248121	0.0422688	2	2	0.00256739	negative regulation of eosinophil migration	BP	PTGER4; CD300A
GO:0051928	0.00249298	0.0424372	13	117	0.0166881	positive regulation of calcium ion transport	BP	STAC; CCR1; CXCL9; CXCL11; CD4; CCL2; CCL5; CCL4; SNCA; ANK2; CXCL12; LILRA5; LILRA2
GO:0050706	0.00249678	0.0424698	7	45	0.00898588	regulation of interleukin-1 beta secretion	BP	AIM2; CCL19; TLR8; CCR7; NLRP3; LILRA5; LILRA2
GO:0043615	0.0025206	0.0428426	3	7	0.00385109	astrocyte cell migration	BP	GPR183; CCL2; CCR2
GO:0032672	0.00255831	0.0431911	2	2	0.00256739	regulation of interleukin-3 production	BP	HAVCR2; SYK
GO:0035717	0.0025637	0.0431911	2	2	0.00256739	chemokine (C-C motif) ligand 7 binding	MF	CCR1; CCR2
GO:2000471	0.0025637	0.0431911	2	2	0.00256739	regulation of hematopoietic stem cell migration	BP	PTPRC; CCR2
GO:2000473	0.0025637	0.0431911	2	2	0.00256739	positive regulation of hematopoietic stem cell migration	BP	PTPRC; CCR2
GO:0005893	0.0025641	0.0431911	2	2	0.00256739	interleukin-2 receptor complex	CC	IL2RA; IL2RB
GO:0045404	0.0025641	0.0431911	2	2	0.00256739	positive regulation of interleukin-4 biosynthetic process	BP	IRF4; CD86
GO:0045425	0.0025641	0.0431911	2	2	0.00256739	positive regulation of granulocyte macrophage colony-stimulating factor biosynthetic process	BP	CD80; SYK
GO:0071791	0.0025641	0.0431911	2	2	0.00256739	chemokine (C-C motif) ligand 5 binding	MF	CCR1; CCR5
GO:0004666	0.0025641	0.0431911	2	2	0.00256739	prostaglandin-endoperoxide synthase activity	MF	PTGS2; PTGS1
GO:0005584	0.0025641	0.0431911	2	2	0.00256739	collagen type I trimer	CC	COL1A2; COL1A1
GO:1902941	0.0025641	0.0431911	2	2	0.00256739	regulation of voltage-gated chloride channel activity	BP	CFTR; PTAFR
GO:1902943	0.0025641	0.0431911	2	2	0.00256739	positive regulation of voltage-gated chloride channel activity	BP	CFTR; PTAFR
GO:0001848	0.00259518	0.043682	5	21	0.00641849	complement binding	MF	CRP; CR2; CR1; VSIG4; ITGB2
GO:0051963	0.00260728	0.0438529	12	96	0.0154044	regulation of synapse assembly	BP	TLR2; EFNA5; THBS2; NTNG2; SRPX2; SLITRK4; FLRT2; NTRK1; SNCA; LRRN3; NTRK2; NTRK3
GO:0042104	0.00262388	0.0440993	5	24	0.00641849	positive regulation of activated T cell proliferation	BP	IL12B; IL2RA; IL18; TMIGD2; IL12RB1
GO:0050718	0.00263589	0.044268	6	33	0.00770218	positive regulation of interleukin-1 beta secretion	BP	AIM2; CCL19; TLR8; NLRP3; LILRA5; LILRA2
GO:0030182	0.00266658	0.04475	84	1280	0.107831	neuron differentiation	BP	PIK3CD; WNT4; C1QA; NEGR1; GLI2; SLC4A10; ITGA4; WNT10A; DOCK10; EOMES; CD38; SLIT2; BMPR1B; HAND2; EMB; EFNA5; CSF1R; ID4; CPNE5; BMP5; BEND6; IL6; SEMA3C; DOK2; STMN2; NA; CTHRC1; RORB; TNC; NTNG2; SLITRK4; PRKCQ; ANKRD1; KNDC1; LRRC4C; CD3E; NA.1; FAIM2; NCKAP1L; ASCL1; DCLK1; FLRT2; DIO3; MAP1A; CDH11; FZD2; NGFR; EPB41L3; NCAM2; PCP4; S100B; LIF; RAC2; RUNX3; NTRK1; CTNNA2; CXCR4; ZEB2; EPHA…
GO:1903975	0.00267086	0.0447817	4	15	0.00513479	regulation of glial cell migration	BP	STAP1; GPR183; CCR2; P2RY12
GO:0072567	0.00267244	0.0447817	4	14	0.00513479	chemokine (C-X-C motif) ligand 2 production	BP	MCOLN2; F2RL1; CD74; POSTN
GO:0045649	0.00267939	0.0448649	5	22	0.00641849	regulation of macrophage differentiation	BP	HCLS1; ROR2; LIF; C1QC; IL34
GO:0046133	0.00268237	0.0448814	4	14	0.00513479	pyrimidine ribonucleoside catabolic process	BP	APOBEC3C; APOBEC3D; APOBEC3G; APOBEC3H
GO:0043301	0.00268499	0.0448919	4	13	0.00513479	negative regulation of leukocyte degranulation	BP	CD84; CD300A; FCGR2B; CCR2
GO:0060135	0.00270935	0.0452657	9	63	0.0115533	maternal process involved in female pregnancy	BP	WNT4; PTGS2; HAVCR2; PGR; MMP7; ADCY7; PTGIS; LIF; PRDM1
GO:0060205	0.00271967	0.0454043	26	325	0.0333761	cytoplasmic vesicle lumen	CC	PADI2; MNDA; CHIT1; NA; CXCL1; DOCK2; F13A1; NA.1; FCN1; TIMP1; ALOX5; SRGN; CTSW; GSTP1; BIN2; THBS1; COTL1; CRISPLD2; SLPI; ECM1; PLAC8; HPSE; HGF; CFP; SAA1; FERMT3; ARHGAP9; ISLR
GO:0048525	0.002731	0.0455598	11	93	0.0141207	negative regulation of viral process	BP	IFI16; FCN1; IFITM1; CCL5; CCL4; SLPI; APOBEC3C; APOBEC3D; APOBEC3G; FCN3; APOBEC3H
GO:0050690	0.0027438	0.0457394	6	30	0.00770218	regulation of defense response to virus by virus	BP	DOCK2; CD4; LCK; CD247; CD8B; HCK
GO:0030838	0.00283732	0.0472635	11	88	0.0141207	positive regulation of actin filament polymerization	BP	VIL1; CCL26; CCL24; CCL21; NCKAP1L; FMN1; NA; CORO1A; CCL11; CCR7; CTNNA2; HCK
GO:0071559	0.00283958	0.0472662	22	248	0.0282413	response to transforming growth factor beta	BP	WNT4; FMOD; EMILIN1; COL3A1; WNT10A; HTRA3; RASL11B; BMPR1B; COL1A2; HTRA4; MXRA5; GDF10; ANKRD1; LTBP2; THBS1; COL1A1; RUNX3; HPGD; PEG10; WNT2; FGFR2; POSTN
GO:0005509	0.00284392	0.0473035	48	669	0.0616175	calcium ion binding	MF	PADI2; PLA2G2D; TCHH; CRP; SELP; PLA2G4A; VIL1; STAB1; SLIT2; THBS2; AOAH; SVEP1; SYT13; MMP12; CLEC4E; MGP; LTBP2; THBS1; PLCB2; DUOX2; CDH11; RHBDL3; CCBE1; CDH19; COMP; PCP4; S100B; PLA2G2A; S100A4; SELL; SLC8A1; EFEMP1; FBLN2; PCDH7; SNCA; VCAN; KCNIP1; AIF1; SMOC2; SULF1; CDH17; EGFL6; CD69; RASGRP1; MCTP2; SGCA; RASGRP4; RYR1
GO:0060100	0.00285122	0.0473325	4	13	0.00513479	positive regulation of phagocytosis, engulfment	BP	STAP1; F2RL1; NCKAP1L; RAB31
GO:1905155	0.00285122	0.0473325	4	13	0.00513479	positive regulation of membrane invagination	BP	STAP1; F2RL1; NCKAP1L; RAB31
GO:0031983	0.00285196	0.0473325	26	326	0.0333761	vesicle lumen	CC	PADI2; MNDA; CHIT1; NA; CXCL1; DOCK2; F13A1; NA.1; FCN1; TIMP1; ALOX5; SRGN; CTSW; GSTP1; BIN2; THBS1; COTL1; CRISPLD2; SLPI; ECM1; PLAC8; HPSE; HGF; CFP; SAA1; FERMT3; ARHGAP9; ISLR
GO:0010759	0.00286742	0.0475539	4	14	0.00513479	positive regulation of macrophage chemotaxis	BP	C3AR1; THBS1; CCL5; CMKLR1
GO:0002834	0.00291391	0.048254	4	13	0.00513479	regulation of response to tumor cell	BP	HAVCR2; IL12B; CRTAM; CD226
GO:0002837	0.00291391	0.048254	4	13	0.00513479	regulation of immune response to tumor cell	BP	HAVCR2; IL12B; CRTAM; CD226
GO:0014003	0.00293663	0.0485945	7	42	0.00898588	oligodendrocyte development	BP	TLR2; ID4; GSTP1; ASCL1; FA2H; PRDM8; LPAR1
GO:0031735	0.0029406	0.0486245	2	3	0.00256739	CCR10 chemokine receptor binding	MF	CXCL13; CCL19
GO:0034774	0.0029624	0.0489491	25	308	0.0320924	secretory granule lumen	CC	PADI2; MNDA; CHIT1; NA; CXCL1; DOCK2; F13A1; NA.1; FCN1; TIMP1; ALOX5; SRGN; CTSW; GSTP1; BIN2; THBS1; COTL1; CRISPLD2; SLPI; ECM1; PLAC8; HPSE; HGF; CFP; FERMT3; ARHGAP9; ISLR
GO:0043307	0.00296823	0.0490095	3	7	0.00385109	eosinophil activation	BP	F2RL1; CD300A; CCR2
GO:0033559	0.00297761	0.0491284	12	105	0.0154044	unsaturated fatty acid metabolic process	BP	PTGS2; PLA2G4A; IL1B; PTGDS; ALOX5; GSTP1; ALOX5AP; PTGIS; HPGD; CD74; TBXAS1; PTGS1
GO:0001866	0.00298019	0.0491349	3	7	0.00385109	NK T cell proliferation	BP	IL12B; IL18; RASAL3
GO:0006811	0.00298995	0.0492598	98	1577	0.125802	ion transport	BP	PLA2G2D; MCOLN2; KCNA3; FCRL3; CD84; PTGS2; PLA2G4A; IL1B; SLC4A10; STAC; CCR1; SLC9A9; SLC34A2; CXCL9; CXCL11; EMB; CRHBP; KCNMB1; GABRP; SFRP4; PIK3CG; CFTR; KCND2; SCARA5; KCNU1; TRPA1; CCL19; CCL21; SLC28A3; CYBB; CYSLTR1; BTK; ADRA2A; SYT13; UBASH3B; CD4; AQP6; NALCN; THBS1; PLCB2; CORO1A; CYBA; P2RX1; CCL2; CCL5; CCL4; CCR7; TMC8; HAMP; KCNK6; KCNN4; SLC24A3; KCNK15; MMP9; CLIC6; PDPN; PLA2…
GO:2000553	0.00303424	0.0499242	3	7	0.00385109	positive regulation of T-helper 2 cell cytokine production	BP	IL6; NLRP3; GATA3
GO:0035723	0.00303692	0.0499242	4	13	0.00513479	interleukin-15-mediated signaling pathway	BP	IL2RG; CD4; JAK3; IL2RB
GO:0071350	0.00303692	0.0499242	4	13	0.00513479	cellular response to interleukin-15	BP	IL2RG; CD4; JAK3; IL2RB

## Sheet: KEGG
ID	Description	GeneRatio	BgRatio	pvalue	p.adjust	qvalue	geneID	Count
hsa04061	Viral protein interaction with cytokine and cytokine receptor	40/407	100/8033	2.05e-26	5.18e-24	3.7e-24	7852/9547/10563/6367/6363/11009/3579/6373/3576/2829/10344/729230/146433/3606/6351/6347/3569/6369/1236/1233/6356/1237/6362/3559/1230/3586/2920/2833/6387/4283/2919/6366/3587/6352/6372/1234/4049/1436/3560/3561	40
hsa04060	Cytokine-cytokine receptor interaction	66/407	294/8033	4.2e-26	5.32e-24	3.81e-24	3594/7852/9547/920/10563/6367/6363/3604/2662/11009/3579/3976/6373/3576/2829/10344/2658/4804/729230/4050/939/608/146433/5008/50615/3606/6351/943/6347/3569/6369/1236/1233/6356/1237/6362/3559/1230/3586/2920/2833/10673/6387/944/4283/2919/970/3575/6366/3587/23495/6352/6372/1234/1438/3553/658/10663/3593/4049/1436/653/3560/959/1439/3561	66
hsa04640	Hematopoietic cell lineage	37/407	99/8033	2.93e-23	2.47e-21	1.77e-21	960/920/3127/945/952/3122/3119/3113/3111/3109/925/914/3117/3569/1378/3676/951/910/931/3559/2322/3115/3118/921/917/3575/913/1380/3123/926/933/2209/1438/3553/1436/916/911	37
hsa04514	Cell adhesion molecules (CAMs)	43/407	148/8033	7.21e-22	4.56e-20	3.26e-20	920/3127/6693/6402/57689/923/3122/84628/4684/79679/3119/201633/3113/6403/3111/3109/10666/925/257194/914/6614/3696/3689/942/3117/5788/3676/941/57863/4685/1493/6404/1272/3115/3118/1462/3385/3123/926/933/29851/80380/959	43
hsa04062	Chemokine signaling pathway	47/407	189/8033	1.1e-20	5.54e-19	3.97e-19	2786/7852/9547/113/5330/1794/10563/6367/5579/23533/5880/6363/3579/6373/59345/3576/2829/3055/10344/729230/653361/6351/3702/54331/5293/6347/6369/1236/1233/6356/1237/6362/1230/5294/2920/2833/6387/4283/2919/6366/6352/3718/6372/1234/10663/2793/7409	47
hsa04672	Intestinal immune network for IgA production	22/407	49/8033	2.57e-16	1.08e-14	7.75e-15	7852/3127/3122/3119/3113/3111/3109/608/942/3117/3569/3676/3586/941/10673/3115/6387/3118/23495/3123/29851/959	22
hsa05323	Rheumatoid arthritis	27/407	93/8033	4.06e-14	1.47e-12	1.05e-12	3127/3122/3119/3576/3113/4050/3111/3109/3606/3689/942/6347/3117/3569/941/2920/1493/10673/3115/6387/3118/2919/6352/3123/6372/3553/7097	27
hsa05140	Leishmaniasis	24/407	77/8033	1.92e-13	6.07e-12	4.34e-12	1535/3127/5579/3122/3119/3113/3111/3109/5743/653361/2214/3689/3117/1378/3676/3586/3115/3118/1536/3123/2209/3553/3593/7097	24
hsa05150	Staphylococcus aureus infection	26/407	96/8033	7.41e-13	2.08e-11	1.49e-11	714/3127/2359/2213/719/3122/3119/3113/6403/3111/3109/2214/3689/3117/2357/3586/6404/3115/3118/713/5724/3123/2209/2358/712/25984	26
hsa04659	Th17 cell differentiation	27/407	107/8033	1.69e-12	4.29e-11	3.07e-11	3594/920/3127/3122/3119/30009/3932/3113/3111/3109/50615/3117/3569/3662/2625/3559/3115/3118/919/917/3123/5588/3718/3553/3560/916/3561	27
hsa04658	Th1 and Th2 cell differentiation	25/407	92/8033	1.91e-12	4.4e-11	3.15e-11	3594/920/3127/864/3122/3119/30009/3932/3113/3111/3109/3117/2625/3559/3115/3118/919/917/3123/5588/3718/3593/3560/916/3561	25
hsa05321	Inflammatory bowel disease (IBD)	21/407	65/8033	2.92e-12	6.16e-11	4.41e-11	3594/3127/3122/3119/30009/3113/3111/3109/50615/3606/3117/3569/2625/3586/3115/3118/3123/3553/3593/7097/3561	21
hsa05310	Asthma	15/407	31/8033	4.12e-12	8.02e-11	5.74e-11	3127/2206/3122/3119/3113/2205/3111/3109/3117/6356/3586/3115/3118/3123/959	15
hsa05144	Malaria	17/407	50/8033	1.45e-10	2.42e-09	1.73e-09	3576/6403/3606/3689/6347/3569/1378/3586/2532/1311/7057/7058/3553/7097/959/3082/3820	17
hsa05330	Allograft rejection	15/407	38/8033	1.53e-10	2.42e-09	1.73e-09	3127/3122/3119/3113/3111/3109/942/3117/3586/941/3115/3118/3123/3593/959	15
hsa05340	Primary immunodeficiency	15/407	38/8033	1.53e-10	2.42e-09	1.73e-09	920/4261/695/3932/925/5788/973/3575/23495/926/3718/29851/916/959/3561	15
hsa05152	Tuberculosis	32/407	180/8033	3.19e-10	4.75e-09	3.4e-09	3127/2213/26253/3122/4261/3119/3113/3111/3109/9902/2214/3606/10332/3689/4360/3117/3569/1378/4046/3586/6850/64581/3115/972/11151/3118/3587/3123/2209/3553/3593/7097	32
hsa04145	Phagosome	29/407	152/8033	3.95e-10	5.55e-09	3.97e-09	1535/3127/2213/3122/3119/3113/3111/3109/4973/653361/9902/2214/4481/10332/3689/4360/3117/64581/3115/11151/1311/3118/7057/7058/1536/3123/2209/8685/7097	29
hsa05416	Viral myocarditis	18/407	60/8033	4.32e-10	5.75e-09	4.12e-09	3908/3127/5880/3122/3119/3113/3111/3109/3689/942/3117/941/6442/3115/3118/6444/3123/959	18
hsa04940	Type I diabetes mellitus	15/407	43/8033	1.18e-09	1.5e-08	1.07e-08	3127/3122/3119/3113/3111/3109/942/3117/941/3115/3118/3123/3553/3593/4049	15
hsa05146	Amoebiasis	22/407	102/8033	5.09e-09	6.13e-08	4.39e-08	3908/5330/5579/1277/3576/2769/3689/5293/3569/1281/910/3586/2920/2919/913/3918/3553/3593/7097/1278/735/911	22
hsa05145	Toxoplasmosis	23/407	112/8033	6.2e-09	7.13e-08	5.1e-08	3908/3127/240/23533/3122/4261/3119/2775/3113/3111/3109/3117/3586/5294/3115/3118/3587/3123/3918/1234/3593/7097/959	23
hsa04151	PI3K-Akt signaling pathway	45/407	354/8033	7.08e-09	7.79e-08	5.57e-08	1280/2786/90993/3908/4914/23533/1277/59345/4804/2263/5008/3696/54331/5293/3569/3676/3371/1946/3559/4915/5294/2252/8115/2322/6850/57121/1311/7057/7058/4908/1129/3575/22801/3918/3718/894/5156/2793/7097/1902/1436/3560/1278/3082/3561	45
hsa05332	Graft-versus-host disease	14/407	42/8033	8.46e-09	8.92e-08	6.38e-08	3127/3122/3119/3113/3111/3109/942/3117/3569/941/3115/3118/3123/3553	14
hsa04662	B cell receptor signaling pathway	19/407	82/8033	1.66e-08	1.68e-07	1.2e-07	23547/2213/5579/5880/84433/11006/27071/695/11027/5293/353514/10859/973/6850/11024/1380/933/8519/7409	19
hsa05320	Autoimmune thyroid disease	15/407	53/8033	3.06e-08	2.98e-07	2.13e-07	3127/3122/3119/3113/3111/3109/942/3117/3586/941/1493/3115/3118/3123/959	15
hsa04064	NF-kappa B signaling pathway	20/407	104/8033	1.94e-07	1.75e-06	1.25e-06	5328/5579/84433/6363/3576/695/3932/4050/5743/6351/2920/6850/10673/6387/2919/6366/5588/3553/4049/959	20
hsa04660	T cell receptor signaling pathway	20/407	104/8033	1.94e-07	1.75e-06	1.25e-06	9402/920/84433/3932/925/3702/5293/5788/3586/10125/1493/919/917/3937/926/5588/29851/916/959/7409	20
hsa04380	Osteoclast differentiation	22/407	128/8033	3.75e-07	3.27e-06	2.34e-06	1535/23547/2213/11006/695/11027/3932/10326/55423/653361/2214/5293/9021/353514/10859/6850/11024/814/3937/2209/3553/1436	22
hsa05164	Influenza A	25/407	170/8033	1.28e-06	1.08e-05	7.73e-06	3127/114548/5579/3122/4261/3119/3576/3113/3111/3109/3606/5293/9021/6347/3117/3569/7177/51284/64499/3115/3118/6352/3123/3553/3593	25
hsa05142	Chagas disease (American trypanosomiasis)	18/407	102/8033	2.95e-06	2.4e-05	1.72e-05	714/5330/3576/2775/2769/5293/6347/3569/3586/919/713/917/6352/3553/3593/712/7097/916	18
hsa05322	Systemic lupus erythematosus	21/407	136/8033	4.17e-06	3.3e-05	2.36e-05	714/3127/3122/3119/3113/3111/3109/2214/730/942/3117/3586/941/3115/3118/713/3123/2209/712/959/735	21
hsa05020	Prion diseases	10/407	35/8033	5.85e-06	4.48e-05	3.21e-05	714/4684/730/3569/4685/713/6352/3553/712/735	10
hsa04612	Antigen processing and presentation	15/407	78/8033	6.66e-06	4.96e-05	3.55e-05	920/3127/3122/4261/3119/3113/3111/3109/925/3117/3115/972/3118/3123/926	15
hsa05163	Human cytomegalovirus infection	28/407	225/8033	8.57e-06	6.2e-05	4.43e-05	2786/90993/7852/113/5330/5579/5880/3579/59345/3576/2775/5743/340061/6351/54331/5293/6347/3569/5734/1230/5732/6387/3587/6352/5156/1234/3553/2793	28
hsa04611	Platelet activation	19/407	124/8033	1.34e-05	9.44e-05	6.75e-05	113/5330/23533/1277/83706/695/5321/6916/64805/5293/5739/1281/10125/5294/6850/5023/3937/5742/1278	19
hsa05166	Human T-cell leukemia virus 1 infection	27/407	219/8033	1.48e-05	0.000101095	7.23e-05	90993/113/4316/920/3127/3122/3119/3932/1959/3113/3111/3109/3689/5293/3117/3569/3559/3115/3118/917/3123/3718/894/4049/3560/916/3561	27
hsa04625	C-type lectin receptor signaling pathway	16/407	104/8033	6.12e-05	0.000407325	0.000291491	114548/6367/51266/26253/1959/5743/10332/5293/1960/3569/4046/3586/6850/64581/3553/3593	16
hsa05143	African trypanosomiasis	9/407	37/8033	7.05e-05	0.00045737	0.000327304	5330/5579/2150/169355/3606/3569/3586/3553/3593	9
hsa04974	Protein digestion and absorption	15/407	95/8033	7.63e-05	0.000482636	0.000345386	1280/169044/1277/6546/486/1305/1281/1359/7373/9056/1300/1289/1301/3783/1278	15
hsa05135	Yersinia infection	18/407	130/8033	8.97e-05	0.000553301	0.000395955	920/114548/5880/3576/3932/925/3606/5293/6347/3569/3676/3586/2533/3937/926/3553/7456/7409	18
hsa04670	Leukocyte transendothelial migration	16/407	113/8033	0.000168097	0.00101259	0.000724629	1496/4313/7852/1535/5579/5880/399/653361/3702/3689/5293/3676/6387/1536/7409/4318	16
hsa04630	JAK-STAT signaling pathway	20/407	162/8033	0.000186949	0.00109995	0.000787153	3594/11009/3976/5008/50615/5293/9021/3569/3559/3586/3575/3587/3718/894/5156/1438/3593/3560/1439/3561	20
hsa05169	Epstein-Barr virus infection	23/407	201/8033	0.000199815	0.00114893	0.000822204	960/3127/864/3122/3119/695/3113/3111/3109/5293/3117/3569/6850/3115/3118/919/917/1380/3123/3718/894/7097/916	23
hsa04014	Ras signaling pathway	25/407	232/8033	0.000275073	0.00154652	0.00110673	2786/4914/5579/5880/3363/5320/59345/4804/5321/2263/64926/54331/5293/1946/4915/10125/2252/2322/26279/4908/115727/5156/2793/1436/3082	25
hsa04610	Complement and coagulation cascades	13/407	85/8033	0.000315442	0.00173493	0.00124156	5328/714/719/11326/3689/730/1378/2151/2162/713/1380/712/735	13
hsa04512	ECM-receptor interaction	13/407	88/8033	0.00044653	0.00240366	0.00172012	1280/960/3908/1277/3696/3676/3371/1311/7057/7058/22801/3918/1278	13
hsa04668	TNF signaling pathway	15/407	112/8033	0.000493273	0.00259996	0.00186059	90993/3976/5743/5293/9021/6347/3569/11035/2920/2919/6352/6372/3553/4049/4318	15
hsa05134	Legionellosis	10/407	57/8033	0.00050604	0.00261282	0.00186979	3576/3606/3689/3569/1378/2920/2919/3553/3593/7097	10
hsa04725	Cholinergic synapse	15/407	113/8033	0.000543045	0.00274781	0.0019664	2786/90993/113/5330/5579/23533/56479/59345/2775/54331/5293/5294/814/1129/2793	15
hsa04664	Fc epsilon RI signaling pathway	11/407	68/8033	0.000554027	0.00274841	0.00196682	240/5880/2206/695/5321/2205/5293/241/6850/3937/7409	11
hsa05205	Proteoglycans in cancer	22/407	205/8033	0.000670287	0.00326121	0.00233379	4313/960/5328/5579/1277/2535/287/5293/4060/7472/80326/7057/10855/3593/54361/1634/7097/1278/3082/7409/3059/4318	22
hsa04620	Toll-like receptor signaling pathway	14/407	104/8033	0.000715904	0.00341743	0.00244559	6373/3576/51311/6351/5293/942/3569/941/51284/4283/6352/3553/3593/7097	14
hsa04666	Fc gamma R-mediated phagocytosis	13/407	93/8033	0.000767135	0.00359417	0.00257207	1794/2213/5579/5880/3055/5321/653361/2214/5293/5788/6850/2209/7409	13
hsa00590	Arachidonic acid metabolism	10/407	63/8033	0.00114195	0.00525295	0.00375913	240/5320/5321/6916/5743/5730/26279/5742/2687/5740	10
hsa05167	Kaposi sarcoma-associated herpesvirus infection	20/407	189/8033	0.00138366	0.00625117	0.00447348	2786/23533/9976/59345/3576/3055/5743/54331/5293/942/3569/1233/1237/1230/5294/2920/6850/2919/1234/2793	20
hsa05133	Pertussis	11/407	76/8033	0.00143867	0.00638568	0.00456974	714/114548/3576/3689/3569/3586/713/6372/3553/3593/712	11
hsa05162	Measles	16/407	138/8033	0.00159138	0.00694171	0.00496765	2213/6504/10332/5293/3569/3559/51284/917/3718/894/3553/3593/7097/3560/916/3561	16
hsa04621	NOD-like receptor signaling pathway	19/407	181/8033	0.00198557	0.00851438	0.00609309	9051/1535/5330/114548/3576/3428/84168/340061/3606/6347/3569/11035/2920/1536/2919/6352/9447/3553/115362	19
hsa04926	Relaxin signaling pathway	15/407	129/8033	0.00214266	0.00893844	0.00639656	2786/90993/4313/113/5330/1277/59345/2775/2769/54331/5293/1281/2793/1278/4318	15
hsa04015	Rap1 signaling pathway	21/407	210/8033	0.00215512	0.00893844	0.00639656	113/5330/5579/5880/2775/4804/2263/3689/5293/2357/1946/2533/2252/57121/7057/3937/5156/1902/1436/3082/7409	21
hsa04510	Focal adhesion	20/407	201/8033	0.00288798	0.0117848	0.0084335	1280/3908/5579/1277/5880/3696/5293/3676/64098/3371/1311/7057/7058/22801/3918/894/5156/1278/3082/7409	20
hsa05202	Transcriptional misregulation in cancer	19/407	192/8033	0.00386967	0.0155401	0.0111209	5328/4914/3576/4804/3248/2892/64919/942/3569/2322/6692/8842/860/894/2209/1436/3560/9915/4318	19
hsa04623	Cytosolic DNA-sensing pathway	9/407	63/8033	0.00418091	0.0165276	0.0118276	340061/3606/6351/81030/3569/11035/6352/9447/3553	9
hsa04750	Inflammatory mediator regulation of TRP channels	12/407	100/8033	0.00447293	0.0171462	0.0122702	113/4914/5330/5579/2150/5321/8989/5293/5734/5732/5588/3553	12
hsa04933	AGE-RAGE signaling pathway in diabetic complications	12/407	100/8033	0.00447293	0.0171462	0.0122702	4313/5330/5579/1277/3576/5293/6347/3569/1281/1536/3553/1278	12
hsa04020	Calcium signaling pathway	19/407	196/8033	0.00484785	0.0183061	0.0131002	7852/113/5330/5579/6546/3363/952/6261/255231/5737/2769/5136/489/10800/814/5023/1129/5724/5156	19
hsa05412	Arrhythmogenic right ventricular cardiomyopathy (ARVC)	10/407	77/8033	0.00522194	0.0191317	0.0136911	1496/3908/6546/1674/3696/489/3676/6442/6444/22801	10
hsa04726	Serotonergic synapse	13/407	115/8033	0.00527581	0.0191317	0.0136911	2786/5330/240/5579/3363/59345/2775/5321/5743/54331/3751/5742/2793	13
hsa05170	Human immunodeficiency virus 1 infection	20/407	212/8033	0.00529336	0.0191317	0.0136911	2786/7852/140564/920/5579/5880/59345/2775/340061/54331/5293/164668/919/27350/917/60489/1234/2793/7097/916	20
hsa04072	Phospholipase D signaling pathway	15/407	148/8033	0.00785988	0.0280078	0.020043	113/5330/23533/2206/3579/3576/5737/5321/2205/5293/5294/6850/57121/5156/1902	15
hsa04972	Pancreatic secretion	11/407	102/8033	0.0138464	0.0486546	0.0348183	113/5330/5579/952/5320/486/5874/489/26279/1359/1080	11
hsa05235	PD-L1 expression and PD-1 checkpoint pathway in cancer	10/407	89/8033	0.0141634	0.0490868	0.0351276	920/3932/5293/10538/10125/919/917/5588/7097/916	10
