# Supplementary material for: Identification of Prognostic Stromal-Immune Score–Based Genes in Hepatocellular Carcinoma Microenvironment
Source: Front Genet. 2021 Feb 11;12:625236. doi: 10.3389/fgene.2021.625236 (PMC7905188; doi:10.3389/fgene.2021.625236)
Supplement: Supplementary file 9 [file Table_5.XLSX]

## Sheet: Supplementary Table 5
Supplementary Table 5. The infiltration of immune cells of HCC patients.
cell_type	TCGA-DD-A4NG	TCGA-G3-AAV4	TCGA-2Y-A9H1	TCGA-CC-A3M9	TCGA-K7-AAU7	TCGA-BC-A10W	TCGA-DD-AACV	TCGA-DD-AAD3	TCGA-DD-AACA	TCGA-G3-AAV2	TCGA-DD-AACT	TCGA-GJ-A6C0	TCGA-CC-5258	TCGA-QA-A7B7	TCGA-2Y-A9H3	TCGA-DD-AACW	TCGA-ZS-A9CD	TCGA-UB-A7MF	TCGA-G3-A5SI	TCGA-CC-A8HV	TCGA-DD-AADQ	TCGA-2Y-A9H6	TCGA-DD-A1EA	TCGA-5R-AA1C	TCGA-DD-A113	TCGA-2Y-A9H9	TCGA-CC-A7IE	TCGA-XR-A8TD	TCGA-DD-AAD2	TCGA-DD-AACY	TCGA-ED-A4XI	TCGA-CC-A9FW	TCGA-DD-A4NP	TCGA-G3-A5SJ	TCGA-DD-AAE2	TCGA-DD-AAEK	TCGA-EP-A2KC	TCGA-2Y-A9GS	TCGA-DD-A4NE	TCGA-DD-AADC	TCGA-DD-AAVZ	TCGA-CC-A3MA	TCGA-2Y-A9GY	TCGA-ED-A627	TCGA-2Y-A9GW	TCGA-DD-AADO	TCGA-DD-AADP	TCGA-DD-AADK	TCGA-G3-AAV7
B cell_TIMER	0	0.0379805	0.0741873	0.467578	0.263316	0.763565	0.0272962	0	0.0809345	0.0436853	0	0	0.118932	0.0544895	0.0664421	0.0894896	0.0622407	0.191674	0.0661146	0.00249044	0.115899	0.108454	0.115602	0	0.221277	0.105111	0.0991661	0.242765	0.103938	0.0550515	0.148403	0.11119	0	0.27249	0.0821201	0.0549427	0.0200924	0.0993463	0.0912613	0.0784999	0.175113	0.215237	0.361986	0.241263	0.182336	0.0598034	0.0666585	0.134851	0.184551
T cell CD4+_TIMER	0	0.150072	0.127079	0.915063	0.209017	0.251661	0.0654803	0	0.15088	0.0102976	0	0	0.159929	0.267907	0.254344	0.190945	0.0148489	0.640851	0.0573289	0	0.208715	0.25921	0.102093	0	0.220849	0.0317103	0.380878	0.0329219	0.191006	0.0904271	0.243507	0.302884	0	0.29744	0.174529	0.000284563	0	0.150201	0.157602	0.120371	0.139242	0.428435	0.381667	0.329698	0.224112	0.388799	0.206487	0	0
T cell CD8+_TIMER	0.314392	0	0.0947971	0.955703	0	0	0.0424939	0.454781	0.0762495	0.298127	0.185765	0.134053	0.228239	0	0	0.0242078	0.398187	0	0.0180358	0	0	0	0.0996752	0.0118212	0	0.219471	0	0.498731	0.00620379	0.203723	0.044186	0.0549989	0.687084	0.0376076	0.308062	0.226221	0.241048	0.273845	0	0	0.104817	0	0	0.432916	0	0	0	0.559327	0.120723
Neutrophil_TIMER	0.653555	0	0	0	0	0	0	1.10883	0.0764931	0.199009	0.503742	2.08077	0	0.049918	0	0	0.127201	0.202945	0	0.797541	0	0	0.263386	0.794184	0	0	0	0.0382927	0	0.0549384	0.0593889	0	1.18027	0	0	0.383578	0.597756	0	0	0	0	0	0	0	0.0125826	0	0	0.729741	0.926738
Macrophage_TIMER	0	0.0256677	0	1.12397	0.303364	0	0.0399983	0	0.0451089	0	0	0	0.0761757	0.0194203	0.0614	0.0448786	0	0	0.086961	0	0	0.10839	0	0	0.525481	0	0.0412686	0.114228	0.0945329	0	0.166392	0.165869	0	0.0640991	0.0708557	0	0	0.151589	0.135079	0.172458	0.115812	0.254629	0.101803	0.593199	0	0.146116	0.0925679	0	0.23803
Myeloid dendritic cell_TIMER	0.19615	0.220604	0.31406	1.76279	0.273831	0.639649	0.172585	0.220878	0.262147	0.304579	0.106776	0.178833	0.771501	0.276745	0.300048	0.295363	0.606903	0.852555	0.113311	0.210749	0.390062	0.399749	0.285294	0	0.254009	0.63609	0.557009	0.789872	0.353906	0.341097	0.45676	0.322615	0.374544	0.398205	0.525956	0.221708	0.218766	0.540325	0.166575	0.0861202	0.200763	0.540804	0.86968	0.413723	0.701671	0.417351	0.188753	0.677934	0.36859
B cell naive_CIBERSORT	0.0606688	0.161532	0	0	0.052156	0.0193067	0.00348296	0.0369231	0.0173232	0.0837886	0.00247262	0.0407218	0.0515799	0.0653895	0.032936	0.0103417	0.0508143	0.107833	0.0324368	0.00479407	0.0203561	0.0566292	0.054499	0.102453	0.0321703	0.0523163	0.0756934	0.0716187	0.100351	0.118285	0.0896031	0.136437	0.0297562	0.0341394	0.0375155	0.063318	0.0443859	0.154574	0.125551	0.00874171	0.0486144	0.0563997	0.00570541	0.0574827	0.022473	0.0380984	0.0874001	0.0847253	0.00331327
B cell memory_CIBERSORT	0	0	0	0	0	0	0	0	0	0	0.0383316	0	0	0	0	0	0	0	0	0.0204666	0	0	0	0	0	0	0	0	0	0	0	0	0	0	0	0	0	0	0	0.00124533	0	0	0	0	0	0	0	0	0.00433854
B cell plasma_CIBERSORT	0	0	0.0385167	0.00785162	0	0.00336091	0.00245797	0.00713754	0.0210792	0	0	0	0.000426677	0	0.0827606	0	0	0.00934623	0	0.0050462	0.00398718	0	0.0124854	0.00505307	0	0.0296424	0.00666985	0.0512841	0	0	0	0.0475836	0.00718347	0.0423209	0	0	0.0165305	0	0.00683187	0	0	0	0.130495	0.00386738	0	0.0144324	0	0	0
T cell CD8+_CIBERSORT	0.0522744	0.000151332	0.128084	0.344535	0	0.0471418	0	0.0786283	0	0	0.0840986	0	0	0.008049	0.116815	0.00081256	0.0210285	0.207996	0.00170085	0	0	0.0686227	0.0257157	0.164167	0.142672	0.0226343	0.155128	0.21115	0.0351824	0.091113	0.0757631	0.0365666	0	0.0530079	0.0720687	0.0784284	0	0	0	0	0.0152264	0.0493161	0.0947971	0.12968	0.0051585	0.177308	0.0558396	0.0856018	0
T cell CD4+ naive_CIBERSORT	0	0	0	0	0	0	0	0	0	0	0	0	0	0	0	0	0	0	0	0	0	0	0	0	0	0	0	0	0	0	0	0	0	0	0	0	0	0	0	0	0	0	0	0	0	0	0	0	0
T cell CD4+ memory resting_CIBERSORT	0.392593	0.221932	0.162085	0.0920632	0.331867	0.175114	0.334483	0.416382	0.346839	0.105656	0.372927	0.117765	0.177104	0.307917	0.200875	0.492915	0.33934	0.113004	0.232782	0.479437	0.275733	0.341564	0.241953	0.0641817	0.136293	0.314028	0.115195	0.114097	0.317893	0.351568	0.252693	0.199419	0.323499	0.34569	0.338902	0.344498	0.189986	0.0671931	0.145038	0.33345	0.515769	0.100894	0.140257	0.433427	0.177909	0.162416	0.35954	0.267813	0.322409
T cell CD4+ memory activated_CIBERSORT	0	0	0	0.0126459	0	0.00211363	0	0	0	0	0	0	0	0	0	0	0	0	0	0	0.0539774	0	0.0248605	0	0	0	0	0.0630036	0	0	0	0	0	0	0	0	0	0	0	0	0	0	0.0271117	0	0	0	0	0	0
T cell follicular helper_CIBERSORT	0	0.030169	0.0162615	0.0274814	0	0.0344163	0.00801138	0.00301757	0.00633822	0	0	0.0487099	0.00369329	0.0643718	0.00586395	0.000575831	0	0.00172331	0.0307433	0.0108085	0	0	0.0227377	0.0117006	0.0168293	0	0.0541349	0.0431629	0	0	0	0.0126777	0	0	0.000110029	0	0.0648214	0	0	0.0413882	0	0	0.00308213	0	0	0.0488976	0	0.0118437	0.0203239
T cell regulatory (Tregs)_CIBERSORT	0.0569921	0.00451855	0.114146	0.0735852	0.0278937	0.00284308	0	0.00304941	0.0908843	0.021017	0.0642983	0.0184284	0.0605804	0.153259	0.0452747	0.00191444	0	0.0583445	0.0123932	0.00197162	0.029487	0.0875414	0.00153413	0	0.11621	0.0459291	0.109246	1.6e-05	0.029375	0.0323357	0.0495816	0.100285	0.0741556	0.00147974	0.00115777	0.0364251	0.105164	0.055842	0	0.0123429	0	0.0514283	0.0765895	0	0.044032	0.0719391	0.0437827	0.0550446	0.0514046
T cell gamma delta_CIBERSORT	0	0.0199491	0	0	0	0	0	0	0	0	0	0	0	0	0	0	0	0	0	0	0.039276	0	0	0	0	0	0	0	0	0	0	0	0	0	0	0	0	0	0	0	0	0	0	0	0	0	0	0	0
NK cell resting_CIBERSORT	0	0	0	0	0	0.00730956	0	0.052319	0.140003	0.0624779	0	0	0.0129459	0.0450752	0	0.0496695	0.026809	0.0491042	0.0396272	0.0117492	0	0.00427508	0.0100076	0.0414187	0	0	0.0196243	0.0409421	0.0176881	0	0.048107	0	0.120726	0.00507488	0	0.0196251	0.0141723	0	0	0	0.0150155	0.0151341	0.0253698	0	0.00872263	0	0.021854	0.0533341	0.039883
NK cell activated_CIBERSORT	0.0424345	0.0641728	0.0912836	0.00751183	0.0360563	0.0327394	0.076745	0.00811159	0	0.0566484	0.0612741	0.0152586	0.0229703	0.0568109	0.070978	0.0360054	0.0147259	0.0097485	0.0510313	0.0521163	0.117708	0.0739011	0.0157262	0.016271	0.0874821	0.0380783	0.0332767	0.00222652	0.0225221	0.0703449	0	0.06757	0	0.0301646	0.0566397	0.0352943	0.0805815	0.0391632	0.0693181	0.0695364	0.0291825	0.0157836	0.00709817	0.0381768	0.0115904	0.0514919	0.0488194	0.0226354	0
Monocyte_CIBERSORT	0.030421	0.07849	0.0247855	0.0582762	0.010711	0.0232785	0.0188351	0.0822593	0.0667497	0.0700455	0.0877669	0	0.0498972	0	0.0526102	0.0814506	0.0290787	0.0498417	0.0507264	0.121504	0.0280349	0.0696365	0.0428151	0.0240786	0.0158751	0.0295723	0.0576049	0.0132264	0.025632	0.0101027	0.0641703	0.0329048	0.0812995	0.0295426	0.0383584	0.0156395	0.030266	0.0275069	0.115381	0.0548092	0.0345289	0	0.088799	0.045889	0.0235232	0.0374643	0.0417566	0.0680437	0.0286572
Macrophage M0_CIBERSORT	0.105649	0	0.0983481	0	0.221134	0.0713154	0	0.122543	0.101271	0	0.0899408	0.483069	0.396552	0.00489101	0.0229943	0.0215275	0.0632235	0	0.00193598	0.152145	0.19871	0.0127747	0.143451	0	0.12457	0.024407	0.232114	0.147412	0.177001	0.0397926	0.0202266	0.197815	0.0412282	0.240843	0.093963	0.155871	0.256065	0.120304	0	0.150079	0.00992791	0.49074	0.157469	0.0335079	0.442389	0.16357	0.041219	0.0978634	0.42398
Macrophage M1_CIBERSORT	0.073684	0.0615936	0.0364382	0.0703624	0.0711255	0.0326569	0.0365767	0.0976053	0.0145661	0.0267246	0.0185429	0.0875963	0.0779452	0.0104749	0.022807	0.00451177	0.103733	0.220843	0.022109	0.00594747	0.0811571	0.0267369	0.100084	0.0975211	0.0482696	0.150133	0.0482957	0.0609332	0.0709554	0.0406066	0.0987279	0.060203	0.0169908	0.107302	0.163808	0.108619	0.0487314	0.0703116	0.0486708	0.0648668	0.0284037	0.0473865	0.100229	0.0941412	0.0648833	0.0364195	0.0955598	0.0993661	0.00317305
Macrophage M2_CIBERSORT	0.143831	0.306218	0.233212	0.299829	0.159983	0.46758	0.334181	0.0311751	0.0196204	0.404763	0.0467146	0.147165	0.129566	0.147517	0.130442	0.155496	0.295502	0.109211	0.452078	0	0	0.209175	0.101819	0.377413	0.218809	0.209447	0.0930167	0.16619	0.1987	0.244499	0.298085	0.0299784	0.0341194	0.0594167	0.0605209	0.0740739	0.0864226	0.390638	0.245999	0.082274	0.268948	0.150266	0.140182	0.162109	0.14043	0.171621	0.154575	0.0417443	0.0583342
Myeloid dendritic cell resting_CIBERSORT	0.0154519	0	0	0.00585815	0.02749	0.0154003	0	0.00826559	0	0	0.00200949	0	0	0.00663182	0	0.00433778	0	0	0	0.00541745	0	0	0.00460552	0	0	0.0139728	0	0	0	0	0	0	0	0.0126119	0.010648	0.00110027	0.000352187	0.0235331	0	0	0.00595576	0	0.00281566	0	0.0246329	0	0	0.0191429	0
Myeloid dendritic cell activated_CIBERSORT	0	0.0265281	0	0	0	0	0.100081	0	0	0	0	0	0	0.00548842	0	0	0	0	0	0	0	0	0	0	0	0	0	0	0	0	0	0	0	0	0	0	0	0	0	0	0.00962162	0	0	0	0	0	0	0	0
Mast cell activated_CIBERSORT	0.0260005	0.0247451	0.0568391	0	0	0.064656	0.0851447	0.0525836	0.173912	0.168879	0.121989	0.0267744	0.0167384	0.0602008	0.215642	0.135971	0.0274276	0.0630039	0.0683795	0.128596	0.149495	0.049143	0.190646	0.0957422	0.06082	0.0698393	0	0.0105922	0.00469882	0.00135283	0.00304265	0.0785597	0.271041	0.0170553	0.126308	0.0671076	0.059879	0.0509351	0.24321	0.181267	0.0188069	0.0158218	0	0	0.0342566	0.0263422	0.0384671	0.0851656	0.0438988
Mast cell resting_CIBERSORT	0	0	0	0	0	0	0	0	0	0	0	0	0	0	0	0	0	0	0	0	0	0	0	0	0	0	0	0	0	0	0	0	0	0	0	0	0	0	0	0	0	0	0	0.00171846	0	0	0	0	0
Eosinophil_CIBERSORT	0	0	0	0	0	0	0	0	0	0	0	0	0	0	0	0	0	0	0	0	0	0	0.00706013	0	0	0	0	0	0	0	0	0	0	0	0	0	0	0	0	0	0	0	0	0	0	0	0	0.00767557	0
Neutrophil_CIBERSORT	0	0	0	0	0.0615835	0.000767581	0	0	0.00141335	0	0.00963366	0.0145115	0	0.0639227	0	0.00447068	0.0283177	0	0.00405672	0	0.00207871	0	0	0	0	0	0	0.004145	0	0	0	0	0	0.0213509	0	0	0.00264321	0	0	0	0	0.00682968	0	0	0	0	0.0111868	0	0.000284912
B cell naive_CIBERSORT-ABS	0.00931529	0.013567	0	0	0.0156057	0.00509271	0.000164549	0.00770442	0.00220519	0.00725728	0.000269327	0.0152306	0.0142826	0.0148456	0.00717503	0.00127575	0.00660186	0.0503786	0.00085136	0.0004404	0.00186999	0.0152349	0.010156	0.0048403	0.00806369	0.00858207	0.0220524	0.0297941	0.0210711	0.0131945	0.0272807	0.031513	0.00410026	0.0145608	0.0108805	0.0116332	0.0071064	0.0381363	0.00889731	0.00108985	0.00593325	0.0112503	0.0030324	0.0330412	0.00672421	0.0069997	0.0135344	0.0363585	0.000895714
B cell memory_CIBERSORT-ABS	0	0	0	0	0	0	0	0	0	0	0.00417523	0	0	0	0	0	0	0	0	0.00188013	0	0	0	0	0	0	0	0	0	0	0	0	0	0	0	0	0	0	0	0.000155258	0	0	0	0	0	0	0	0	0.00117289
B cell plasma_CIBERSORT-ABS	0	0	0.0033361	0.00632663	0	0.000886538	0.000116125	0.00148933	0.0026833	0	0	0	0.000118148	0	0.0180292	0	0	0.00436648	0	0.000463562	0.000366277	0	0.00232669	0.000238728	0	0.0048626	0.00194318	0.0213347	0	0	0	0.0109904	0.000989848	0.0180503	0	0	0.00264662	0	0.000484148	0	0	0	0.0693574	0.00222298	0	0.00265162	0	0	0
T cell CD8+_CIBERSORT-ABS	0.00802638	1.27e-05	0.0110939	0.277617	0	0.0124351	0	0.0164067	0	0	0.00916034	0	0	0.0018274	0.025448	0.000100237	0.00273205	0.0971741	4.46e-05	0	0	0.0184615	0.00479216	0.0077559	0.0357615	0.00371298	0.0451949	0.0878405	0.00738738	0.0101635	0.023067	0.00844584	0	0.0226083	0.0209018	0.0144094	0	0	0	0	0.00185834	0.00983733	0.0503843	0.0745406	0.00154349	0.0325762	0.00864707	0.0367346	0
T cell CD4+ naive_CIBERSORT-ABS	0	0	0	0	0	0	0	0	0	0	0	0	0	0	0	0	0	0	0	0	0	0	0	0	0	0	0	0	0	0	0	0	0	0	0	0	0	0	0	0	0	0	0	0	0	0	0	0	0
T cell CD4+ memory resting_CIBERSORT-ABS	0.06028	0.01864	0.0140389	0.0741821	0.0992987	0.0461915	0.0158024	0.0868829	0.0441514	0.00915133	0.0406207	0.044046	0.0490407	0.0699077	0.0437602	0.0608057	0.0440875	0.0527945	0.00610976	0.0440428	0.0253298	0.0918907	0.0450884	0.00303221	0.0341627	0.0515138	0.0335607	0.0474657	0.0667493	0.0392169	0.0769354	0.04606	0.0445766	0.14744	0.0982904	0.0632935	0.0304177	0.0165778	0.0102783	0.0415718	0.0629482	0.0201258	0.074546	0.249135	0.0532325	0.0298401	0.0556768	0.114928	0.0871603
T cell CD4+ memory activated_CIBERSORT-ABS	0	0	0	0.0101898	0	0.000557533	0	0	0	0	0	0	0	0	0	0	0	0	0	0	0.00495856	0	0.0046328	0	0	0	0	0.0262101	0	0	0	0	0	0	0	0	0	0	0	0	0	0	0.0144097	0	0	0	0	0	0
T cell follicular helper_CIBERSORT-ABS	0	0.00253388	0.00140848	0.0221438	0	0.00907833	0.000378491	0.00062965	0.000806834	0	0	0.0182183	0.00102268	0.0146146	0.00127745	7.1e-05	0	0.000805118	0.000806909	0.00099291	0	0	0.00423722	0.000552783	0.00421837	0	0.0157716	0.0179562	0	0	0	0.00292819	0	0	3.19e-05	0	0.0103782	0	0	0.00515995	0	0	0.00163814	0	0	0.00898382	0	0.00508251	0.00549438
T cell regulatory (Tregs)_CIBERSORT-ABS	0.00875076	0.000379511	0.00988669	0.059293	0.00834614	0.000749947	0	0.000636294	0.0115693	0.00182037	0.00700362	0.0068925	0.0167749	0.0347951	0.00986298	0.000236165	0	0.0272581	0.00032528	0.00018112	0.00270878	0.0235512	0.000285888	0	0.0291287	0.00753431	0.0318276	6.65e-06	0.00616797	0.003607	0.0150957	0.023163	0.0102183	0.000631123	0.000335783	0.00669227	0.0168372	0.0137773	0	0.00153881	0	0.0102587	0.040707	0	0.0131749	0.0132172	0.00678	0.0236215	0.0138968
T cell gamma delta_CIBERSORT-ABS	0	0.00167551	0	0	0	0	0	0	0	0	0	0	0	0	0	0	0	0	0	0	0.00360803	0	0	0	0	0	0	0	0	0	0	0	0	0	0	0	0	0	0	0	0	0	0	0	0	0	0	0	0
NK cell resting_CIBERSORT-ABS	0	0	0	0	0	0.00192811	0	0.0109169	0.0178219	0.00541147	0	0	0.00358475	0.0102336	0	0.00612721	0.00348306	0.0229411	0.00104008	0.00107932	0	0.00115012	0.00186493	0.00195679	0	0	0.00571731	0.0170323	0.00371403	0	0.0146468	0	0.0166355	0.00216448	0	0.00360566	0.00226905	0	0	0	0.0018326	0.00301887	0.013484	0	0.00260992	0	0.00338422	0.0228875	0.010782
NK cell activated_CIBERSORT-ABS	0.00651554	0.00538984	0.00790646	0.00605284	0.0107885	0.00863598	0.00362575	0.00169258	0	0.00490655	0.00667421	0.00570695	0.00636053	0.012898	0.0154624	0.00444162	0.00191321	0.00455442	0.0013394	0.00478759	0.0108131	0.0198815	0.0029306	0.000768711	0.0219279	0.00624644	0.00969478	0.000926253	0.00472904	0.00784687	0	0.0156067	0	0.0128655	0.016427	0.00648452	0.0129015	0.0096623	0.0049123	0.00866924	0.00356164	0.00314843	0.00377265	0.0219442	0.003468	0.00946046	0.00755996	0.00971363	0
Monocyte_CIBERSORT-ABS	0.00467094	0.00659233	0.00214678	0.0469574	0.00320488	0.00614039	0.000889848	0.0171643	0.00849701	0.00606693	0.00955992	0	0.0138167	0	0.011461	0.0100477	0.00377794	0.0232856	0.0013314	0.0111618	0.00257539	0.0187342	0.00797866	0.00113757	0.00397919	0.0048511	0.0167825	0.00550232	0.00538205	0.00112694	0.0195374	0.00760006	0.0112027	0.0126002	0.0111249	0.0028734	0.00484573	0.00678648	0.00817664	0.00683317	0.00421415	0	0.0471963	0.0263771	0.00703843	0.00688321	0.00646625	0.0291999	0.00774723
Macrophage M0_CIBERSORT-ABS	0.0162217	0	0.00851834	0	0.0661662	0.0188115	0	0.0255699	0.0128915	0	0.0097967	0.180676	0.109807	0.00111043	0.00500925	0.00265562	0.00821407	0	5.08e-05	0.0139765	0.0182542	0.00343677	0.0267323	0	0.0312241	0.00400377	0.0676238	0.0613251	0.0371656	0.00443881	0.00615824	0.0456895	0.00568105	0.102722	0.0272517	0.0286377	0.0409972	0.0296812	0	0.0187106	0.00121167	0.0978905	0.083694	0.0192604	0.132368	0.0300522	0.006383	0.0419965	0.114619
Macrophage M1_CIBERSORT-ABS	0.0113137	0.00517321	0.00315606	0.0566962	0.0212817	0.00861423	0.00172803	0.0203665	0.00185421	0.00231473	0.00201976	0.0327624	0.0215833	0.00237817	0.00496845	0.00055657	0.0134771	0.103176	0.000580288	0.000546356	0.00745538	0.00719301	0.0186508	0.0046073	0.0120991	0.0246281	0.0140704	0.0253488	0.0148988	0.00452961	0.0300589	0.0139052	0.00234125	0.0457653	0.0475087	0.0199563	0.00780214	0.0173472	0.00344911	0.00808707	0.0034666	0.00945243	0.0532713	0.0541127	0.0194139	0.00669124	0.014798	0.0426414	0.000857807
Macrophage M2_CIBERSORT-ABS	0.0220843	0.0257191	0.0201994	0.241595	0.0478689	0.123338	0.0157881	0.00650504	0.00249761	0.0350582	0.00508834	0.0550419	0.0358772	0.0334915	0.0284166	0.019182	0.0383919	0.0510227	0.0118656	0	0	0.0562741	0.0189742	0.0178306	0.0548459	0.0343581	0.0270994	0.0691368	0.0417219	0.0272736	0.0907555	0.00692416	0.0047015	0.0253418	0.0175527	0.0136094	0.0138367	0.0963778	0.017433	0.0102573	0.0328243	0.0299744	0.0745064	0.0931808	0.0420185	0.0315315	0.0239368	0.0179139	0.0157701
Myeloid dendritic cell resting_CIBERSORT-ABS	0.00237254	0	0	0.00472034	0.00822534	0.00406228	0	0.00172471	0	0	0.000218881	0	0	0.00150565	0	0.000535107	0	0	0	0.000497666	0	0	0.000858247	0	0	0.00229213	0	0	0	0	0	0	0	0.00537908	0.0030882	0.000202149	5.64e-05	0.00580608	0	0	0.000726884	0	0.00149651	0	0.00737047	0	0	0.00821487	0
Myeloid dendritic cell activated_CIBERSORT-ABS	0	0.00222808	0	0	0	0	0.00472825	0	0	0	0	0	0	0.00124606	0	0	0	0	0	0	0	0	0	0	0	0	0	0	0	0	0	0	0	0	0	0	0	0	0	0	0.00117429	0	0	0	0	0	0	0	0
Mast cell activated_CIBERSORT-ABS	0.0039922	0.00207833	0.00492307	0	0	0.0170549	0.00402258	0.0109722	0.0221385	0.0146273	0.0132876	0.010014	0.00463492	0.0136676	0.0469772	0.0167734	0.00356343	0.0294349	0.00179474	0.0118133	0.0137332	0.0132209	0.0355272	0.00452325	0.0152449	0.0114566	0	0.00440648	0.000986629	0.000150907	0.000926372	0.018145	0.0373482	0.00727425	0.0366326	0.0123295	0.00958693	0.0125667	0.0172353	0.0225989	0.00229533	0.00315605	0	0	0.01025	0.00483977	0.00595684	0.0365475	0.0118677
Mast cell resting_CIBERSORT-ABS	0	0	0	0	0	0	0	0	0	0	0	0	0	0	0	0	0	0	0	0	0	0	0	0	0	0	0	0	0	0	0	0	0	0	0	0	0	0	0	0	0	0	0	0.000987777	0	0	0	0	0
Eosinophil_CIBERSORT-ABS	0	0	0	0	0	0	0	0	0	0	0	0	0	0	0	0	0	0	0	0	0	0	0.00131567	0	0	0	0	0	0	0	0	0	0	0	0	0	0	0	0	0	0	0	0	0	0	0	0	0.00329385	0
Neutrophil_CIBERSORT-ABS	0	0	0	0	0.0184265	0.000202472	0	0	0.000179914	0	0.00104933	0.00542752	0	0.0145126	0	0.000551501	0.00367908	0	0.000106476	0	0.000190958	0	0	0	0	0	0	0.00172436	0	0	0	0	0	0.00910634	0	0	0.000423191	0	0	0	0	0.00136235	0	0	0	0	0.00173234	0	7.7e-05
B cell_QUANTISEQ	0.00989028	0.00818805	0.00408845	0.00874386	0.0158048	0.018134	0.0116474	0.00917482	0.0116686	0.0110736	0.00982225	0.00684539	0.0187523	0.00453898	0.0097234	0.0137802	0.00707091	0.0222367	0.00750933	0.0056116	0.00310395	0.0100523	0.0140572	0.00220113	0.00636802	0.00482478	0.0166868	0.00554692	0.0084511	0.0075879	0.0101205	0.0109856	0.00493307	0.0151083	0.00424642	0.0141937	0.011867	0.0106522	0.00385953	0.0127721	0.0147837	0.0256284	0.0191729	0.0141332	0.0118475	0.00709952	0.0133773	0.0110384	0.023038
Macrophage M1_QUANTISEQ	0.0137412	0.00138433	0.0121551	0.0898207	0.110755	0.0321551	0	0.0142104	0	0	0.0211323	0.05611	0.0271771	0	0.00208121	0.00122233	0.0460276	0.0303035	0.00204861	0.0240098	0.034436	0.00803293	0	0	0.00126155	0.00844007	0.0156402	0.0104799	0.0177369	0.0155878	0.00766607	0.00461928	0.000724956	0.0523325	0.0159803	0.00952139	0.0136508	0.0116211	0.00320508	7.18e-05	0.00300719	0.014997	0.0428494	0.0439498	0.0509188	0.0122151	0.0317371	0.00973576	0.0844475
Macrophage M2_QUANTISEQ	0.0261178	0.0242274	0.0119866	0.0527808	0.00731072	0.0347516	0.0282385	0.0215168	0.0479818	0.0317895	0.00774885	0.0502343	0.016331	0.0113468	0.0160761	0.0161221	0.027457	0.0202175	0.0131884	0.00962681	0.0247813	0.0205481	0.0418939	0.0327352	0.0166099	0.013845	0.0212663	0.0248882	0.0217854	0.0182265	0.0296483	0.0356089	0.0372249	0.0199071	0.046823	0.0413978	0.0253588	0.0287248	0.0202601	0.0345443	0.0198438	0.0423667	0.0340942	0.0525171	0.0200292	0.0121264	0.0318953	0.0134781	0.0438997
Monocyte_QUANTISEQ	0	0	0	0	0	0	0	0	0	0	0	0	0	0	0	0	0	0	0	0	0	0	0	0	0	0	0.00249637	0	0	0	0	0	0	0	0	0	0	0	0	0	0	0.0270262	0.0120464	0	0	0	0	0	0.00671384
Neutrophil_QUANTISEQ	0.119035	0.215156	0.0800803	0.223986	0.0548583	0.12222	0.0842846	0.148217	0.175148	0.203196	0.152869	0.132775	0.0859195	0.251029	0.109533	0.129124	0.105444	0.116172	0.0651381	0.112675	0.0519921	0.114516	0.277759	0.307359	0.122628	0.0797351	0.028661	0.176735	0.0900436	0.108105	0.0908362	0.0846956	0.154765	0.0668436	0.197698	0.129319	0.0933552	0.139015	0.23334	0.105467	0.1286	0.0519118	0.0373902	0.0994708	0.0941564	0.0982558	0.0988312	0.0966697	0.108138
NK cell_QUANTISEQ	0.0310103	0.0309534	0.0283451	0.00209062	0.0207812	0.0133009	0.0167782	0.0156894	0.0266093	0.0738958	0.0201639	0.0540163	0.01256	0.0174213	0.0102991	0.0204152	0.024482	0.0212664	0.00753669	0.0279232	0.0190668	0.0210831	0.0243237	0.0559933	0.0075207	0.0309202	0.00926305	0.0203003	0.028216	0.0257663	0.0301443	0.0274495	0.0288784	0.0240694	0.0154659	0.0299853	0.0283399	0.022028	0.0143371	0.0220381	0.0175986	0.025012	0.0372468	0.0341781	0.0203752	0.0131811	0.0295317	0.015378	0.0166924
T cell CD4+ (non-regulatory)_QUANTISEQ	0	0	0	0	0	0	0	0	0	0	0	0	0	0	0	0	0	0	0	0	0	0	0	0	0	0	0	0	0	0	0	0	0	0	0	0	0	0	0	0	0	0.00775281	0	0	0	0	0	0	0
T cell CD8+_QUANTISEQ	0	0	0	0.119984	0	0	0	0	0	0	0	0	0	0	0.0039432	0	0	0.0190862	0	0	0	0	0	0	0.00226901	0	0.0111627	0.0221172	0	0	0	0	0	0.00712528	0.000702348	0.00348273	0	0	0	0	0	0	0.0360551	0.0310528	0	0.00628534	0	0	0
T cell regulatory (Tregs)_QUANTISEQ	0.00721697	0	0	0.0172408	0.028171	0.0103337	0.032677	0.0051683	0	0	0.00113222	0	0.0116928	0	0.00765151	0	0.00697096	0.011825	0.00537031	0	0.00598602	0.00710503	0	0	0.00821023	0	0.024085	0.00509317	0.00477757	0	0.00519448	0.00119339	0	0.0189962	0.0446377	0.0133521	0.000509268	0.00543627	0	0.00736054	0.00181249	0.0309662	0.0189381	0.028154	0.0139027	0.00701205	0.0013992	0.00488469	0.0287772
Myeloid dendritic cell_QUANTISEQ	0	0	0	0	0	0	0	0	0	0	0	0	0	0	0	0	0	0	0	0	0	0	0	0	0	0	0.00248161	0	0	0	0	0	0	0	0	0	0	0	0	0	0	0	0	0	0	0	0	0	0.00274612
uncharacterized cell_QUANTISEQ	0.792988	0.720091	0.863344	0.485353	0.762319	0.769104	0.826374	0.786024	0.738593	0.680046	0.787131	0.700019	0.827567	0.715664	0.840692	0.819336	0.782548	0.758893	0.899208	0.820154	0.860634	0.818662	0.641966	0.601711	0.835133	0.862235	0.868257	0.734839	0.828989	0.824726	0.82639	0.835448	0.773473	0.795618	0.674447	0.758748	0.826919	0.782523	0.724999	0.817747	0.814354	0.774339	0.762207	0.696544	0.78877	0.843825	0.793228	0.848815	0.685547
Myeloid dendritic cell activated_XCELL	0.0383595	0.0835821	0.15798	0.304725	0.0565138	0.103273	3.74e-18	0.0776004	0.025069	0.0424767	0.100757	0.154835	0.0824225	5.07e-18	0.243331	0.0188011	0.182802	0.204892	0	0	0.0248347	0.196668	0.122439	0.0851372	0.097882	0.0857966	0.180803	0.198187	0.17835	0.0354914	0.198463	0.0313253	0.0546111	0.143897	0.136586	0.242191	0.0638036	0.107254	0	0.0463061	0.0452795	0.0362299	0.239301	0.270025	0.290845	0.253234	0.04687	0.151358	0.0594707
B cell_XCELL	0	2.2e-18	0.00507994	0.0695631	0	0	2.33e-18	2.77e-18	0	4.67e-18	8.89e-19	0.0106353	0.00144759	0.0345923	0.0957364	0	0	0.0420359	4.56e-19	0.000634672	0	1e-18	0.026658	0.00583247	2.25e-20	0	0.0436901	8.22e-19	0	2.04e-18	3.92e-18	0.0145155	0	0.0266434	5.08e-19	0.048314	2.98e-18	0.00629243	1.91e-18	0	4.47e-18	0	0.097539	1.97e-18	3.55e-19	0.040758	1.83e-18	0.0102782	0.00360305
T cell CD4+ memory_XCELL	0.00741199	0.00243247	0	0.0204846	0.00533013	0.00072579	0	0	0.00104718	6.21e-20	1.42e-19	2.81e-22	0.00905607	0.00761423	0	5.06e-20	0	3.69e-20	0	0	0.00221744	4.3e-20	0.00488895	0.0151498	0	0	0.0111003	0.00210244	4.13e-20	0	0	0	4.32e-19	0.0228073	0	0.00275779	3.83e-19	0.00332881	0	0.0120694	0	4.72e-20	0.0086949	3.26e-22	0	0	0	7.63e-19	0
T cell CD4+ naive_XCELL	0	0	1.98e-19	0.0654638	1.98e-20	9.12e-19	0	5.47e-18	1.45e-18	0	0	3.33e-18	0.00502834	2.4e-18	0.032439	1.15e-18	4.02e-18	0	6.81e-19	0	0	0.0170613	0	0	3.28e-18	2.3e-18	0.030389	0	1.71e-18	0	0	0	8.85e-19	0	1.88e-18	0.0292481	5.11e-19	0	1.5e-19	1.27e-19	0	0.00112718	0.0112592	0.00126409	0	0.0155604	5.31e-18	0	6.42e-20
T cell CD4+ (non-regulatory)_XCELL	1.68e-18	0	1.02e-18	1.5e-18	0	0	0	0	0	3.48e-18	1.34e-17	9.38e-19	7.25e-22	5.46e-18	6.73e-18	4.61e-19	0	5.11e-18	1.99e-18	1.95e-18	4.25e-18	2.87e-18	5.11e-19	1.25e-17	1.05e-18	0	0	1.95e-19	0	3.03e-18	0	5.82e-18	2.51e-18	7.3e-19	1.92e-19	1.18e-18	1.35e-18	0	0	0	0	7.82e-18	0	0	0	0	0	8.96e-20	5.39e-19
T cell CD4+ central memory_XCELL	1.14e-18	5.66e-19	0.00915812	0	0.000297712	0	1.97e-18	2.18e-18	0	0.0141471	0.00636959	0.00209518	6.64e-19	8.71e-18	0.0022272	0	0	0	0	0.0320137	0	0.00878813	5.49e-20	0	1.55e-18	0.0156973	0	6.46e-18	1.92e-18	2.12e-20	0	0.0044796	6.61e-19	0.00181315	0	3.62e-20	4.38e-20	0	8.34e-18	0	0.00350013	0	9.83e-18	0	0.00530807	0.00450987	0.00154161	0.01012	0
T cell CD4+ effector memory_XCELL	0	0	0.0365848	0	0	0	1.2e-18	5.41e-19	9.97e-19	0.00214368	0.00587938	0.0160008	3.64e-18	0	0.0279338	0	0.0219584	0	8.29e-18	3.64e-18	0	0.0355261	0.00514401	6.28e-19	4.48e-19	0.0236367	2.1e-18	1.4e-19	0	0	0	2.21e-18	0	0.0483758	4.36e-19	4.07e-20	1.47e-18	3.42e-18	0	0	6.36e-19	1.98e-18	7.8e-20	0	0.00965713	0.00184434	3.57e-18	0.0107233	0
T cell CD8+ naive_XCELL	0.00973233	0.0209293	0.0238436	0.0810072	0.00973748	0	0.0196633	0.0129933	0.00920803	0.0204135	0.0193825	0.00184724	0.0199494	0.0190037	0.0287717	0.0168692	0.0041701	0.0222567	0.0245912	0.00988873	0.0191732	0.00918654	0.000689043	0.0172893	0.00522682	0.0156288	0.0174408	0.0229423	0.00184297	0.010379	0.00203732	0.0115568	0.0121749	0.024381	0.0201128	0.0146394	0.0136556	0.00625843	0.00723248	0.00896258	0.0106015	1.72e-18	0.0288131	0.00455202	0.00666424	0.0301614	0.0077323	0.0151801	0.00164744
T cell CD8+_XCELL	0.00129053	5.09e-19	0.00758512	0.207753	0.00243987	0	8.08e-18	2.11e-19	0.00792602	3.16e-18	0	0	0.0318867	0	0.0405218	0	7.07e-19	0.0720241	0	3.73e-18	0.0175791	0.00888923	0.0198905	0.0164322	0.0150916	0.00657712	0.0429457	0.0431022	0	0	8.24e-20	4.7e-19	7.47e-19	0.0246213	0	0.0488714	0	1.09e-19	0	0.00237139	3.68e-19	1.8e-18	0.0787406	0.0383811	0	0.0355894	2.81e-18	2.36e-18	0
T cell CD8+ central memory_XCELL	0	0.00818551	0.0140929	0.222321	0	0	6.53e-19	0.00702255	0.00434209	2.74e-20	0.00807041	3.36e-19	0.0119991	0	0.0241644	0.00187171	4.31e-19	0.0474087	0	0	0.00719679	0.00240573	0.0180365	0.0223473	0.000751399	0	0.0255033	0.0394751	0	0	0.0137338	2.65e-19	0	0.0245031	0.0149234	0.0494109	2.33e-19	0	0	0	0.00246079	0	0.0612776	0.0687962	0	0.0185037	2.6e-19	1.45e-19	0
T cell CD8+ effector memory_XCELL	6.84e-18	6.13e-18	0	0.016845	7.88e-19	0	0	2.19e-19	0	0	1.12e-18	7.66e-20	0	6.22e-18	0.00120811	0	0	0.0140245	0	4.9e-18	0	4.03e-18	4.25e-19	0	7.71e-18	0	0	0.0212984	3.09e-18	2.01e-17	0	5.23e-18	2.39e-18	1.44e-18	2.94e-19	0	0	0	4.04e-18	1.58e-18	5.3e-18	2.46e-19	0.00352479	0	4.88e-19	0	0	3.26e-18	7.78e-20
Class-switched memory B cell_XCELL	0	0	0	0.0225886	0	0.00583116	0	2.99e-18	0	2.39e-18	0.00912619	0.00370921	0	0.0222047	0.00386907	7.49e-19	2.03e-17	0.0172942	6.61e-18	0	0	0	0.0258798	4.21e-18	0.0131705	0.0038447	0.018703	3.58e-22	2.2e-19	0	9.67e-19	0.00748067	7.63e-18	0.03106	1.43e-19	0.0163026	0	0.00108569	0	0	0	3.33e-18	0.018783	0	1.37e-19	3.1e-18	0	0.00270882	4.98e-19
Common lymphoid progenitor_XCELL	0.0369861	0.00936526	0.0262508	0.170462	0.0237951	0.0368763	0.032335	0.00903099	0.0149644	0.00287322	0.0199133	0.0203534	0.00906197	0.0786666	0.0283495	0.020537	0.0299601	0.0932957	0.11117	0.0349225	0.0513841	0.00505734	0.0128851	0.0337886	0.0393045	0.0400297	0.0352925	0.0743436	0.0353762	0.0674533	0.00263355	0.0240118	0.00151749	0.061855	0.00214601	0.00165298	0.00956846	0.0204076	0.028266	0.0361886	0.0324057	0.0371832	0.00875663	0	0.0239698	0.0451717	0.0227849	0.0192494	0.0238812
Common myeloid progenitor_XCELL	4.73e-18	1.62e-19	0	0	2.54e-19	2.5e-18	0	0.000502571	0	0	1.7e-19	0	0	0	0.0447365	0.000757082	5.65e-18	3.93e-18	1.01e-17	1.53e-18	0	2.56e-19	0	0	0	0	0	0	0	0	0	1.1e-18	0.0206065	0	2.86e-19	0	0	0	0	2.56e-19	1.3e-18	0	0	7.63e-18	0	0	8.32e-19	0	6.98e-19
Myeloid dendritic cell_XCELL	4.39e-19	0	0.000269518	0.0121377	0	3.76e-22	0	9.76e-21	0	0	1.46e-19	0.000246003	0.00312337	1.44e-19	0.00238142	0	0	0.000446263	0	0	0	0.00561547	0	0	0	5.48e-20	0	0.00274672	0	8.4e-19	0	0	9.37e-19	0.00510435	0	0.0103601	0	0.00309319	0	2.23e-20	9.78e-19	7.63e-21	0.00393442	0.00321987	0.0140422	0.00811218	5.72e-21	0.000309323	6.38e-20
Endothelial cell_XCELL	0.0713262	0.0951946	0.0903948	0.125715	0.0225547	0.0415804	0.0327524	0.113479	0.0949478	0.126265	0.0700174	0.0262641	0.0621761	0.0322536	0.185944	0.0383819	0.126615	0.0447041	0.0347248	0.00497245	0.0514194	0.17102	0.065841	0.0188494	0.0790145	0.0872689	0.0853842	0.139674	0.119121	0.0857594	0.117439	8.75e-19	0.0753771	0.0229055	0.166539	0.0822837	0.0565071	0.0406537	0.0331016	0.0285195	0.0505192	0.077902	0.00442496	0.118453	0.0740332	0.0252473	0.0718216	0.0944374	0.015162
Eosinophil_XCELL	0	0	0	0	1.5e-18	2.34e-18	1.37e-19	0	6.33e-19	0.000414619	0	1.42e-18	1.92e-19	0	5.44e-19	3.29e-18	1.77e-18	8.88e-18	3.14e-18	0.00229284	4.49e-18	1.81e-18	5.4e-19	0	1.07e-18	0	2.82e-18	0	1.43e-18	0	2.86e-18	7.49e-19	3.67e-18	4.71e-20	2.93e-18	0	0	1.7e-18	0	3.84e-19	4.89e-19	0	0	0	3.39e-18	0	2.83e-19	0	3.34e-18
Cancer associated fibroblast_XCELL	0	0	7.75e-18	1.01e-18	0.0707448	7.18e-18	1.32e-18	0.143028	0.0429088	5.51e-18	0.0167035	0	0	7.71e-18	1.48e-19	5.16e-18	0.0112819	0	5.06e-18	0	9.79e-18	0.0805602	0	5.3e-18	0	7.13e-19	4.36e-19	0.0594068	0.110491	0	0.129544	6.9e-18	0.0039885	4.46e-18	1.69e-18	0.0249512	0.0147196	0.00648248	0	9.66e-18	8.15e-20	0.0247627	6.48e-18	0.223797	0.0480145	2.37e-18	0.00380179	0.0844412	0
Granulocyte-monocyte progenitor_XCELL	6.83e-18	5.28e-18	2.38e-18	0	1.01e-18	4.84e-18	0	0.00462269	2.88e-18	9.16e-18	0	0	0.00271165	0	0.031305	5.58e-18	4.5e-18	5.07e-18	3.16e-19	7.39e-19	0	0	8.64e-20	3.88e-18	0	2.29e-18	2.32e-18	0	0	0	0.00898421	0	0.0247152	0	2.98e-18	3.88e-19	9.44e-19	7.44e-18	2.04e-18	0	0	0	0	0.0467188	1.4e-18	4.44e-18	0	0	1.36e-18
Hematopoietic stem cell_XCELL	0.0973931	0.37278	0.0558582	0.0678566	0.087491	0.0986132	0.097114	0.320981	0.294382	0.295041	0.317896	0.0220136	0.06914	0.00562841	0.215849	0.114386	0.194757	0.0229548	0.172484	0.090341	0.0597963	0.264881	0.0866661	0.0637053	0.112168	0.082606	0.0440722	0.29181	0.263627	0.151648	0.387104	0.0157789	0.336464	0.0282586	0.210415	0.193427	0.189548	0.0699787	0.184165	0.0818758	0.155929	0.273492	6.6e-19	0.56248	0.190076	0.0454746	0.171984	0.202912	0.0351854
Macrophage_XCELL	0.0138146	0.0136039	0.0491249	0.163649	0.00822724	0.0234415	0.00257029	0.0324534	0.00837351	0.0128103	0.0371156	0.0587259	0.015872	0	0.0531204	0.010803	0.040338	0.0398693	0.0226348	0	0.0438836	0.0333585	0.0302879	0.0533685	0.0218638	0.0247333	0.0344038	0.0854096	0.0642664	0.0239072	0.0704576	0.0105603	0.0267537	0.0157003	0.0303912	0.0291527	0.0301117	0.0227138	2.55e-19	0.0206656	0.0270141	1.61e-19	0.0589624	0.074601	0.124283	0.0356882	0.0143467	0.0340842	0.0320107
Macrophage M1_XCELL	0	1.82e-18	0.0100298	0.0983336	0.00634202	0.00559221	0	0.0116994	6e-19	1.64e-18	0.0240742	0.0285555	0.0079919	0	0.0286449	0	0.0256962	0.0353795	0	1.29e-18	0.00892201	0.00914047	0.00695593	5.51e-18	0.00375203	0.00105251	0.023265	0.0438724	0.0261327	0.00998635	0.0510346	1.58e-18	0.00888588	1.99e-06	0	0.00367358	0.00829608	0.0102463	7.58e-18	0.00906087	0.0123658	0.00491061	0.0302229	0.052197	0.0529045	0.0263839	0	0.0121941	0.0146078
Macrophage M2_XCELL	0.0346608	0.0324234	0.0610718	0.0544278	0.00109398	0.032934	0.0239764	0.0424429	0.0212237	0.0351474	0.0631294	0.0416159	0.0102731	0.00902816	0.038483	0.0183772	0.0513642	0.00768361	0.0179848	0	0.0423191	0.0423784	0.0249367	0.0477691	0.0218194	0.0279398	0.00412898	0.0857642	0.0636263	0.0430135	0.0510969	0.0137148	0.0410313	0.0157111	0.0552461	0.0528275	0.0300517	0.0368718	0.0152538	0.0186859	0.0110556	0	0.0256307	0.058257	0.0585137	0.0168645	0.0204702	0.0339909	0.0395586
Mast cell_XCELL	0.00844802	0.00754795	0	0.011773	0.00325049	0.00731899	0.00353986	0.000512027	0.00726343	0.00898272	0.00293902	0.00520471	0.0183366	0.00723151	0.0655685	0.0137718	0.00210347	0.0113097	0.00395051	0.0103218	0.00756205	0.00134867	0.0132442	0.0193673	0.00862946	0.0011181	0.0141573	1.11e-19	3.01e-19	0.00647369	0.00323905	0.0101293	0.0129768	0.0145308	0.00116896	0.0123182	0.00982973	0.0139953	0.000123751	0.00510671	0.0106995	0.000761059	0.00970636	4.76e-19	0.00490492	0.0030673	0.00612973	0.00169731	0.0105013
B cell memory_XCELL	0	1.15e-17	0	2.23e-18	0	8.28e-18	0	0	0	3.88e-18	0	0.001417	4.48e-18	0.0076201	0.00614095	1.54e-18	7.37e-18	8.21e-20	0	0	7.54e-19	0	8.95e-19	0	0	0	0	0	0	0	0	3.82e-19	1.29e-17	7.42e-19	1.12e-18	0.00693372	0	9.15e-18	6.03e-18	8.74e-18	5.93e-18	0	0.0262652	1.18e-18	1.52e-18	0.00198642	1.63e-17	0.00757837	0
Monocyte_XCELL	1.68e-18	0	0.00641241	0.0703661	0.0046368	0.00111674	0	2.56e-18	5.72e-18	9.86e-19	0	0.0176068	0.0390764	0	0.0561201	0.00498498	0.0033483	0.0290534	0	0	0	0.0181869	0.0038795	0.00211477	0.00111717	1.08e-20	0.0193842	0.0266089	5.07e-20	0	0.019333	1.19e-18	0	0.0173774	0	0.00601906	0	0.00428645	7.43e-18	5.08e-18	0	0	0.0478064	0.0300594	0.0179243	0.0234125	0	0	0.00877704
B cell naive_XCELL	0	1.22e-17	0	1.66e-21	0	1.26e-20	1.01e-18	0	5.13e-18	4.53e-19	0	0	0.00140649	1.01e-18	0.00447475	0	0	6.48e-18	0	0.0050606	2.13e-20	4.76e-18	0	0	0	7.8e-19	0.00906136	2.38e-18	3.46e-18	0	0	1.66e-19	4.15e-18	1.23e-18	0	0.00130636	0	0	0	0	2.87e-19	3.25e-19	0	1.78e-17	4.35e-19	3.68e-19	0	0.00200777	0.000426674
Neutrophil_XCELL	1.92e-19	9.31e-19	3.69e-19	0	1.19e-19	0.000631468	0	0	4.15e-19	0	0.000606442	0	0.00253015	2.94e-19	0	9.22e-21	0.000757296	0	0	0	0	0	0	0.000116041	0.00130054	2.53e-19	0	1.09e-19	2.08e-18	4.54e-19	0.000501164	0	0.00211335	0.000521355	0	0	0	0	9.83e-19	1.7e-20	7.56e-20	2.68e-21	1.36e-18	0	0	8.44e-19	7.03e-19	0	0.0020402
NK cell_XCELL	0	3.43e-18	8.99e-18	1.6e-18	3.43e-18	5.15e-18	2.21e-17	6.43e-18	4.13e-18	0	3.54e-18	4.92e-18	5.72e-18	0	0	3.15e-17	0	1.53e-17	0	0	0	0	2.62e-18	0	4.3e-18	0	2.75e-18	0	7.66e-18	0	1.6e-18	0	0	0	9.81e-22	0	1.2e-18	6.92e-18	0	4.78e-19	1.08e-17	1.46e-17	0	2.68e-18	3.08e-18	0	0	0	1.09e-17
T cell NK_XCELL	0.00208829	0.013002	0.0270579	0.0667312	0.0141041	0	0.0226818	0.00945935	0.0220994	0.0181287	0.0115662	0.0124026	0.00067673	1.53e-20	0.0817338	0.020371	0.00916644	0.0444652	0.0309869	0.0626911	0.0162864	0.036165	0.0452128	5.27e-19	0.043527	0.0449512	0.0126576	0.025637	0.0082796	0.0238106	0.00255157	0.0579325	0	0.000267196	0.0240208	0.00842425	0.0228412	0.0170501	0	0.0196716	0.0273276	0.0462828	0.0412905	1.41e-19	0.027019	0.0683924	0.0174721	0.0377467	0.0481064
Plasmacytoid dendritic cell_XCELL	0.0174062	0	0.0138491	0.026072	0	1.49e-19	0	0.00471703	0.00163641	0.00624324	0.00396924	0.00585252	0.00273857	0.00264665	5.71e-19	0.0090491	4.47e-19	0.0106742	0	4.59e-18	0.0143339	0	0.0227242	0.0166018	0.0035581	0.00380431	0.0098497	0.0337908	2.3e-18	0.00587503	0	0.00249985	0.00613795	0.00411259	0.0187394	0.0247658	0.0104551	0.00290741	0.00935765	0.00814928	0.000542596	3.5e-18	0.00912776	4.99e-19	0.0106125	0.00733538	0.000360775	0	0.0037679
B cell plasma_XCELL	0.00261062	0.00797832	0.0282114	0	0	0.00783289	0.0262694	0.0140136	0.00968674	0.0198788	0.0130963	0.0300787	0.0180821	0.0510081	0.0569519	0.00811876	0.0129343	0.0276386	0.0590405	0.0231778	0.0248088	0.0282974	0.0193855	0.022378	0.0213235	0.0343229	0.0324161	0.0287727	0.00553511	0.0342919	0	0.0294492	0.00617363	0.0102171	0.017879	0.0205881	0.0203289	0.0218118	0.0233645	0.00987266	0.028056	0	0.0312582	0	0.0200209	0.0287162	0.0335168	0.0305826	0.010317
T cell gamma delta_XCELL	1.14e-17	8e-18	1.9e-17	0.0278034	0	5.08e-19	0	1.33e-17	0	1.24e-17	0	2.41e-18	0	0	3.67e-18	0	0	0	1.52e-18	1.8e-18	8.66e-18	6.9e-18	1.37e-18	0	5.98e-19	8.08e-18	0	0.00551206	8.67e-19	0	0	1.73e-17	6.92e-18	0	0	0	1.46e-17	1.93e-18	0	0	1.66e-18	0	0	8.32e-19	0	2.04e-17	5.94e-18	0	6.02e-19
T cell CD4+ Th1_XCELL	0.0152746	0.11507	0.142042	0.236106	0.0149113	0.0494858	0.10369	0.0296314	0.0743261	0.0958638	0.0416624	0.0147687	0.0633939	0.0444983	0.117506	0.159961	0.0400818	0.182475	0.137756	0.0757793	0.101906	0.0174878	0.0362492	0.0799904	0.0514476	0.064745	0.113951	0.0883936	0.0453826	0.0432726	0.0021166	0.0945818	0.0547705	0.0508839	0.0590854	0.0253821	0.0492972	0.047028	0.0250389	0.0843091	0.0348025	0.0752175	0.209817	0.00246642	0.0198216	0.281299	0.0363105	0.0742758	0.0503133
T cell CD4+ Th2_XCELL	0.0762189	0.0406799	1.41e-17	0.226251	0.0291841	0.110335	0.065945	0.00714118	0.0394198	1.03e-17	0	0.0439394	0.146841	0.287334	1.87e-17	7.16e-20	1.88e-18	6.24e-20	0.022623	0.0817841	0.0428213	8.23e-20	0.0350871	0.0821575	0.0315863	4.39e-18	0.0844368	0.0380784	0.0206505	3.6e-19	3.63e-21	0.0110675	1.62e-17	0.0297217	0	0.024561	0.0225055	0.0658047	0.0959583	0.130133	0.0229268	0.0207861	0.105668	0.00447547	1.26e-19	9.02e-18	0.0182779	0.00421705	0.185499
T cell regulatory (Tregs)_XCELL	0.00933085	6.91e-20	0	4.07e-18	0.00699666	1.04e-19	0	0.00351957	0	1.21e-18	6.78e-19	0.0103368	0.0105785	2.43e-18	0	5.62e-19	6.77e-20	2.06e-18	0	6.56e-19	1.3e-18	3.02e-19	0.0247698	0	0.00962197	0.00538907	0.0230009	0.01238	0	0.0102385	0	0.00390742	0	0.00441479	0.013915	0.0101469	0	8.07e-19	0	0	0.00657331	0	9.07e-18	0.00373421	0.00464837	0	0.00252531	0	6.51e-20
immune score_XCELL	0.0157021	0.0141012	0.0456479	0.356828	0.0123696	0.0216724	0.00407343	0.0219769	0.0157086	0.0148051	0.0271074	0.0616125	0.0748485	0.0278825	0.208966	0.0197065	0.0310314	0.129826	0.0177235	0.00883285	0.0460165	0.0449326	0.06264	0.0648209	0.0320018	0.021619	0.103054	0.105245	0.0428443	0.0202539	0.0623539	0.0234701	0.0278959	0.0696659	0.0210401	0.103357	0.0266276	0.0335875	8.25e-05	0.0187625	0.0251425	0.000507372	0.197793	0.0975076	0.107436	0.0977517	0.0136509	0.0309126	0.0379549
stroma score_XCELL	0.0803325	0.0489337	0.0632686	0.0628576	0.0774861	0.0352605	0.0412245	0.179563	0.079811	0.0744504	0.0885819	0.0422895	0.0378378	0.0673464	0.110632	0.0346109	0.109591	0.0532614	0.0178938	0.00255143	0.0537279	0.157235	0.052097	0.0278404	0.0470304	0.0817877	0.0565599	0.146997	0.161614	0.0634819	0.15018	0.0421896	0.0826705	0.0174287	0.110879	0.107459	0.060001	0.0792666	0.0635996	0.0142597	0.0536733	0.0581868	0.00221248	0.205622	0.101091	0.0333773	0.0590369	0.125739	0.00768612
microenvironment score_XCELL	0.0960346	0.0630349	0.108917	0.419685	0.0898557	0.0569329	0.045298	0.20154	0.0955196	0.0892554	0.115689	0.103902	0.112686	0.0952289	0.319598	0.0543173	0.140623	0.183087	0.0356173	0.0113843	0.0997444	0.202167	0.114737	0.0926613	0.0790322	0.103407	0.159614	0.252241	0.204458	0.0837359	0.212534	0.0656596	0.110566	0.0870946	0.131919	0.210816	0.0866287	0.112854	0.0636821	0.0330222	0.0788158	0.0586942	0.200005	0.30313	0.208528	0.131129	0.0726879	0.156651	0.045641
B cell_EPIC	0.000157132	6.42e-05	4.06e-05	5.4e-06	0.00154438	0.00418183	0.00101147	0.000374055	0.00331708	1.21e-05	0.00126205	0.000588935	0.00292354	0.00253677	0.0107429	0.00190462	9.52e-05	0.00237249	6.01e-06	0.000780156	3.25e-07	0.00249563	0.00574185	0.00038409	4.28e-05	1.43e-05	0.0037966	0.00457881	2.11e-05	0.000396593	9.15e-05	0.00436313	0.000292787	0.00602404	0.00140379	0.00794543	0.0013632	0.00225524	0.000393741	0.00190617	0.000326899	2.2e-05	0.012875	0.00376628	0.000431689	2.93e-06	0.0023563	0.0040116	0.0016376
Cancer associated fibroblast_EPIC	0.00897553	0.00238811	0.00168204	0.829456	0.209451	0.0282685	0.00291881	0.0852065	0.00940009	0.00262812	0.0302219	0.016713	0.0289404	0.011747	0.015829	0.00332602	0.0301668	0.0116646	0.00793906	0.0431573	0.00489644	0.0654237	0.00459262	0.0012275	0.0122987	0.00655124	0.019659	0.112269	0.199706	0.0083137	0.132872	0.00873581	0.00284839	0.021056	0.0243233	0.0245564	0.0151379	0.0399011	0.045382	0.0191767	0.0152945	0.177028	0.00449087	0.274383	0.0506152	0.0039411	0.0326862	0.031329	0.060135
T cell CD4+_EPIC	0.0486258	0.0304583	0.0589752	8.2e-05	0.0650381	0.0473695	0.0435089	0.0600923	0.057605	0.0376563	0.0660198	0.0518631	0.0438928	0.0496945	0.045146	0.073411	0.0668325	0.0459264	0.035838	0.0331066	0.0167955	0.099333	0.0587728	0.0398114	0.0310768	0.02504	0.041768	0.0683124	0.0390147	0.0209084	0.0311233	0.0565284	0.0429709	0.0757341	0.0331518	0.118003	0.0601137	0.0669355	0.0302391	0.0486781	0.0659911	0.0165846	0.0478981	0.108645	0.0574353	0.0457388	0.0438248	0.0341142	0.0334867
T cell CD8+_EPIC	1.07e-07	0.00362224	2.55e-06	1.12e-08	4.16e-05	0.0145157	2.71e-06	8.72e-08	0.0133201	1.35e-07	1.31e-05	2.93e-07	0.00731775	0.00197298	2.3e-05	1.3e-05	1.29e-06	0.0148381	1.59e-05	0.000866128	3.46e-05	6.81e-06	0.0124854	0.000183679	7.48e-05	1.96e-05	1.97e-06	1.64e-07	1.1e-05	4.08e-05	1.95e-06	0.0119335	8.99e-05	0.00229921	4.97e-07	0.000308831	1.91e-05	0.00460795	1.6e-05	0.00539172	9.21e-06	1.25e-06	0.020684	9.9e-07	0.000139433	9.98e-07	3.63e-07	1.78e-06	0.0113915
Endothelial cell_EPIC	0.089737	0.105311	6.99e-05	0.0634847	0.0488067	0.035122	0.0409098	0.0499168	0.0494137	0.0610621	0.0304875	0.0613365	0.0259408	0.0168038	0.213673	0.0246428	0.06778	0.0605024	0.000744737	0.0177005	0.0250931	0.088307	0.0895226	0.0130717	0.0661438	0.078486	0.0284207	0.138704	0.0490248	0.052423	0.101499	0.00962778	0.0446246	0.0341131	0.0823136	0.0589351	0.0306692	0.0504318	0.0284606	0.0249851	0.0330798	0.0405532	0.0204354	0.0935505	0.0299104	7.11e-06	0.0477838	0.0469017	0.021795
Macrophage_EPIC	0.046847	0.0356306	0.467405	0.105896	0.014098	0.0183673	0.0376861	0.0607389	0.0354551	0.07573	0.0837661	0.0517219	0.0164981	0.0313005	0.171024	0.0613032	0.0659675	0.0319097	0.0893689	0.029413	0.040729	0.0724853	0.0320018	0.0626442	0.0503473	0.0634134	0.0400406	0.0638476	0.0458634	0.0699441	0.0680514	0.0187536	0.0454058	0.0361501	0.0539261	0.0560029	0.0741401	0.049587	0.0299058	0.0217325	0.0800228	0.00710568	0.038614	0.0559322	0.0613699	0.166979	0.0513158	0.0771584	0.0100607
NK cell_EPIC	1.05e-07	9.47e-09	0.000311662	0.000473742	2.16e-08	4.94e-09	3.96e-09	1.37e-08	1.97e-08	2.05e-05	3.79e-08	5.05e-07	6.78e-09	7.48e-08	2.3e-06	2.53e-07	4.14e-07	2.45e-08	9.33e-08	2.44e-08	0.00011325	1.05e-07	2.84e-08	7.04e-08	6.15e-10	2.41e-07	8.78e-08	3.57e-09	1.99e-07	1.85e-07	3.74e-09	3.13e-09	1.5e-08	6.04e-09	3.05e-07	6.11e-08	4.28e-09	1.36e-08	1.11e-08	5.6e-09	6.21e-08	2.27e-05	5.61e-09	3.37e-08	1.49e-08	1.08e-05	5.3e-06	2.41e-09	1.47e-09
uncharacterized cell_EPIC	0.805657	0.822526	0.471513	0.000602728	0.66102	0.852175	0.873962	0.743671	0.831489	0.822891	0.788229	0.817776	0.874487	0.885944	0.54356	0.835399	0.769156	0.832786	0.866087	0.874976	0.912338	0.671948	0.796883	0.882677	0.840016	0.826475	0.866313	0.612288	0.666359	0.847973	0.66636	0.890058	0.863768	0.824623	0.804881	0.734248	0.818557	0.786281	0.865603	0.87813	0.805276	0.758682	0.855003	0.463721	0.800098	0.78332	0.822027	0.806483	0.861494
T cell_MCPCOUNTER	80.4286	30.7857	75.3571	693	89.0714	63.0714	63.3571	117.714	35.6429	22.8571	53.2857	205.571	109.571	124.429	253.714	54.5714	60.3571	300.143	15.1429	307	42.7857	138.071	105.286	14.1429	104.929	52.2857	196.143	229.857	112	54.2857	104.714	90.0714	36.7857	197.571	133.214	128.714	56.2143	90.1429	26.7857	37.7143	89.4286	73.5714	293.357	326.5	141.357	229.214	65.1429	223.857	64.3571
T cell CD8+_MCPCOUNTER	26	1	75	1801	16	152	2	33	44	2	35	25	31	23	123	15	21	506	6	3	33	47	111	24	96	33	153	305	29	16	85	69	17	152	184	105	34	19	1	12	10	35	526	373	11	302	14	72	14
cytotoxicity score_MCPCOUNTER	49.4286	13.1429	106.714	1370.57	33.2857	41.1429	6.71429	49.8571	66.7143	49.1429	70.2857	51.1429	68.8571	58.8571	126.714	37.2857	30	527.857	6	17	101.286	74.5714	141.286	48.2857	94.1429	52.8571	139.571	422.286	42	44.4286	117	80.7143	70.1429	148.286	173.143	93.7143	40	39	15.4286	28.5714	14.8571	56.7143	380.571	387.143	29.7143	114.571	49.1429	89.8571	31
NK cell_MCPCOUNTER	8.875	5.875	4.625	25.625	3.875	6.375	2.625	2.75	7.25	6.375	7.25	8.75	6.375	15.875	9.125	10.125	4.125	47.5	2.25	4.125	6.5	14.75	13	2.375	7.375	12.625	5.375	11.5	4.625	2.5	16	8.75	16.125	9.625	14.5	6.375	5.125	3.875	4.25	3.75	4.625	7.25	16.125	19.75	6	3.75	5.75	9.125	4.625
B cell_MCPCOUNTER	35.375	7.125	6.625	43.875	46.375	33.125	2.875	30.875	27.875	11.25	37.625	92.25	47.75	89.625	138	20.875	17.25	46.25	2.375	146.5	11.125	74.125	74.5	5.25	52.875	39.625	152.5	98.375	31.75	17.75	24	110.875	52.375	212.875	45.375	130.5	27.625	24.375	2.625	19.625	33.75	8.875	274.5	145.625	62.625	48.125	65	647.625	84.5
Monocyte_MCPCOUNTER	882.714	358.857	481.286	6122.57	2019.71	2046.43	328.429	1311.71	695.857	393	399	1694.29	3076.71	707.429	438.429	895.714	1331.86	2010.57	430.857	1430.14	1434.14	632.286	1006.86	337.143	1461.86	1228.57	855.429	1507.14	768	751.571	1162.43	1109.71	1415.71	1491.43	1079.43	650	1083.43	1395.71	562.714	650.286	1028	2943.43	2936.57	1779.86	1421.71	860	818.286	2357.86	1832.14
Macrophage/Monocyte_MCPCOUNTER	882.714	358.857	481.286	6122.57	2019.71	2046.43	328.429	1311.71	695.857	393	399	1694.29	3076.71	707.429	438.429	895.714	1331.86	2010.57	430.857	1430.14	1434.14	632.286	1006.86	337.143	1461.86	1228.57	855.429	1507.14	768	751.571	1162.43	1109.71	1415.71	1491.43	1079.43	650	1083.43	1395.71	562.714	650.286	1028	2943.43	2936.57	1779.86	1421.71	860	818.286	2357.86	1832.14
Myeloid dendritic cell_MCPCOUNTER	58.4	57.8	56.8	642.2	278	140.8	169.8	126	47.8	69.4	44	161.8	190.6	116.8	119	128.6	58	221.2	36	45.2	35.8	210.2	75.4	46.8	73.6	69.6	116.6	123.6	60	69.8	199	73.4	81.8	227.6	125.8	129	70	169.4	43	52.8	89.6	88.2	193.8	369.2	259	104.6	66	253.2	75
Neutrophil_MCPCOUNTER	1437.27	576.067	623	589.733	961.867	1536.93	1539.47	2040.67	1154.8	787.667	731.067	2506.73	2601.67	2054.8	707.733	2455	1004.6	1333.2	1145.13	1510.4	1534.27	2471.07	1123.53	597.533	4346.13	5229.2	1079.2	1596.13	1425.93	2415.6	2157.8	1239.2	1516.53	673.133	1754.73	702.133	1192	1389.87	1561.73	508.933	1840.6	553	959.6	1193.8	1213.6	1078.73	3350.53	1544.2	833.4
Endothelial cell_MCPCOUNTER	792.4	1104.47	316.833	1100.13	494.367	1420.7	439.067	1031.9	1230.07	949.567	366.667	843.967	950.167	695.333	862.7	608.5	729.433	854.033	363.033	489.9	428.967	1112.83	1018.07	169.367	1238.43	1079.67	536.5	1091.07	652.7	719.8	1154.67	491.467	795.367	562.633	1446.7	503.833	781.667	844.067	675.933	374.2	608.4	1391.73	377.567	1261.83	671.167	201.2	769.233	1263.2	644.3
Cancer associated fibroblast_MCPCOUNTER	1673.88	1010.88	525	161309	25848.6	7073.75	1144.5	17847.6	4512.38	1008.25	3790.25	4258.38	9214.75	3937.75	3109.5	722.5	5568	4396.5	1703.12	6713.5	1067.5	11606	1280	221.375	4833.38	3268.5	5478.12	16725	24789.2	2428.12	25547.6	2910.38	2362.88	5557.62	7062.5	3556.88	3749.25	7948.88	8691.12	2613.88	3336.88	33020.1	869.25	53118.4	8895.12	727.375	5531.12	11509.1	9065.5
[truncated: 316 more columns]
