# Supplementary material for: Identification of Prognostic Stromal-Immune Score–Based Genes in Hepatocellular Carcinoma Microenvironment
Source: Front Genet. 2021 Feb 11;12:625236. doi: 10.3389/fgene.2021.625236 (PMC7905188; doi:10.3389/fgene.2021.625236)
Supplement: Supplementary file 10 [file Table_6.XLS]

## Sheet: Sheet1
Supplementary Table 6. The links of softwares and cohort
The Cancer Genome Atlas (TCGA) (Data version - July 19, 2019): https://xenabrowser.net
"estimate" R package: https://R-Forge.R-project.org/projects/estimate/
“Survival” R package: https://CRAN.R-project.org/package=survival
“Survminer" R package: https://CRAN.R-project.org/package=survminer
“timeROC”R package: http://onlinelibrary.wiley.com/doi/10.1002/sim.5958/full
X-tile:https://medicine.yale.edu/lab/rimm/research/software/
NetworkAnalyst: https://www.networkanalyst.ca/NetworkAnalyst/home.xhtml
Venn diagrams tool: http://www.ehbio.com/test/venn/#/
"ggplot2" R package: https://ggplot2.tidyverse.org
"ggtree" R package: https://github.com/YuLab-SMU/ggtree
"aplot" R package: https://CRAN.R-project.org/package=aplot
“Goseq”R package: http://www.bioconductor.org/packages/release/bioc/html/goseq.html
Hiplot: https://hiplot.com.cn
"clusterProfiler" R package: https://www.rdocumentation.org/packages/clusterProfiler/versions/3.0.4
"enrichplot" R package: https://github.com/YuLab-SMU/enrichplot
Search Tool for the Retrieval of Interaction Gene/Proteins (STRING): https://string-db.org/
Cytoscape: http://www.cytoscape.org/
"glmnet" R package: http://www.jstatsoft.org/v39/i05/
The Tumor IMmune Estimation Resource (TIMER) algorithm: https://cistrome.shinyapps.io/timer/
TISIDB: http://cis.hku.hk/TISIDB/
The Computational Analysis of REsistance (CARE) software: http://care.dfci.harvard.edu/
